# Supplementary material for: Small nucleolar RNA dysregulation and potential roles in bovine subclinical mastitis
Source: J Anim Sci Biotechnol. 2025 Sep 12;16:124. doi: 10.1186/s40104-025-01230-9 (PMC12427106; doi:10.1186/s40104-025-01230-9)
Supplement: Supplementary file 1 — Supplementary Material 1. Table S1 General whole genome snoRNA sequence statistics per sample. [file 40104_2025_1230_MOESM1_ESM.xlsx]

## Sheet: smRNAseq_summary
Table S1 General whole genome snoRNA sequence statistics per sample
Sample Name	M Reads Mapped	dupInt	% rRNA	% Dups	M Aligned	Average M Aligned reads	Error rate	M Non-Primary	M Reads Mapped	% Mapped	M Total seqs	% rRNA	% Aligned	M Aligned	% Dups	% GC	M Seqs	% BP Trimmed	% Dups	% GC		M Seqs
GR4CT	13.5	0.0008	0	0.989	10.7	14.22	0.0036	2.8	10.7	1	10.7	0.137	0.923	10	0.945	0.48	21	0.453	0.951	0.44	0.442857	12.6
ME35CT	14.3	0.0006	0	0.989	11.7		0.0037	2.6	11.7	1	11.7	0.162	0.937	11.2	0.947	0.47	20.6	0.419	0.952	0.44		14.2
ME41CT	30.3	0.0006	0	0.991	23.4		0.0037	6.9	23.4	1	23.4	0.112	0.931	22.1	0.948	0.47	38.9	0.423	0.956	0.43		26.8
MK2694CT	18.7	0.0005	0	0.985	14		0.0036	4.7	14	1	14	0.163	0.914	13	0.928	0.48	27.4	0.446	0.946	0.45		17
SR23CT	18	0.0007	0	0.986	14.5		0.0037	3.5	14.5	1	14.5	0.12	0.933	13.7	0.938	0.48	23.6	0.409	0.949	0.44		16.7
SR45CT	22	0.0009	0	0.986	17.3		0.004	4.7	17.3	1	17.3	0.143	0.928	16.2	0.952	0.47	28.1	0.396	0.957	0.44		20.4
SR51CT	10.2	0.0005	0	0.969	8		0.004	2.2	8	1	8	0.38	0.922	7.5	0.929	0.49	21.7	0.445	0.932	0.46		13.1
PI6908q2SC	18.7	0.0005	0	0.994	14.6	12.9	0.0034	4.1	14.6	1	14.6	0.062	0.936	13.8	0.956	0.46	21	0.4	0.962	0.43	0.44	15.7
SR65q2SC	21.7	0.0008	0	0.992	16.4		0.0036	5.3	16.4	1	16.4	0.087	0.926	15.4	0.961	0.48	25	0.4	0.96	0.44		18.2
ME39q2SC	16.9	0.0004	0	0.99	13.4		0.0035	3.5	13.4	1	13.4	0.123	0.929	12.6	0.955	0.47	21.1	0.393	0.957	0.44		15.5
MK2356q4SC	9.4	0.0005	0	0.988	7.2		0.0038	2.1	7.2	1	7.2	0.182	0.927	6.8	0.945	0.48	12.6	0.395	0.948	0.45		8.9
MK2692q2SA	23.5	0.0005	0	0.99	17.7	17.25	0.0037	5.8	17.7	1	17.7	0.108	0.92	16.4	0.951	0.47	26	0.379	0.956	0.44	0.441333	20
GR70q3SA	18.5	0.0002	0	0.994	14.5		0.0034	3.9	14.5	1	14.5	0.106	0.926	13.6	0.959	0.48	20.8	0.371	0.963	0.44		16.4
ME2q3SA	21.5	0.0007	0	0.99	16.7		0.0039	4.9	16.7	1	16.7	0.165	0.925	15.6	0.951	0.48	25.3	0.362	0.955	0.45		20.2
ME30q1SA	17.2	0.0004	0	0.993	12.8		0.0036	4.4	12.8	1	12.8	0.119	0.925	12	0.956	0.47	18.3	0.363	0.959	0.44		14.7
ME32q3SA	24.2	0.0006	0	0.995	17		0.0036	7.2	17	1	17	0.074	0.911	15.6	0.964	0.47	22.5	0.353	0.964	0.44		18.5
MK2700q4SA	18.4	0.0007	0	0.996	14		0.0035	4.4	14	1	14	0.088	0.928	13.1	0.96	0.48	21.8	0.415	0.961	0.44		15.5
MK2744q1SA	26.4	0.0004	0	0.994	18.9		0.0036	7.5	18.9	1	18.9	0.078	0.915	17.5	0.963	0.48	27.4	0.384	0.963	0.44		20.7
PI4639q1SA	21.5	0.0013	0	0.994	15.7		0.0035	5.8	15.7	1	15.7	0.1	0.915	14.5	0.958	0.48	24.4	0.398	0.962	0.45		17.6
PI7719q3SA	32.6	0.0009	0	0.996	22.9		0.0031	9.6	22.9	1	22.9	0.078	0.919	21.3	0.968	0.47	32.6	0.377	0.969	0.44		25.1
PI833q1SA	22.7	0.0007	0	0.996	16.6		0.0034	6.1	16.6	1	16.6	0.073	0.926	15.5	0.966	0.47	22.9	0.376	0.967	0.44		18.1
SR20q2SA	38.9	0.0006	0	0.996	28.5		0.0034	10.4	28.5	1	28.5	0.072	0.923	26.6	0.967	0.47	38.8	0.37	0.969	0.44		31.1
SR36q2SA	24	0.0013	0	0.996	18		0.0034	6	18	1	18	0.061	0.925	16.8	0.97	0.47	23.3	0.358	0.969	0.43		19.3
SR65q1SA	23.4	0.0011	0	0.995	17.6		0.0035	5.8	17.6	1	17.6	0.078	0.923	16.4	0.967	0.47	22.2	0.333	0.966	0.43		19.3
ME51q4SA	19.7	0.0005	0	_	14.7		0.0039	5	14.7	1	14.7	0.424	0.911	13.7	0.937	0.48	41.1	0.419	0.941	0.47		26.1
ME9q3SA	17.3	0.0001	0	0.995	13.1		0.0033	4.1	13.1	1	13.1	0.071	0.93	12.3	0.959	0.47	21.5	0.436	0.963	0.43		14.3
	20.9038	0.000646154	0	0.99116	15.7654		0.00359231	5.12692	15.7654	1	15.7654	0.129462	0.924154	14.7385	0.953846	0.474615	24.9962	0.395115	0.957577	0.441538		18.3077
