# Supplementary material for: Small nucleolar RNA dysregulation and potential roles in bovine subclinical mastitis
Source: J Anim Sci Biotechnol. 2025 Sep 12;16:124. doi: 10.1186/s40104-025-01230-9 (PMC12427106; doi:10.1186/s40104-025-01230-9)
Supplement: Supplementary file 2 — Supplementary Material 2. Table S2 List of identified snoRNAs expressed in samples. [file 40104_2025_1230_MOESM2_ESM.xlsx]

## Sheet: SNORNA_counts
Table S2. List of identified snoRNAs expressed in samples
snoRNA_ID	Novel snoRNA renamed	NCBI##	Chromosome	Chromosome number	Start	End	Strand	Length (bp)	Sequences	GR4CT	GR70q3SA	ME2q3SA	ME30q1SA	ME32q3SA	ME35CT	ME39q2SC	ME41CT	ME51q4SA	ME9q3SA	MK2356q4SC	MK2692q2SA	MK2694CT	MK2700q4SA	MK2744q1SA	PI4639q1SA	PI6908q2SC	PI7719q3SA	PI833q1SA	SR20q2SA	SR23CT	SR36q2SA	SR45CT	SR51CT	SR65q1SA	SR65q2SC
novelSnoRNA_5	novelsnoRNA_1_107073693		NC037328.1	1	107073693	107073869	.	182	TGCTGCTACAGCGGAACAAGTATGTCAGTCCATCCAAACAAAATGAGCATATGATCATGAAAATACAGTTCTGAATGAATTTCCTTAAATTTCTAGAGCAGCAAATAATGATTCGCATCTTGACTGTAGTATGTAAACCATGATGTGCTGCTACAGTACTTTAAGGTCTCAAAAATACAGGA	48	47	0	0	61	0	0	0	32	14	32	48	56	22	19	46	7	0	0	0	60	42	58	0	29	0
novelSnoRNA_6	novelsnoRNA_2_26696606		NC037329.1	2	26696606	26696732	.	132	AGGTGACTTTTTATATGCCCTCTATCCCGAGACTATGGCCAGAGGGATATTAAGGTCACCAAGAATAATTTGGAGGTTGCCAAAGACTTGTTTTTGAAGTGTTTTCAAGTCTGACCGAGAACTCTGACATTT	6643	7451	13390	11566	20603	6077	8132	17758	20405	14895	13195	16456	12714	14386	23085	23706	12041	30972	16472	21048	7003	16017	7989	6183	13648	18327
novelSnoRNA_9	novelsnoRNA_3_101197653		NC037330.1	3	101197653	101197807	.	160	CCAAGCGAAACTGCGAAAGCATACTCTGGTTTCTCTTCAGATCGTATAAATCTTTCGCCTTTTACTAAAGATTTCCGTGGAGAGGAACAATTCTGAGTCTTTACCCAATTTTTTGAGGCCTCGTTTTTAACGAGGCTACATTTTCTAAGGTTAAAAATTA	46	30	40	31	0	34	31	44	0	35	53	48	0	45	119	0	16	0	71	0	23	67	45	29	53	60
novelSnoRNA_14	novelsnoRNA_3_101285965		NC037330.1	3	101285965	101286096	.	137	TTTCTCTTCAGATCGTATAAATCTTTCGCCTTTTACTAAAGATTTCCGTGGAGAGGAACAATTCTGAGTCTTAAACCAATTTTTTGAGGCCTTGCTTTCGCGAGGCTAATAAATTTGTTTAAAAATAGACAATAATT	724	409	977	405	699	404	951	1015	1748	422	459	959	898	361	1170	662	340	834	520	762	1157	446	1677	743	784	1184
novelSnoRNA_16	novelsnoRNA_4_56567799		NC037331.1	4	56567799	56567891	.	92	GTTGACTGCTATGATGAAAGCTGGAAAGGGACCCATTGGCCTAGCCCAGCCAGCCCGAGTGATCCCTCCAAAATAGCTCTGAATGCAGCCTG	319	550	419	72	254	93	203	69	210	73	147	205	242	156	219	404	70	92	165	97	235	132	493	77	235	132
novelSnoRNA_17	novelsnoRNA_4_112140344		NC037331.1	4	112140344	112140466	.	128	TGGTCCGAAAGCTGTGGGTTATCACATTTGTCTCTCCCACAGCCCCACAACCTCACAACCCCACAATCATGATTGACTAACTGTGTTTTGCCTTCATCAAGAAGCAGTAATTGATAGTGTTTACATAG	363	236	498	175	252	615	203	170	874	126	522	367	341	160	285	327	209	540	147	161	911	132	540	435	266	1207
novelSnoRNA_18	novelsnoRNA_5_25672300		NC037332.1	5	25672300	25672489	.	189	AGAACCATGCATGATGATTTGGGAGGGCTCAAAAGGTGGACCAGAACACAGGCTCTTGGGTAAGACCAGGGTTCAAGTTCTGGCACTTACTCTGGATGAATCTGTGATTTATTCCTCTCCCACTTCATTCCGTAAAAATCTGAGTCTGCTTAACCTCTCTGAGCCTCACTCTTCTCTGAATAATGGGAT	18	58	99	33	75	23	25	21	71	18	28	47	39	34	25	103	10	44	38	49	29	31	31	13	54	26
novelSnoRNA_19	novelsnoRNA_5_56791571		NC037332.1	5	56791571	56791652	.	81	ACGTCCCTCACTGATGAGCAGCTTCTGACTTTCGTTCTTCTGAGTTTGCTGAAGCCAGATGCCATTTCTGAGAAGGGAAAA	810	1112	781	329	395	529	789	589	517	490	376	687	748	756	705	640	316	546	392	616	676	357	810	278	647	541
novelSnoRNA_26	novelsnoRNA_5_103839997		NC037332.1	5	103839997	103840130	.	139	TTGTCCTGGCCTGTGGTTTTTCTGTTCCCCTGTGCTCAGTTCTCAGGGGACTCCGGCAGGACGCACAGCAAGCTCCCTCTCAGTTTAGGAGGGCCGTCCTGAGAATAGGGCTGGCTCTTAAAGGCACGAGAGGACAGTT	19417	23155	23141	20349	28470	11921	20131	22026	36500	20171	19137	19792	17862	24523	28728	30803	11809	46382	25028	37817	15535	24520	26294	11870	27923	30188
novelSnoRNA_29	novelsnoRNA_7_12801568		NC037334.1	7	12801568	12801649	.	81	CTGGCCTCAAGTGATGGAGATGACAACCTGGGAGTACTGTGACCGAACTGGGATGTATTCGTACTGTCTGATGGGGCCTGC	18926	25302	32064	26592	31879	21916	22109	52558	27014	26022	13541	32506	30404	27723	38180	32284	23736	40052	28449	49287	25917	30758	27876	13850	29617	32024
novelSnoRNA_31	novelsnoRNA_7_43369629		NC037334.1	7	43369629	43369723	.	94	CCCGAGGACAATGATGGCTCCTTTTCAAGTGGCGATTAGAGAGAGGACACCTCCCTTCCCTTCCTCAAGCCGCCTCATTGCTGAAGTCCTGGAG	18	24	21	0	11	11	11	0	12	0	0	6	10	6	0	12	0	7	6	0	0	0	18	0	6	9
novelSnoRNA_35	novelsnoRNA_7_50582744		NC037334.1	7	50582744	50582867	.	129	CCCCAGCTGTAGGCAGCTGCCTAGGTTTCCGTGTACCTAGGCAAGTGTTACACTGCTGGGAGAACAGCAGCTGATAGCTGGTTGGCATTCTGGGCCTGGTTCATGCCTACTCTGTTATTAACTATACCA	1820	754	1002	786	973	1364	1235	956	1732	613	574	1257	1263	949	1239	743	669	1226	893	1515	1656	867	1278	1133	1259	1624
novelSnoRNA_37	novelsnoRNA_8_25172292		NC037335.1	8	25172292	25172409	.	123	TGGGAGGCTGATACACAAATTGGGCTGAAGTACTGCTCTAATTGTCACTATACCTCCCTAGAATAATACACTGCCTTTTGATGACCGGGACGAATTGAGAGAAATCGTAACGGACAGATACGG	16	20	31	46	127	9	17	30	20	29	17	34	25	25	37	49	16	61	48	70	26	48	14	19	46	31
novelSnoRNA_46	novelsnoRNA_10_80082880		NC037337.1	10	80082880	80083009	.	129	TTCCCTGGCCATGATGCTGTGGTCCATGCAGGAGGGCTAAGGCTACATGGCCATAGCCTTATGACTGTTTTGAGAATTGTTTATTCTCTCATCAAATATTTACTGGACACCTAAACTGAGCCAGGCGTG	24	9	7	6	21	18	12	21	36	7	10	11	9	14	12	14	7	19	16	20	11	23	14	0	6	15
novelSnoRNA_51	novelsnoRNA_13_52674162		NC037340.1	13	52674162	52674247	.	85	AGCTGGATTTATGATGAGACATACCCTTGACTGAAACTAATGACGAGTTTGTGTAATTAAGCAGGATTACTCTGAGATCCAGCTT	45416	52324	58298	39596	55591	47767	56472	95214	37099	52778	18850	71290	58287	45796	60909	50218	54026	68575	56998	102979	59363	56741	63737	24912	73645	59542
novelSnoRNA_53	snoRNA_13_73670112_EIA		NC037340.1	13	73670112	73670263	.	157	AGAGCCAGGCCCTGATCAGCCCTCCCAGTCCCCCTTTGTCTAGAGGGACAAAGGTCATCCTAACCAGGCTGAGCCTGTGACTTATTAAACCAGTTTAGTTCTCAAGCTGTGCAGGCAACAGATGCCAGTGGGCTCTACTGGTCTGTCTAGTACACCA	22	0	0	0	0	8	0	0	0	0	0	11	31	0	0	22	7	0	0	21	0	0	0	0	12	0
novelSnoRNA_60	novelsnoRNA_19_18233002		NC037346.1	19	18233002	18233118	.	122	AGCACTGTTCGTGACCTGCTGGTCTGCCTGTGGCTGGCGGGTTCCATTCCGGTGCCATAGCAGCTCCAGCACCACGTGACTGACTGCCTGGAGGCTCTCGGTTTAAGGTCTTGGAGACAAAG	11328	2100	4247	17804	5405	14080	18684	7308	12186	3603	2028	4566	13359	3233	6359	8914	2215	19365	3492	10643	12848	9531	3792	1361	14495	29136
novelSnoRNA_75	novelsnoRNA_25_9671683		NC037352.1	25	9671683	9671772	.	89	GGTGTTGGCAATGATGACGATGATGACAACAACAATGATGGCTCAGTTTTGAACGTTGCTGAGTAGTGTTAGTGTCTGAGCCTCTGCGT	24	26	36	0	15	14	21	14	26	10	7	26	25	13	14	15	0	15	21	22	19	9	24	0	19	10
novelSnoRNA_86	novelsnoRNA_26_14905		NC006853.1	26	14905	15019	.	114	ACGTCCTACCATGAGGACAAATATCATTCTGAGGAGCAACAGTCATCACCAACCTCTTATCAGCAATCCCATACATCGGCACAAATTTAGTCGAATGAATCTGAGGCGGATTCT	272	46	72	9	11	60	62	38	75	11	17	95	334	13	24	32	57	29	10	40	97	13	141	70	34	41
novelSnoRNA_87	novelsnoRNA_26_14612		NC006853.1	26	14612	14757	.	151	TTCGGTTCCCTCCTGGGAATCTGCCTAATCCTACAAATCCTCACAGGCCTATTCCTAGCAATACACTACACATCCGACACAACAACAGCATTCTCCTCTGTTACCCATATCTGCCGAGACGTGAACTACGGCTGAATCATCCGATACATAC	58	0	0	0	12	0	41	16	0	7	0	0	0	0	0	0	20	0	0	17	0	0	46	0	0	36
SnoRNA_8	SCARNA4		NC037330.1	3	14841711	14841840	.	135	ACTGGAGGACTAAGAAGGCTGAGTCTGATGAAGCAAGACTCTGCTGATACAATCCTCCTAGAAAAAAAGGGTTGGAGAGAGCAGCCCTCCGTGTGTTATAGAATATCACAGGGTTGACTGTATGACCCGACATTC	1490	2676	3402	1107	9249	1008	1212	4834	4100	2852	5183	5835	3787	3447	4849	5026	2917	8126	6041	5249	1949	3402	2552	2427	2427	2625
SnoRNA_30	SNORD37		NC037334.1	7	20030713	20030792	.	79	CACCTTGTACATGATGACTAAAATTTCTTCACTTTGACCTGATGGCTATTGAAGAAATCTAAGGTCTGAGGTGTGGAGT	104	205	210	82	97	75	133	121	130	81	32	117	148	104	96	109	18	49	72	106	152	68	145	57	111	81
SnoRNA_41	U5 snRNA		NC037337.1	10	7030513	7030637	.	130	TTTCTCTTCAGACCGTATAAATCTTTCGCCTTTTACTAAAGATTTTCGTGGAGAGAAACAACTCTGAGTCTAAAACTAATTTTTTGAGGCCTTGTTTTCACAAGGCTACTTATATTGGTTAATGAAAGGC	87	63	64	42	94	34	108	42	93	16	72	72	92	18	56	57	33	43	39	60	256	28	382	45	75	87
snoRNA1380	SNORA4	XR_003036681.1	NC037328.1	1	80469761	80469901	-	141	CCACCAAAAGTTTGTTATTGCGGGAAGGTTTTTTAATGGCCTTTACCAACTTCAGGCTATTTGGGAGAATAAAGAAGGCCACGCTCCACAGTGAGCTATACTACTTAGTATATAGTTCATTACTATTTTGTGGCCTACATC	34	33	46	55	92	25	35	84	51	25	27	72	61	43	52	43	73	47	47	47	35	43	53	24	42	50
snoRNA1381	SNORA63	XR_003036672.1	NC037328.1	1	80470085	80470216	-	132	AAGCAGGATTTAGACTACAATATAGCTGCTAAGTGCTGTGTTGTCGTTCCCCCTGCTAAAAATAAAGTTGTTTCTTTACTATACCTGTCTGCTATGCTCCAGTAGCAGCCAGGGACGCTTGGTCTCATACAT	4153	3557	5843	7711	11438	4303	5548	10876	9913	6855	4094	9651	7306	6874	11501	10891	7829	17020	8091	12215	4914	8449	3794	3330	7224	9016
snoRNA1384	SNORD2	XR_003036706.1	NC037328.1	1	80472432	80472500	-	69	AAGTGAAATGATGGCAATCATCTTTCGGGACTGACCTGAAATGAAGAGAATACTCATTGCTGATCACTT	692076	1028563	1053219	712312	927137	842798	874212	1768104	729410	1059178	375668	1180055	818212	1086216	1222785	806801	1087743	1340204	1068061	1703874	928581	1147718	968517	482618	1316438	1108094
snoRNA1471	SNORD66	XR_003036695.1	NC037328.1	1	82862630	82862705	-	76	TTCCACTGATGACTTCTTATTAGTGCCACGTGTCTGGGCCACTGAGACCCCGTGATGGAACTGAGGATCTGAGGAA	27016	27254	30081	21184	26523	27753	27070	40958	28296	19737	16393	29651	25998	26065	30803	24591	19339	38653	19289	47565	33816	33721	38422	18598	35119	36821
snoRNA1549	SNORA63	XR_003036674.1	NC037328.1	1	83641288	83641418	-	131	AGGTTGGAATAACTGTTGCAATATAGCTGTGAAGTGCTATATTGCCCTTTCCCCTGCCAAAAGCAATTGTTTCCTACAATCTCTGTCTAGCTCAGTTCTGTAGTAAGACAGGGACGCTTGGTCTCAAACAT	20	32	52	80	137	12	23	156	53	84	42	84	54	89	137	69	59	176	95	123	27	104	30	17	89	83
snoRNA4664	SNORD70	XR_003032075.1	NC037329.1	2	90793056	90793144	+	89	TTCATTGTTGTCGATGATGTATTCTTGTTGGACCTGAATTTGCATGATCTAACTCAAATATTCGTCACTACCACTGAGACAACAATGGG	1326	1743	2611	1694	2279	1462	1529	3477	2550	1970	1110	2368	2357	1766	3465	2265	1633	3397	2283	2704	1998	1908	1613	1070	2120	2231
snoRNA4665	SNORD70	XR_003032074.1	NC037329.1	2	90793916	90794002	+	87	TTCAATGTTGTCAATGATGCATTCTTTTTGAAACTGAATTTAAGTGATCTAACTCAAATTCGTCACTACCACTGAGACAACATTGAG	1281	1609	2232	1841	1978	2316	1497	4619	2282	2115	1029	2788	2252	1949	2591	1673	2432	3061	2249	2983	2584	2595	2090	1221	2388	2549
snoRNA4666	SNORD11B	XR_003032086.1	NC037329.1	2	90803341	90803426	+	86	TGATGGCAGTGATGATTTTTAAATGTATTGTTCACCTGATAAATAAATATGAAGGTGTTCAGTCACTACCTCATCTGATGCCGTCT	25	26	88	28	23	39	32	84	96	78	6	36	37	37	41	36	23	41	19	32	45	26	50	43	14	34
snoRNA4667	SNORD11B	XR_003032083.1	NC037329.1	2	90804129	90804212	+	84	GTGTTCGATGATGATTTTTATTTGTATGCCTGATTTCCTTTCGGATAGTGAAGGCATCTTTAGTCACTACCTCTTCTGAGACAC	2154	4414	4194	1220	1425	2303	2291	1925	2704	1634	1537	2342	2644	1845	2369	2139	919	1949	1621	2141	2932	1322	3882	1279	2308	1733
snoRNA4757	SNORD51	XR_003032055.1	NC037329.1	2	94492348	94492426	+	79	CTGGCTACATGATGAATAAAATCAAATCACCATCTTTCGGCTGAGTTCGTGATGGATTTGCTTTTTTCTGACAAAGCCA	676	690	854	1084	1335	945	832	2413	1044	1074	497	1568	1276	1199	1549	1355	1237	2227	1228	1822	852	1355	885	495	1411	1402
snoRNA5042	SNORA42/SNORA80	XR_003032059.1	NC037329.1	2	106259878	106260014	+	137	GCATGGTAATGAATTTATGGCAGGTCCTCCTCTGTGGGCCTCTCATAGTGTACCCATGCCAGAGTAAATTGCAGCCTCGAACCATTACCCAGCCTCCTTACTTGTGGGCTGTGAGCACTGAAGGGGGTTGTACAATG	562	3195	1291	2411	1939	1311	1953	1919	2014	1078	1061	1177	1042	1561	1894	2610	746	3377	4915	3518	2117	1799	1344	577	4386	1984
snoRNA5506	SNORA75	XR_003032036.1	NC037329.1	2	119228001	119228134	-	134	GTCTTCTCACTGAGCTCCTTTCTGTCAATCAGTGACAGTTGAGGATTCGCACGAGAAGAAGAGATAATTCACGGAGCTAGCGTTGTTGCCTTCTGTCTTCACAGAGGCCTATTCAGCTGTTTTGTGAGACATTC	141	193	226	275	455	256	193	931	415	272	166	488	298	328	452	353	419	562	401	719	321	462	277	203	408	511
snoRNA5507	SNORD20	XR_003032054.1	NC037329.1	2	119228661	119228740	-	80	TGGATATGATGACTGATTATCTGAGAAGTAACTGATGAAATCTCAAGAAAATTCCTCTAGATAGTCAAGTTCTGATCCAG	8910	8188	10234	8713	7271	9499	8844	16669	7306	7097	3288	11993	11538	6497	9739	7009	10300	12592	8017	14184	12615	10789	11818	5637	11053	13764
snoRNA5508	SNORD82	XR_003032045.1	NC037329.1	2	119232498	119232567	-	70	AGCACAAGTGATGAACAATAAAGGGACTTAATACTGAAACCTGATGTTATATTTCAATGTGCTGATGTGC	252113	262854	292970	171596	215077	339953	271975	429617	199887	241559	100931	349602	280531	271566	262537	199273	295543	283978	255698	436757	388246	284174	374770	158037	300341	286453
snoRNA5762	SNORD103/SNORD85	XR_003032051.1	NC037329.1	2	122617294	122617370	+	77	ACTGGCGAGGATGACATACACTTGACCTCACTTAGACCATAGTTCGTTGATGAGAGCACCTAGTATTCTGAGCCAGT	25	35	65	59	114	50	41	224	63	62	38	87	57	72	128	80	86	115	114	170	43	96	48	39	76	129
snoRNA5763	SNORD103/SNORD85	XR_003032050.1	NC037329.1	2	122637357	122637439	+	83	TCTGGCAGTGATGAGCCACTTGCCCTCTCTGAGAACAGAGTTCGGTAATGAGACTCTACTCTGGACTCAAGTTCTGAGCCAGA	17074	43211	30662	6652	9297	11449	19677	6576	16776	7194	7649	8938	10968	12207	9613	14977	2276	12472	7147	17002	13943	7868	21252	7679	14283	13031
snoRNA5764	SNORD103/SNORD85	XR_003032046.1	NC037329.1	2	122649769	122649853	+	85	TCTGGCAGTGATGAGCCACTTGCCCTCTCTGAGAACAGAGTTCGGTAATGAGACTCTTTACTCTGGACTCAAGTTCTGAGCCAGA	726	560	507	284	855	587	815	125	915	283	451	541	608	521	477	615	144	628	386	598	738	360	936	409	591	740
snoRNA5841	SNORA16B/SNORA16A	XR_003032053.1	NC037329.1	2	124852030	124852164	+	135	CGTGGCCCTTATCGAAGCTGCAGCTGCTTCCATATAGCTGCTGTGGTCAAAAAGGAGCCCAAAGTGACAGTTTTCCTTGACGGTCGCCGTTCTGTTTGCTGTAACTGATCTGCAACATTTCTGGAAAAGACAGTT	73267	175235	135450	38059	89457	73221	93020	65467	117958	47231	50497	105600	121277	59684	95068	158525	40048	120976	69540	108143	110493	70913	152145	37161	69583	92745
snoRNA5842	SNORA44	XR_003032057.1	NC037329.1	2	124852652	124852782	+	131	CAGCATGTTTCCAAGGGCTGTGGCTTGTTGTGGCCATGGGATCTCCAACTGCATGCGAGAGCAACGTGGAGAGACTTTGACAGCACAGGTCAGCGTAATACCTGCAGCTGCCACTCGCCTTTCCTATAATT	422	822	625	586	994	347	541	922	792	712	377	1071	1107	682	1109	1470	578	1314	732	1140	539	687	609	303	744	747
snoRNA5843	SNORA61	XR_003032068.1	NC037329.1	2	124853002	124853127	+	126	ACCCTCCAGTTCCCTTTCCCATCAGATCTAAACCCTGGTCTTGGTGGTCGTAAAAGGAGGAATAGCAGTACTGAAACTGTGCTCGTGGTGTGTGCTGTACAGCATGTGGGCTAGTTTCGGACAAGG	347	777	715	327	485	395	370	883	617	263	297	669	735	496	617	774	331	526	445	748	489	399	588	230	511	674
snoRNA5844	SNORD99	XR_003032078.1	NC037329.1	2	124853745	124853818	+	74	ACTGGTCTAGGATGAAACCTAATCTGAGTGGACATCTGTGGATGATAAATGCGGATATGGGACTGAGACCAGCT	24963	38606	27921	12372	16788	18080	18965	27433	11529	13145	5724	26121	22640	12766	17159	11706	20727	17200	19124	34694	32587	20364	44258	9927	27276	18115
snoRNA5855	SNORA73	XR_003032033.1	NC037329.1	2	124915536	124915739	-	204	CCAACGTGGATACCCCGGGAGGTCACTCTCCCCGGGCTCTGTCCAGGTGGCGAACGGGAGCGTAGGGCTCTGCTCAGTGACGTACAGTCCCTTTCCACAACGTTGGAGATGAAGCTGGGCCTTGAGTCTGCGCCTGCATATTCCTACAGCTTCTCAGAGTCCTGTGGACAATGACTGAGGAGACAAACCATGCAGGAAACATCT	68	68	140	138	169	82	94	193	106	76	62	94	110	83	148	110	127	158	105	269	103	142	90	78	121	120
snoRNA5856	SNORA73	XR_003032035.1	NC037329.1	2	124916469	124916672	-	204	CCAACGTGGAAACCCCGGGAGGTCACTCTCCCCGGGCTCTGTCCAGGTGGCGAACGGGAGCGTAGGGCTCTGCCCGGTGACGTACAGTCCCTTTCCACAGCGTTGGAGATGAAGCCGGGCCTTGAGTCTGCGCCTGCATATTCCTACGTCTTCTCAGAGTCCTGTGGACAATGACTGAGGAGAAAAACCATGCAGGAAACAGCT	5151	13677	35205	2965	25037	1206	4311	14978	15663	13255	6421	11221	16173	7645	13162	10667	17407	24344	17509	60351	16601	33426	33511	12314	40493	1987
snoRNA5857	SNORA73	XR_003032034.1	NC037329.1	2	124917398	124917601	-	204	CCAACGTGGATACCCCGGGAGGTCACTCTCCCCGGGCTCTGTCCAGGTGGCGTACGGGAGCATAGGGCTCTGCCCGGTGACGTACAGTCCCTTTCCACAACGTTGGAGATGAAGCCGGGCCTTGAGTCTGCGCCTGCATATTCCTACGTCTTCTCAGAGTCCTGTGGACAATGACTGAGGAGAAAAACCATGCAGGAAACAGCT	6187	30422	29706	4941	32226	2636	7186	12866	7801	9337	10895	8326	7171	19726	20220	11776	4827	11072	24927	25663	7933	10212	17216	15987	16630	5875
snoRNA7252	SNORA42/SNORA80	XR_003034183.1	NC037330.1	3	14846190	14846323	+	134	GCATGGTAATGGATTTATGGCAGGTCCTCCTCTGTGGGCCTCTCATAGTGTACCCATGCCAGAGAAAACAGCCTCGAACCATTGCCCAGTCTCTTTACCTGTGGGCTGTGAGCACTGAAAGCGGTTGTACAGGG	1114	658	583	603	559	595	1104	799	544	520	184	824	754	745	841	533	517	774	482	1242	801	615	782	392	964	715
snoRNA7471	SNORA58	XR_003034184.1	NC037330.1	3	16263650	16263784	-	135	GGGCATACTTGTAGACCTTGCCTGACTATCCCTGTGGCCAGGCAGGGGGGACAGTGTATGCAAGAGTAATATGGAGTTTGTGCTAGCTCTTGCCAGCTCATTAATGGCTGGATGAACTGCAGTTCTCCAACATTC	203	86	240	133	184	417	265	264	352	119	93	267	215	94	173	111	165	217	162	363	565	180	291	312	231	585
snoRNA8802	SNORA16B/SNORA16A	XR_003034173.1	NC037330.1	3	50071677	50071811	+	135	TATGGCCCTTATCGAAGCTGCAGCTGCTTCCATATAGCTGCTGCGGTCAAAAAGGAGCCCAAAGTGACAGTTTTCCTTGACGGTCGCCGTTCTGTTTGCTGTAACTGATCTGCAACATTTCAGGAAAAGACAGTT	39	99	90	27	59	34	50	38	86	27	28	66	79	32	70	98	24	68	41	52	66	40	71	31	39	44
snoRNA8821	SNORA66	XR_003034169.1	NC037330.1	3	50630367	50630499	-	133	GTGCAAACTCGATCACTAGCTCTGCATGATGTTGCAGAGGTGAGGGGAACCAGGTTTGCTAAAGTAATTGTGGTGATAGAAATGTATTAGCCTCGGATGCTACCGAGGTGGCTCATTCTATCCCAGTACATTG	115	214	255	385	509	169	210	902	314	403	137	452	358	340	495	405	443	639	492	924	155	488	150	122	444	462
snoRNA8822	SNORD21	XR_003034167.1	NC037330.1	3	50633298	50633393	-	96	GCTGAATGATGATATCCCACTAACTGAGCAGTCAGTAGTTGGTCCTTTGGTTGCATATGATGCAATTAATTGTTTCAAGACGGGACTGATGGCAGC	251232	237241	270909	164777	190397	282628	282073	323638	173462	201496	87922	296982	216256	215127	229431	161377	243289	210139	215734	438396	333593	254817	325049	144325	320865	277723
snoRNA9194	SNORD45	XR_003034179.1	NC037330.1	3	69063539	69063610	-	72	GGTCAATGATGTGATGGCATGTATTAGCTGAATCCAAAGTTGATGGAAATTTTAAAATGGCACTGAGACCTT	5052	6974	9531	5944	11140	5605	7292	14537	8414	6423	6263	12639	9950	5792	12209	12645	7392	14211	8149	13670	7783	8252	6757	3300	7444	9791
snoRNA9195	SNORD45	XR_003034178.1	NC037330.1	3	69064218	69064300	-	83	GGTCAGTGATGTGTTGGCATGTATTACCTGAGTTTATGGTGATGTGTAATAACACTTAAGCTCTAGAATTACGCTGAGACCTT	15769	22630	32030	16401	25594	19612	22862	29453	22513	16041	14831	28956	21756	14797	26850	22485	18570	34439	24595	40226	25415	29031	29820	12189	23772	21463
snoRNA9196	SNORD45	XR_003034177.1	NC037330.1	3	69064851	69064929	-	79	GGTCGATGATGAGCTGGCATGTATTCTGAATCTAAAGTTGATTATTACTACTTTAGCTCTAGAATTACTCTGAGACCTG	15194	24198	35379	14709	22501	22149	24873	26309	23758	12049	14056	22324	16743	13265	24155	17333	13468	26846	18274	34672	22846	28469	35960	13932	22964	19748
snoRNA9959	SNORD38	XR_003034174.1	NC037330.1	3	101232844	101232914	-	71	TCTCAGTGATGAAAACTTTGTCCAGTTCTGCTACTGATTTTCAAAGTGATGATAAAGTATATCTGAGGAGA	999	647	795	619	1049	702	873	837	813	695	458	1015	915	777	1046	905	567	1151	801	962	733	623	864	476	996	951
snoRNA9960	SNORD38	XR_003034175.1	NC037330.1	3	101233372	101233441	-	70	TCTTGTGATGAAAACTCTGTCCAGTTCTGCTACTGAAGGGAGAGAGATGAAAGCCTTTAGTGCTGAGGAA	131576	114742	174330	122762	138719	131376	165544	199733	166397	128251	83589	187343	176050	146886	194862	196900	139402	252034	142720	294763	169137	182774	174466	70185	180289	189324
snoRNA9961	SNORD46	XR_003034176.1	NC037330.1	3	101234215	101234318	-	104	GACTGGAATGATGAAAAAGTATCCTTAGGCGTGGTTGTGGCCGTCTTGGTCACCTATGTGCCACTTGCCAATGCTAGGGCTTGTCATAGTTACACTGACTGTTA	383032	483866	470408	368213	550362	394693	402689	454699	528507	332323	288791	486428	399518	420277	522214	568106	366013	712075	484113	734188	529150	417589	532635	227336	436826	457663
snoRNA9962	SNORD55/SNORD39	XR_003034172.1	NC037330.1	3	101234756	101234835	-	80	CGTGCATGATGACACCTTGGAAATGCTGTGACCTCCCGACTGCGCTGTGGGGGAGCTAACCTTGGAGAGCTGAGCGTGCG	323953	315543	468186	234729	320082	225497	327398	345512	358252	238058	198743	333851	309855	250868	416784	342305	204715	390843	285316	581028	314377	338219	420440	183069	370712	377175
snoRNA10344	SNORA55	XR_003034186.1	NC037330.1	3	106501834	106501968	+	135	GCACCTGAATCTTTCCCATTCTCTGCTGCTTCGTGCTGGTGTGGGGACAGATGGTGCTACAGTATGAGCAGAGGAAATCCAGACAGGCTGTTAGCCATTTGTCTTGGGGCCTGTCTCTACAACTCTGCCACACTT	66	34	72	34	48	79	61	87	137	41	29	87	53	29	90	32	64	52	35	103	126	68	79	89	84	201
snoRNA11519	SNORD93	XR_003034513.1	NC037331.1	4	31553706	31553778	+	73	TGGCCAAGGATGAGAACCCTAATCTGATTGGATACCCTCTGCTCTGATGGGTTAAAGGATTTACCTGAGGCCA	250	363	496	287	374	197	295	555	371	357	229	423	400	345	622	468	252	565	350	358	300	240	321	142	241	249
snoRNA12411	SNORA5	XR_003034506.1	NC037331.1	4	76527187	76527322	+	136	TGCAGTCAAGTCAAATTCAGCCCTGTTCCCGTGGTAGCAGGGGCTGGCCCGGATGACTGCCACAGCAAACTCCGCAGCTCATGGGCCCTGGGTCCCCTGCCCTGGGACCTGGGGATAAGTTTGGCTTCGGACATGG	447	211	509	629	763	383	678	438	704	319	284	509	667	400	727	972	194	1342	504	816	278	469	249	116	436	1128
snoRNA12433	SNORA9	XR_003034510.1	NC037331.1	4	76612259	76612390	+	132	CCGCAAGCCTCCAGCGTGCTTGGGTCTGCAGTGACCCTGTGCATTCCTACAGTGCTTGCAAGAAAATTTTGAAACGGTTTGAGGCCTTGCCCTGCTCCATCCAGAGCAAGGTTATAGAAATTTCAGACAGTT	1162	1409	1558	1578	2563	1157	1291	2317	2353	1667	1056	2345	2107	1956	2465	2747	1080	3716	1825	3132	1408	1943	1497	854	1974	2120
snoRNA13008	U3	XR_003034519.1	NC037331.1	4	103356192	103356405	-	214	AAGACTATACTTTCAGGGATCATTTCTATAGTTCGTTACTAGAGAAGTTTCTCTGATCGTGTAGAGCACCCGAAACCATGAGGAAGAGACACAGCGTTTTCTCCTGAGCATGAAGTTGGCGTTTGGTGCTGCTGGACGCAGCTGCCATCGGCCGTTGATGATCGTTCTTCTCTCCCGTCTGGGAGAGTAAGAGGGAGAAAACGCCGTCTGAGTG	18	9	4	0	1	8	10	1	13	2	14	4	12	2	6	4	5	0	11	8	35	3	50	12	9	36
snoRNA14557	SNORA2/SNORA34	XR_003034951.1	NC037332.1	5	31107014	31107149	+	136	TTGGCCCTGAATCAAGGCCAGCAGTTTGCTGAAGCTGTTGGTTTCAAACAGGAGCCTAAAGAAGTCTCTTTCTATGGTCTGTTGGCCATTTCAGATCTTGGAAATGTAATGGTCAATTCATTAGAAAGAAACATCT	19	23	49	45	70	30	15	82	63	37	21	39	53	26	52	36	28	75	48	85	27	39	34	26	47	51
snoRNA15213	SNORD59	XR_003034947.1	NC037332.1	5	56790501	56790575	+	75	TCTTCTATGATGATTTTATCAAAATGACTTTCGTTCTTCTGAGTTTGCTGAAGCCACATTTAGGTACTGAGAAGA	66033	97328	113445	71245	99844	104005	93703	178634	65401	76617	41065	117784	98833	74501	92752	66949	101748	117906	117101	193432	119701	134755	136668	50954	116300	94654
snoRNA15529	SNORA53	XR_003034960.1	NC037332.1	5	62750796	62751043	+	248	CACATGCTTCCTTAGATCCACCTTTGTGGATGCCCGTCTTGAGCTGAGTTCTACTTGTAAACTTCTGGTTTCTTGTAGTTCCAGTCAAAGAAACATCCAGCAACTTTTTTGGTTGTATAGTCAAAGGTGCTTGAGTCATTGGCATGTAAGATAAATATACCTGCATGTTAGTCTTAGGTTCTGATAGAAATGACATGCAATTATGCTGCCATTTTTTACTATCAGGACTCGACTGGTGTGCGGACACT	206	359	471	250	478	176	207	582	667	354	205	517	368	287	469	349	265	588	358	718	265	383	409	297	358	370
snoRNA16330	SNORA23	XR_003034948.1	NC037332.1	5	94028129	94028311	-	183	GCTATAACGTGTGCACGGTGTTCATCTGTGTCTGGTAGCATGTCTGTCTGCGTTTTGCATTCAGTTCTTGCTATTCACACAAACATCATGCAGCCGAAGAGTGAGTTGGGATCATAGTACTGGTCTAGTGTTGTCTCTTTGGACCTGTCCACCACTGGCCAGCCTCCAAATTCCCACACACAA	353	400	542	361	521	453	379	888	565	356	227	472	502	367	459	469	278	555	418	869	505	472	548	296	543	631
snoRNA16721	U89	XR_003034966.1	NC037332.1	5	103495843	103496087	+	245	CTGGCTGATGAGACTTAAGGCGAATGCGACCCGTGCCCTTCGACCCCTGGGGGCGGGGGTTCCGAGTGGGATCTGAGAGCTTGGTGGGGCACCTGAGGGCTGGCTCTCCGCCATGAGGCAGATCAACAGCGCAGCTGGCCTTGCCTCCACGTCCACTGCTGCCTCCAGTTCCCGGCAGCTGCCTGCAGGGAGGCCGACAGGTGGGGCTGGGCACGAGCCACGTGAGCGCAACCTTGGATCTGACA	51	23	91	24	40	95	90	275	104	61	34	88	77	28	73	67	62	68	33	117	120	67	74	111	94	182
snoRNA17296	U83B	XR_003034962.1	NC037332.1	5	110748041	110748134	-	94	GCTGTTCAGTGATGAGGCCCTGGAATGAGCGCTGGGCACAGCGCCCGAGTCAGACTGCGGAAATGTTCCTTGCTGCCTTCCTTCTGAGAACAGC	1365	1124	1516	1398	1976	1327	1516	2617	1993	1349	671	1853	1638	1289	2200	1877	1398	2813	1565	3018	1316	2010	1509	986	1795	2012
snoRNA17298	SNORD43	XR_003034945.1	NC037332.1	5	110751521	110751584	-	64	CAGAAATGATGAACTTACTGACGGGCGGACAGAGACACTGTGCTGATTGTCATGTTCTGATTTG	23389	34345	28894	16046	25894	25299	28082	33509	23652	21348	11873	30275	26080	27725	24720	27234	23542	35396	22551	40947	37897	21296	32966	14749	25781	31546
snoRNA17960	SNORA24	XR_003035296.1	NC037333.1	6	6862299	6862429	-	131	CTCCATGTATCTTTGGGACCTGTCGGCTGTGGCAGTCTCCCTTCCTAGCCATGGAAGAGCATATTCTTGTTTATTGGCAAAGCTGTCACCATTTAATTGGTATCAGATTCTGACTTGCACAAGTAACATTC	11936	14603	12639	10058	12750	8550	10115	10224	15542	11304	7915	15583	12739	12213	17027	17854	4853	23810	10174	21372	9986	13656	12107	5912	17354	17188
snoRNA18969	SNORA26	XR_003035298.1	NC037333.1	6	68404963	68405084	+	122	GTGCCCTTTTAAGGTTGACACAGTGCCTTAAGAGGCTAACACAGGAGGGTAAAGAAAGTCTCCATAAAACCCAGAGAAGAGATTTTAGAACTCCTCTCTGGATCCTGTCTGGAGTCACAACT	20	30	44	41	51	45	16	74	46	21	11	41	59	27	36	27	13	30	21	35	51	18	24	18	28	69
snoRNA19595	SNORA70	XR_003035289.1	NC037333.1	6	97859009	97859143	+	135	TTGCAGCCAATTAAGCCGACTGTGCTCTTTTCCCCGTGGGGGCCCAGTGTGCAGTGGCTGCAAACAGCAGCCTCCTCGGTAGTGTATGCAGCCTGTTGCCTGTACAGGTTGCCCTAAGGGACCTTGGATACAACT	833	1391	2115	1722	2251	732	1493	1753	2251	1476	925	1311	1107	1178	2261	2316	705	3604	1649	3965	727	2287	1167	579	1652	1876
snoRNA20626	SNORA68	XR_003035803.1	NC037334.1	7	5280053	5280186	-	134	CAAGCACCTAAACCCAAGAACTGCTGTTTCTTGTAGCAGTGGTTTAAACAGAGGTGCTAACAGCAAATGTTACCTCGTCGCCTTTGTGGGGCTGCAGCCGTGCCCCTCAAAGTGAATTTGGAGGTTCTACACAC	365	515	847	763	1391	435	475	1195	1233	912	661	1092	944	888	1443	1848	648	2454	1028	1503	482	1055	439	308	887	1270
snoRNA21179	SNORD41	XR_003035814.1	NC037334.1	7	12799678	12799748	+	71	CGGGAAGTGATGATACTTATGACTCCTGACAGTGCGCTGATTTCTCACCGTATTCGTACTGGCTGATCCCG	5938	8249	9033	7123	8054	9576	7769	16358	7314	6886	3621	9535	7402	7605	10309	7248	10368	11079	8896	14598	9793	10374	11996	5408	9465	9204
snoRNA21298	SNORD105	XR_003035813.1	NC037334.1	7	14664956	14665040	+	85	CTGCCAGCTCTCATGATGACCCTTGTGCCTCTGAGCTGCCATGATTCTGGCTTCAAAGTAAACGCTCTGAAGAGATAGGCAGTGG	12250	26621	28366	12475	18490	15428	18492	22559	17462	11425	11219	20561	18366	14115	19275	19360	8919	22739	17061	38629	19378	22224	28594	8519	23809	21188
snoRNA22703	SNORD96	XR_003035794.1	NC037334.1	7	40373865	40373943	-	79	GATCCTGGTGATGACAGATGACATTGTCAGCCAATCCCCACATGGGAGTGAGGACATGTCCTGCAATTCTGAAGGGATT	8429	13060	13003	5403	5947	7867	9562	8122	9853	5240	3962	7866	8495	7287	8961	8321	3879	8754	6400	9763	10561	6557	13147	4841	8106	7688
snoRNA22704	SNORD95	XR_003035802.1	NC037334.1	7	40375279	40375346	-	68	GGCGCGGTGATGATCCCAACATGCCATCTGAGTGCCTATGCTGAAACCCAGAGGCTGTTTCTGAGCTG	94322	135928	177324	139532	276188	96802	136974	212448	175277	118929	113166	198845	144009	175103	246856	261594	131055	292796	209554	379270	118756	249157	163905	76338	196053	193414
snoRNA23296	SNORD63	XR_003035798.1	NC037334.1	7	49898601	49898672	-	72	GTGCAATGATGCATTGTATCAACCCATCATTCTGATAAGATAGGTATGTGGAAAACTTAATGACTGAGCACA	1031	1840	1330	1889	2271	1421	1618	2661	1995	2319	877	2303	1601	1622	2592	2207	1737	4117	2511	3563	2068	2525	2090	943	2535	2144
snoRNA23309	SNORA74	XR_003035796.1	NC037334.1	7	50584707	50584906	+	200	TCCAGCAGTTGTCAGCTATCCAGGCTAGCGTGATGCCTCAGATGGTGTTACACTGTTGGAAGAGCAAGCACTGCCTTTATTGAGGTCTGACTTCAGCACTGTTTTGGTGTTGTGGCTGAGTACCTCTGGGCAGTGTTTTGCACCTCTGAGAGTGGAGTAACTCCTCCTGTGGAGTTGGTCCTAGTCTGGGTGCAAACAGT	284	19	360	49	47	311	157	243	1300	18	76	219	339	50	73	65	84	44	48	56	500	35	338	567	89	399
snoRNA24166	Z39	XR_003035806.1	NC037334.1	7	86290668	86290730	+	63	ATGCATATGATGAAGCAAATCAGTATGAGTAAAATCATGATACTGTAAACGCTTTCTGATGCA	43	57	77	48	60	80	59	111	56	52	32	92	71	98	74	52	51	101	57	103	99	61	80	36	62	88
snoRNA26107	SNORD121A	XR_003036196.1	NC037335.1	8	75366231	75366311	-	81	GTCCAGAAAACAATGATGTCATAATTTCCAAGCACATATCTGACAGTTCTGTGCAGAATTCAACCACTGAGTTTTCTGGAT	520	725	682	600	941	692	562	1047	776	690	493	757	653	882	1062	961	624	1232	766	945	801	621	658	417	757	823
snoRNA26411	SNORA84	XR_003036199.1	NC037335.1	8	83915098	83915230	-	133	GCCCTGTGGTTACTGGATGCTGTTGTGCAGGTACAGCTCTCCAGTGGATATGAGGGGCTAGAGCAATCCTGTGATATATGCATGGGGGCTGTTTCTCCTCAGCAGCTGCCATAGCCCGGTCACTGATACATGA	170	208	391	295	471	235	218	505	420	262	212	349	387	242	537	400	275	644	389	616	285	427	242	178	333	454
snoRNA28006	SNORD50	XR_003036558.1	NC037336.1	9	63787225	63787294	+	70	GATCAATGATGAACCCTATCCCGAAGCTGATAACCTGAAGAAAAGCATGTACGGATTCGGCTTCTGAGAC	17745	15273	22786	15207	25837	15719	22393	30492	13385	8954	9748	16911	16530	6703	17807	14449	15743	23164	23053	34208	18050	22676	23787	13086	20015	20157
snoRNA28007	SNORD50	XR_003036557.1	NC037336.1	9	63787520	63787589	+	70	TACCTATGATGATCCTATCCCGAACCTGAATTTCTGTTGAAAAAACTTATACGGATCTGGCTTCTGAGGT	18325	16107	13138	8669	9814	14666	18137	13267	17046	9372	13757	17451	14842	13606	14896	12158	8864	16387	10010	18095	16809	11778	17358	10008	17030	18939
snoRNA28228	SNORD101	XR_003036555.1	NC037336.1	9	70977616	70977688	+	73	GTTTGAATGATGACTTAAGTTGTCGGATACCCCTTCACTCCTTCTATGAGTGAAATCGCATAGTCTGACAAAC	258353	768810	530551	263494	342845	298635	403795	350193	336925	147496	161979	359705	287006	242709	308192	323276	193797	423906	394923	536285	310183	384099	475395	163981	416669	409268
snoRNA28229	SNORD100	XR_003036563.1	NC037336.1	9	70979010	70979086	+	77	GCTGTACATGATGACAACTGGCTCCCTCTACTGAACCGTGGTGAGGAAACTGCCATGTCACCCTATCTGACTACAGC	30374	27807	31890	32438	44048	31577	31076	45485	47221	34119	19759	49965	47484	39152	51296	63700	31998	79605	34624	50380	37617	33531	28273	17343	35797	57757
snoRNA28818	SNORA29	XR_003036561.1	NC037336.1	9	96051890	96052026	-	137	TTTCCCATTTGACTACCACATTATCTCCTGATAGATTTTAGTGGCTATGCTTGTGGGATAGATAAGAACTGCCGTGATCTGAAGAGGGGGGATTTGCTCGTGTCCTCCTCCTATATGAAATGGCTGAACAGAGCATT	7473	14135	17920	18031	32046	8559	12786	32343	24102	18895	14083	24678	25095	21063	34242	44397	14982	50232	26247	40552	10164	22568	10157	5673	20477	29307
snoRNA29092	SNORA13	XR_003036994.1	NC037337.1	10	1816633	1816769	-	137	CGCCTTTGTGTTGCCCATTCACTTTTGGAAACTAGTGGATGTGGTGTCAAAAAAGGCGAACACAAAACACTTTCGCAGCTTTTTTTCCTGCCCTTGTATTTGATGTCTTTGGTGTAGGAGCTGCGTAAGTAACATAC	43	39	76	74	115	62	37	203	112	77	36	106	92	57	89	79	94	137	92	113	85	98	62	74	90	115
snoRNA29397	SNORD18	XR_003036983.1	NC037337.1	10	13358779	13358848	-	70	TTATTATGATGAGATTCCACTTCATGGTCCGTGTTTCTGAAACACATGATTTTGTGGAACTTCTGATTCG	8516	13332	11211	2868	4205	5431	7540	3109	6399	3011	3269	7533	7920	4459	4939	5310	2271	3738	3384	5357	9415	3425	11989	3746	5184	4083
snoRNA29398	SNORD18	XR_003036984.1	NC037337.1	10	13359516	13359586	-	71	TCGAAGTGATGAGATTCCACTCATTGGTCCGTGTTTCTGAAACACATGATCTTTGTGGTAGTTCTGATTTG	206198	54806	322622	89157	101839	163279	27564	11269	218459	11682	64966	258447	202626	101314	245587	117950	174628	13374	10681	20416	277983	93149	590739	171804	19598	14644
snoRNA29399	SNORD16	XR_003036986.1	NC037337.1	10	13359971	13360068	-	98	TGCCATGATGTCGTAATTTGCGTCCGACTCTGTTCCCAGCGACAGTTGCCTGCTGTCAGTAGGCTGGTGCAGAAGGGTGACGAAAATTTTACTGAGCA	215845	266618	329307	195519	236428	201537	237147	302995	253225	197657	120144	296970	242154	239066	314485	237244	186363	338358	244271	477180	264343	272726	336114	144077	302866	261741
snoRNA29400	SNORD18	XR_003036985.1	NC037337.1	10	13360418	13360488	-	71	AGCAGTGATGAAATCCCACTCCATTGGTCCGTGTTTCTGAACAACATGATTTCCCTGGATGTTCTGATGCT	304020	582761	804644	513219	731406	409365	555481	995078	619811	420196	251236	637429	500077	546453	742312	655013	518917	799258	700891	1342814	535362	873262	842469	349535	700304	576419
snoRNA29905	U6-53/MBII-28	XR_003036992.1	NC037337.1	10	25760558	25760667	+	110	CCTCAGTGATGAGTTGCCATGCTAATACTGAGCCACCAGCTAGGGCAGTGTTGCCCTGGTTTGGGTGCCAGTGAGTTTAACAAAACTTCTCATGTGGAGACCTGAGGGGC	180	137	111	135	188	112	152	210	168	156	106	173	185	199	220	176	101	251	151	224	136	130	143	102	203	207
snoRNA29907	U6-53/MBII-28	XR_003036993.1	NC037337.1	10	25766152	25766260	+	109	CCCCTGTGATGAGTTGCCATGCTAATTCTGAGACACCAGGTAGGGGATTTTTCCCTGCATTGGGTGTTACTGAGATAAATTCTACTTCTCTTAAATCAGACTGAGGGGC	129	109	65	79	90	68	84	125	137	112	78	162	116	163	191	116	73	227	101	174	109	99	117	57	166	132
snoRNA30050	SNORA79	XR_003037003.1	NC037337.1	10	26789942	26790089	+	148	TGATGGCTGTTCCTCTCACTGCTTGGAGCCTTAAGTAGTGGGATTTTAGTCCATCATATATCTAAACTGACTTGTCTTCACTCAGGGCACCATGGGGACAGGTTGGCTGTCCGTTAGTGCCTTCTGATTTTTGCGGAGTCAAACAATT	925	1861	1508	959	1598	999	1103	1275	1256	1050	633	1590	1278	1174	1258	1234	547	1737	1016	2541	1291	1430	1564	574	1449	1487
snoRNA31994	SNORA79	XR_003037002.1	NC037337.1	10	92497673	92497816	-	144	TGATGACTGTTCCTCCTATTGCCTTCAGATCTGGCACTAGGATTTTAGGTCATCATAAATTAAAATTTGATTTTCTTCACTCAGAGGATATTAGGATAATGGAATTATCTGTTTATTCTCTGAAATTCGCGGAATCAAACACCT	37	91	76	191	262	58	66	229	111	112	54	143	88	136	180	127	130	315	174	278	60	236	58	51	159	136
snoRNA32466	SNORD89	XR_003037387.1	NC037338.1	11	6181144	6181257	-	114	ACTGAGGAATGATGACACTAAAAGGCCGAATTGCAGTGTGCCCCCTGGCAGTTGGCTCTCTCTGGGTACACGATGACAAAACCTCCTGAAGCGAACCTCTGGTCTGACCTCAGT	8886	3861	8273	9129	9560	6795	11263	20583	13872	9669	6613	11396	10920	8697	16137	12432	10667	22641	10012	16863	8075	11300	10591	6291	10670	14766
snoRNA33546	SNORD94	XR_003037391.1	NC037338.1	11	48729800	48729935	-	136	CAGGCTGTGATGATTGGCGCAGGGGTACGGACCTCAGCTGATGATGGGAGCTGAGTGTATGTGCTTCTCCTTCGTCCTGCATGTGGCAGGATGCTGGTGAGCACTTACATGAGACTTGTGCCTTAATCTGAGCCTG	209	354	386	266	634	207	251	337	408	257	282	321	282	290	329	364	145	498	305	454	285	303	400	236	373	313
snoRNA33940	SNORD53/SNORD92	XR_003037379.1	NC037338.1	11	70878804	70878879	-	76	TTGCTGTGATGATTTTCATTGGGTTTCGCATGTTGCTGAGTTCCAATGATGCCTTTTCTCTTGGCTGTCTGAGCAT	14911	20375	20502	12563	12134	12895	17389	18414	12209	13001	7586	16788	14014	15555	16621	11900	11012	16646	13836	25675	17657	16097	22150	8822	21248	15260
snoRNA33941	SNORD53/SNORD92	XR_003037378.1	NC037338.1	11	70879550	70879627	-	78	ATGCTATGATGACATCCATACGGTTTCGCTTCTGGCTGAGTTTCAGAGATGACACCTTTCTCTTGGCTGTCTGAGCAT	249	226	299	364	427	276	304	843	377	495	172	516	384	495	601	461	430	854	436	662	326	476	272	212	434	569
snoRNA33942	SNORD53/SNORD92	XR_003037380.1	NC037338.1	11	70886775	70886859	-	85	GTGCTATGATGATGCCTTAAAATTGTGGTTTCGACTCACTGAGAGTAACATGAAGACCTACAATTCCTTGGCTGTGTCTGAGCAC	682	756	1006	924	1323	973	709	2613	914	1196	500	1511	933	1057	1484	1222	1169	1968	1076	2148	1062	1496	1042	551	1439	1509
snoRNA34649	SNORD90	XR_003037388.1	NC037338.1	11	94040408	94040518	-	111	AAATAAGTTTTCTAAGTGTCTAATGATGAATTTCATAGGGCAGATTCTGAGGTGAAAATTTAATTCATCATTGATACTTCTACTATGGAATCTGAAGACACTTGAAAACTT	7219	3898	5162	5998	4652	10457	6914	9512	5296	5205	2081	6800	5653	6400	5755	3621	6129	7341	4962	10021	12677	7115	7920	3045	10819	9906
snoRNA35197	SNORD62	XR_003037373.1	NC037338.1	11	101607876	101607961	+	86	TCTCAGTGATGCGATTCCAATAGATCCTTCTGACCCTCCACTGTGGACTCAATAGCAGGGAGATGAAGAGGAACGCGACTGAGAGA	221	260	365	515	743	508	391	1045	408	381	293	670	483	426	726	438	691	971	698	1145	596	845	739	235	617	698
snoRNA35198	SNORD62	XR_003037372.1	NC037338.1	11	101611878	101611963	+	86	TCTCAGTGATGCGATTCCAATAGATCCTTCTGACCCTCCACTGTGGACTCAATAGCAGGGAGATGAAGAGGAACGTGACTGAGAGA	137	146	187	238	315	185	166	438	108	220	82	303	185	154	229	161	301	326	298	510	181	289	310	112	290	241
snoRNA35477	SNORA43	XR_003037382.1	NC037338.1	11	104129994	104130127	-	134	GATGCCGGATTCGCCGGCACCACAGGTGTGGCCGCCCTGCTGCGCCAGTGCCGTTGGGGCAGAGAGGAAGCGGCTATTTCTACGCTCAGTGCTCAGAACCGTGGGCACTAAGAATGGTTTGTAGCCGAACATCA	108	95	152	168	292	97	100	275	237	189	73	187	203	224	348	261	124	372	216	293	89	198	118	82	193	276
snoRNA35478	SNORA17	XR_003037386.1	NC037338.1	11	104131158	104131289	-	132	ACTGCCCCTAGAGGCGCTGCAGGCGTGGCTGCCGTGTCACGTCTGCGTCATGAGGTGGCAGAGAGGAAAGAGGCTCGGTCTACGCCCAGTGTTCTGGCCGGTGGACATCTGGATGATTGATAGTCTGACACT	2553	3929	5631	5516	10223	2240	3187	8842	10382	5473	5628	7053	6724	4579	10738	12490	4447	16105	6763	10989	3151	7666	3408	2378	4999	6637
snoRNA35501	SNORD24	XR_003037368.1	NC037338.1	11	104256297	104256371	+	75	TGCAGATGATGTGAAAGAATATTTGCTATCTGAGTGATGGTGAGGACTGTCCTGACCACCAAGATCGCTGATGTA	44367	74309	67121	44418	58652	32560	58221	67478	49411	42544	30669	61809	54933	55841	66542	61346	29945	76768	51966	94642	41242	59186	51428	21955	76410	54074
snoRNA35502	SNORD24	XR_003037369.1	NC037338.1	11	104257030	104257100	+	71	TGCAAGTGATGCAAAAGTATGTTACCTGGAAGATGGTGATGACACTTTAAACCACCAAGATCGCTGATGCA	5267	11250	9688	9043	12962	5921	7773	15377	7878	8499	4429	11595	9584	10031	14379	12702	7275	19325	12223	18951	5236	11135	8073	3376	12270	10332
snoRNA35503	SNORD36	XR_003037365.1	NC037338.1	11	104257793	104257867	+	75	TGGCAATGATGCATGAATTTCTTCACCTGGAATCACTGTGGAGAGTAAAATCCGAGCTTTTTAACCCTGAGTCAC	28029	55176	67314	35440	59240	42536	43088	54366	49540	27969	25374	49618	39782	32427	55769	60992	39320	72632	50234	90077	45698	56058	60687	21338	43676	48235
snoRNA35504	SNORD36	XR_003037364.1	NC037338.1	11	104258195	104258267	+	73	TTGCAATGATGTGAACTTCTTACTGAATTAAACCTTGAAGTGCAAACACATGAGCTTTTTAACCCTGAGCAAT	6541	9593	13312	9502	15516	7165	9178	20192	12048	10352	6655	13713	11494	11486	18017	17352	11133	21066	15104	19693	9273	11579	9019	4851	12530	11190
snoRNA35505	SNORD36	XR_003037366.1	NC037338.1	11	104258594	104258658	+	65	TGCCAATGATGGTTATGAATTTCTTCACCTGAATAAGCCATGTGGTCATGCTATATCTGAGGCAA	247	145	274	91	211	246	260	145	134	121	85	208	240	180	184	149	150	202	115	294	287	149	442	83	325	217
snoRNA35933	SNORA31	XR_003037658.1	NC037339.1	12	15472536	15472667	-	132	CTGCATCCACTGATAGACCTTGAACAATCTGCAGTTGTTCCTTTGGTTTGCACTAGGATGCAAAAGCAACATCCCCGCGCTTTCTGTCTGTCCGTGTGTGTGGCAGCTCGGATTGAATAGGGGAGTACATCT	171	190	279	332	579	127	196	317	386	202	221	400	462	206	425	595	203	550	287	341	158	251	156	115	259	290
snoRNA36458	SNORA27	XR_003037661.1	NC037339.1	12	32616595	32616721	-	127	ACACCCCCTTTCACTTTGCCAATTGGACTTATGTCTTTATTGGTCATTCAAGTGGGGCAAAGGAAATAACCTTTTAAAACTCAGGCAAACTGGGTGTTTGTCTTGTAACCTGTCAGAGGAAACATTG	73	90	60	88	135	47	91	135	122	88	58	125	131	107	144	143	67	162	90	145	69	86	65	29	85	116
snoRNA36459	SNORD102	XR_003037657.1	NC037339.1	12	32616968	32617038	-	71	AGCTTAATGATGATTGTCTTTTTGATTGCTTAAAGCAACGTGAAAATGACATTTCACCGGCTCTGAGAGCT	99964	141962	145010	103389	129715	116877	109981	219758	128085	108477	65232	154783	129187	142832	148514	124060	109785	171393	150052	210151	159264	127010	168983	74865	141450	123242
snoRNA38072	SNORD17	XR_003037975.1	NC037340.1	13	38233811	38234046	-	236	GTGAAATGATGATTCAGTTTATCCATTCGCTGAGTGCGCTGCACTGACCTTCTTCCAAGCCTGGGTTCCTGTTCTGGGAACTCTGGGTTACGTGGTTGCCAAATGCCCTGCAGTCTGCTGTGTTCTACTGTGGACGGCTTGTGTGTTGGTGGACTACCGGTAAGAATGGCTGGTGTCAGCAGGGATGGGTCCCTGTGGGCTCATCTCACCAAGATGAGTGGTGGAAATCTGATCAC	43034	39872	45254	40407	55831	29956	52770	58680	36564	49677	19458	56637	48232	65703	54442	30651	40534	62286	41559	127147	46005	54301	53515	26971	67914	44384
snoRNA38607	SNORD57	XR_003038019.1	NC037340.1	13	52520776	52520847	-	72	TGGAGGTGATGAACTGTCTTACCCTGACCATGAAGTGTGGAGGCAAAAAAACTGATTTAATGAGCCTGATCC	46443	69040	86444	81073	105505	58058	65735	165329	68362	99002	34064	85561	65333	65697	130357	76893	85275	142594	86575	141768	58805	96622	73281	35067	66953	65879
snoRNA38608	SNORD56	XR_003038020.1	NC037340.1	13	52521106	52521176	-	71	CTACAATGATGGCAGTATTTTTCGTCAACAGCAGTTCACCTAGTGAGTGTTGATACTTTGGGTCTGAGTAA	233263	415825	475670	377671	449335	342947	345511	827300	250003	408372	125817	526021	322765	352080	515015	288399	600535	457084	434197	809499	374605	508344	434166	197197	470555	350070
snoRNA38609	SNORD86	XR_003037979.1	NC037340.1	13	52521602	52521687	-	86	GATCACAGTGATGGTTGACCAGGGCTCCCTGACCTATACAGGCCTCTGCTATGGGGGTGATGGCCAGTCCTGGTGTCTGAGTGATT	581	1155	1024	494	608	343	582	430	731	454	344	517	560	576	744	933	254	668	466	615	516	416	746	274	665	452
snoRNA38610	SNORA51	XR_003037968.1	NC037340.1	13	52522577	52522712	-	136	GGCCTCCTGATGCTTACCACAGGCTGTGTTCTTACACTGACTGTATAGAAAGAGGAGGCAGAGTAAACCCACCCCATATACACCTCAGCCCAGGCAGGCCCTTTACCTGGTCTGCATTGTGAATGGGGAGACATGG	16	42	46	87	49	37	49	83	31	45	14	36	31	28	80	23	21	73	40	69	40	49	31	19	22	36
snoRNA38611	SNORD110	XR_003037982.1	NC037340.1	13	52523457	52523528	-	72	TTGCAGTGATGACTTGAGTCTGTCAATCCCCTGAGTGAGTTTAATCACTGATGTCTCCATGTCTCTGAGCAA	13008	27781	37926	26875	43489	12058	16634	50200	22484	29605	12780	29792	17373	31149	45550	26294	20500	43480	37047	51337	12993	34609	26003	13965	28320	22338
snoRNA39548	SNORA71	XR_003038011.1	NC037340.1	13	67323533	67323664	-	132	TCCTGCATCGAAAGTGATTGTGGGCTGCCCGTGCCCTGGTCATCGATACTGCAGGGAGAGGAGTCTCTGAAAGACCTTTCCCCGTGTTTGAAGGGCCCAGCCGTCCCTTCCAAACCCTGGAGCTTTCATACA	340	387	539	440	440	215	397	408	606	267	233	308	331	396	592	623	243	854	436	802	208	498	262	182	549	574
snoRNA39549	SNORA71	XR_003038007.1	NC037340.1	13	67325233	67325365	-	133	CCCTGCATTCGAAAGTGACCGTGGGCTGCCTGTGCCCTGGTCATTGATAGTGCAGGGAGAGGAATTGCCGAAAGCCTTTCCCCGTGTTTGGAGGGTCCATCCTGTCCCTTGCAAACCCTGGCGCTTTCGCACA	21	26	28	40	52	17	22	35	46	20	17	28	43	35	37	45	16	74	25	31	36	18	10	12	39	38
snoRNA39550	SNORA71	XR_003038010.1	NC037340.1	13	67326371	67326504	-	134	CCCTGCATTCGAAAGTGATCGTGGGCTGCCGGTGCCTTGGTCATTGATAGTGCAGGGAGAGGAATTGCTGAGGGCGTTTTCCCCGTGTTTGGAGGGTCCATCCTGTCCCTTCTGAACTCTGGAGCTGTCACACA	52	55	98	64	84	27	70	74	65	34	19	67	97	41	96	90	32	123	34	150	37	85	36	14	79	69
snoRNA39565	SNORA71	XR_003038009.1	NC037340.1	13	67340775	67340909	+	135	CCCTGCATTCGAAAGTGATCGTGGGCTGCCGGTGCCTTGGTCATTTATAGCGCAGGGAGAGGAATTGTTGAAAGCGTTTTCCCTGTGTTTGGAGGGTTCACTCCTGTCCCTTCTGAACTCTGGAGCTGTCACACA	50	69	99	95	170	46	45	101	143	68	83	125	105	81	163	153	39	230	104	222	61	102	59	27	95	94
snoRNA39566	SNORA71	XR_003038008.1	NC037340.1	13	67344057	67344190	+	134	ACCTGCATTCAAAAGAGACCACGGGCTGTCCGTGCTCTGGTCGTTGACAATGCAGGGAGAGAAGTTGTGGAAAGCAATTTCCCGAGTTTGGAGGGTCCGCACCTGTCCCTTTCAAATGCTGGCGCTTTCCCACA	138	93	110	134	180	169	130	177	172	114	104	157	169	128	159	116	79	114	93	204	169	118	164	103	167	335
snoRNA39987	(LOC112449404),	XR_003037977.1	NC037340.1	13	77375801	77375892	+	92	GCCGGTGTAAATGATGAACTCACTTTTTTCCCCATCAGATCGACCATGTTGATGTCTTTGAATACTTGCCAGTTAATTCTGATAACACCGGC	331258	437906	439656	252657	406175	374338	402252	490384	372572	251346	245149	393967	326365	245560	389352	351214	340962	475709	429161	615337	437284	392727	566696	219734	451113	470277
snoRNA39988	(LOC112449405),	XR_003037978.1	NC037340.1	13	77376718	77376808	+	91	GCTGGCATTAATGATGACTGAACTTTTTTCCCCGACAGATCGACCATGTTGATCTAACTTCTCTAAGCCAGTTTCTGTCTGATATGCCAAC	33530	38163	43147	32536	50509	37050	33400	48149	59556	26283	23509	63480	46911	42103	70608	59914	38871	66419	51573	55390	56173	30690	47183	26002	58887	51016
snoRNA39989	(LOC112449403),	XR_003037976.1	NC037340.1	13	77377020	77377111	+	92	GCCATTGCAGCTGATGACTTAACTTTTTTCCCCATCAGATCGACCCTGTTGATCCAACTGAACTATTAGCCAGTTTTGTCTGATGCATTGGC	79518	161210	177325	92243	161233	80010	108450	95783	155249	71929	85112	108562	93478	96971	126795	185519	61490	201828	124933	251550	89022	145278	160776	50973	131912	121309
snoRNA40886	U54	XR_003038229.1	NC037341.1	14	23279020	23279086	-	67	TGGCGGTGAGGAGAGAATTGCTGTGTTGACTTACGGTGATCGTCTTATACGCTATTCTGAGCCCGCG	11	9	65	7	9	11	16	17	43	11	11	16	38	14	21	15	8	13	6	7	15	11	20	15	9	19
snoRNA41047	SNORD87	XR_003038225.1	NC037341.1	14	31105086	31105172	-	87	ACTGGCACAGTGATGACAAGTTACTTTTTGCCGTTTACCCAGCTGAGGGTATCTTTGAAGAAATAACTTTAAGACTGAGATGCCAGT	960	1159	1377	1038	1089	1442	1161	2647	1271	1012	553	1540	1424	851	1454	1197	1014	1822	1025	1747	1698	1236	1417	687	1478	2196
snoRNA41603	SNORA14	XR_003038264.1	NC037341.1	14	69274407	69274541	-	135	TTGCATTCTTAAACCCTCTTGGTAGCTTCAACCTGATTGCTTCCAGGATATGAGTGAATGCCATAGGAATTGCAGGGGAGTCCAAAGGGCTGTGCCTCTCCTGTGGCTCAGTCTTATTTCGTACCTGCGACATCT	62	95	85	115	161	97	68	157	127	96	71	149	134	110	162	159	78	188	121	148	87	106	92	55	104	165
snoRNA42583	SNORD14	XR_003029544.1	NC037342.1	15	33679549	33679632	-	84	TCACAATGATGAATGGTCCAAAACATTCGCGGTTTCCACCAGAACCCTAGATGTTGGCAATTCCTTCCTTGGATGTCTGAGTGA	2048	2585	2201	916	1331	1899	2605	1636	2022	867	1014	1698	2362	957	1712	2098	668	1675	1091	2621	2042	852	2409	935	1676	1540
snoRNA42584	SNORD14	XR_003029543.1	NC037342.1	15	33680867	33680954	-	88	TCGCTGTGATGAATGATTTTTAAACATTCGTAGTTTCCACCAAAAGCTTTAGTTAATGATGGCAAAACTTCCTTGGATGTCTGAGCGA	18083	32973	26377	9582	15880	16320	21061	13428	19847	9197	10636	24384	21286	10648	17347	21026	9807	15085	11160	18564	23493	10931	25716	9112	14917	12996
snoRNA42768	SNORD97	XR_003029542.1	NC037342.1	15	41876998	41877149	+	152	TTGCCCGATGATTATAAAAAAAAGACGCATTATTAAGAGGACTTAATGCTGGAATTCTTTATCTTTACCTTCTTTCTCTCTTTTCTGTACTACTTTTTCTTTCTTTGAATGTCCAGCGTCCTATGAGCGAAGATTATGAGATATGAGGGCAA	387	768	947	472	795	454	566	775	807	297	499	639	614	445	614	842	256	976	656	1070	956	495	1189	274	566	744
snoRNA42817	SNORA23	XR_003029575.1	NC037342.1	15	43201171	43201355	-	185	CTCATAATGTGTGCATAGTTTTCATCTGTGTCTGATAGCAGCATCTGTCTGTGTTTTGCATTCAGATCTTGCTATCCACACAAACATCATGCAGCCAAAGAGTAAGTTGGGATCATAGTACTGGTCTAGTGTTGTCTCTTTTGACTTTATCTACCACTGGCCAGCCTCCAAATTCCCACACAAGA	75	75	111	133	239	152	132	933	222	107	77	189	201	79	145	140	163	220	132	362	205	118	202	110	181	382
snoRNA42852	SNORA3/SNORA45	XR_003029577.1	NC037342.1	15	43880109	43880237	-	129	CCTGAGACTAGAGTCACATCCCGACAGCTTTTGTCCTGGTGTGCTAGAGTACTCGGATAGAACCTGCTGGTCTTGATTCACTGGCGAGGGCAGTTGGTGCCTCCGTGAGTGCCCAGATCAGAAACATGC	3620	5801	5063	1470	3594	1915	4040	2001	3864	1865	1440	4115	3816	2688	3138	5408	1738	2786	2307	3179	3725	2127	4972	1460	3359	2643
snoRNA42853	SNORA3/SNORA45	XR_003029576.1	NC037342.1	15	43881350	43881479	-	130	GTCGAGGCTAGAGTCACGCTTGGGTATCCACTGTTGCCTTAGTGTGCTAGAGTCCTCGAAGAGTAACTGCTGACCTTATTCACTGGCTGTGGCCCTTATGGCATAGTCAGTCACCAGGTTAGTGACATGC	204	315	409	627	1144	304	281	926	706	503	311	691	562	569	859	909	445	1276	753	1204	323	840	276	246	595	790
snoRNA43485	SNORD15	XR_003029570.1	NC037342.1	15	54594237	54594386	+	150	CTTCAATGAAGAGGAGATGACGAGTCTGACTGGAAGTGTTCTCTTTGTCCAGGTGACCCCTACCCTGTGCCGCGTTCTGTGGCACAGTGTTAAGGGCCTGGATCAAAGTTAACTTCCAAAAGATGACCTAGAGGCATTTGTCTGAGAAGG	5147	11877	11345	7452	11457	4532	6263	12126	8520	7700	4429	9007	8652	9999	10074	9959	4056	12321	8561	12965	6312	8795	8579	3050	10301	7296
snoRNA43486	SNORD15	XR_003029569.1	NC037342.1	15	54597712	54597855	+	144	CTTCAGTGATGACACGATGACGAGTCAGAAAAGGCACATTCTGCTCTCGGGCCTTGTCAGTGCCACGTTCTGCGGTGCTGTGCATGGGTTCCTTTTGCAGAGTGTCCTGTTCATTGATTGATTAGAGGCATTTGTCTGAGAAGG	42880	60668	48192	34277	45739	29013	42651	44370	49644	43499	21504	36059	34519	64203	46000	45464	22211	60797	40943	77841	40879	52325	62059	22593	62148	39714
snoRNA44000	SNORD67	XR_003029539.1	NC037342.1	15	76693696	76693806	-	111	TGTGAGAGTGATGAGTTGCACACTGGTGGAGCCACAGTATCAGGTGATACAGGCAGCACCCAGTACCTCCCTGGTGACAAAGTCAAGTGCACAGGGGCCATCTGACTCACA	324	410	510	421	499	507	352	417	332	336	194	549	455	236	464	470	312	614	446	792	588	332	634	213	549	660
snoRNA46189	SNORD81	XR_003029897.1	NC037343.1	16	55234666	55234742	-	77	AAGAATATGTGATGATCTCAGCCCAACTTGAACTCTCTCACTGATGCCTTGATGATGTTCAAAGATCTGATATTCTT	140001	159503	252940	154540	205973	153609	197148	374908	131702	148952	68179	212076	191472	135972	228834	135601	193369	211188	200884	343674	188617	243712	229766	89007	224108	241726
snoRNA46190	SNORD47	XR_003029855.1	NC037343.1	16	55234875	55234951	-	77	AACCAGTGATGTGATGATTCTGCCAAATGAATAGAATGATATCAACCAAAAAACCGTTCCATTTTGATTCTGAGGTT	335473	476927	631712	421271	527840	499684	516568	913084	343729	408767	205890	635254	427640	403495	525033	376556	629917	594624	530812	957125	658903	647382	591188	244873	610052	555043
snoRNA46191	snR60/Z15/Z230/Z193/J17	XR_003029858.1	NC037343.1	16	55235622	55235702	-	81	CCGATACAATGATGAAAACATAGTTCAGCAGACTAACAGTGATGAGCAAATACTGTCTTTCGCTCCTATCTGATGTATCTG	2857	2770	2404	3947	4149	2178	2414	6141	3166	3505	2636	4620	3752	4766	5603	5163	3527	7517	3377	4900	2917	3403	2027	1342	5198	5532
snoRNA46192	SNORD79	XR_003029898.1	NC037343.1	16	55235873	55235953	-	81	TACTGTTGGTGATGATTTTTATAATAAAACAGATGGGAATCTCTCTGAAAAAGAATGAAGTTTTTAAAAACTGAAACAGTA	15136	19773	36819	19523	36607	20104	23096	54965	30870	24075	18127	32093	28749	20834	34451	37540	23309	48118	30693	44630	22263	29636	21572	10535	26033	31373
snoRNA46193	SNORD78	XR_003029867.1	NC037343.1	16	55236195	55236259	-	65	TTGCAATGATGTTGAGCAAATGTCTGACCTGAAATTAGCATGTTGACAAGTCTAACTCTGAAGAA	10289	17042	18805	17285	24082	8953	14615	30670	15945	20934	8456	26360	19739	20809	24925	29097	15080	36269	22541	35425	14124	19962	15075	6860	20235	17559
snoRNA46194	SNORD44	XR_003029857.1	NC037343.1	16	55236501	55236561	-	61	CCTGTGTGATGATAAGCAAATGCTGACTGAATATGAAGGTCTTAATTAGCTCTATCTGATT	5247	7875	9037	6457	9704	7726	6057	13923	8484	8124	4561	11634	9096	8007	9454	9593	7406	14002	8429	12865	9119	8310	8661	3846	7783	8848
snoRNA46195	SNORD77	XR_003029866.1	NC037343.1	16	55236837	55236905	-	69	ATACTGTGATGGTTGCATAGTTCAACAGATAGGAATCATGAAAGAGAAACCATTTTATCTGATGTATCT	152	277	226	247	340	160	166	404	216	258	136	386	351	330	393	377	203	469	261	397	191	253	162	70	253	315
snoRNA46196	SNORD24	XR_003029895.1	NC037343.1	16	55237171	55237252	-	82	TGCCACAATGATGAGAGTTTATTTGCTACTCTTGACTGTGAGGATGACGAGAATTATTACCACCATTATTCTAACTGAGGCA	161587	194079	333631	225243	408880	212323	214435	486155	347430	224909	193266	351260	273511	198009	332935	346895	295899	481667	370600	599234	265502	355973	252330	141602	270191	334532
snoRNA46197	SNORD75	XR_003029868.1	NC037343.1	16	55237412	55237474	-	63	AGCCTGTGATGGTTTACAGAGTAGTGGACAGAAGGGATTTCTGAAAATTTATATTCTGAGGCT	13525	16028	18826	21470	29378	14929	16524	37674	22598	25551	11985	26502	20812	24800	32821	27395	23419	46705	26213	39751	18993	31453	18387	11249	26073	27718
snoRNA46198	SNORD74	XR_003029856.1	NC037343.1	16	55237829	55237908	-	80	TTGCTCTGCCTCTGATGAAGCCTGTGTTGGTAGGGACATCTGAGATTGTTGATGAATGCCAACGGCTCTGATGGCGGCGT	258995	53824	108828	283265	58320	275129	327182	117169	102452	161253	30659	152684	239844	92641	81607	115684	101667	182500	56186	416099	305233	137584	103513	27208	300781	352674
snoRNA47125	SNORD73	XR_003030146.1	NC037344.1	17	6718098	6718166	-	69	AATAAATGATGACAAATGTTTCGGTCCCATATGATGTCTGATGATAAAACTTAACATTTTTCTGATGTT	17228	18975	22196	16212	24970	21709	17991	40521	19728	21762	10268	28601	24468	22199	27132	27841	21440	36573	25303	38414	28052	24237	23267	12210	23550	27465
snoRNA47126	SNORD73	XR_003030145.1	NC037344.1	17	6719300	6719366	-	67	AATGAATGATGACAAAATGTTTCGGTCCCAAATGACATAATGATTATACCGTTACATTTCTGACATT	14973	21561	22204	21336	35252	17145	20952	35078	18288	20854	9429	25986	23315	26755	29288	29979	16364	47653	35052	51943	19634	34976	20855	9194	31324	23904
snoRNA47709	SNORA49	XR_003030112.1	NC037344.1	17	45079141	45079271	-	131	CTCCCTCGGCCTTACTCCAGGGGCTTTTTGCTGTAAGGTTCCTGGCATTGCCGGAGGGTACATGAACAAGCACGCATCCCTCCCCAGGGAGACTCTGCTGTTCTCTGGGGCCTACACGTGGAGCTGACAGT	1821	2389	2941	2265	4299	1608	1927	3101	3294	1893	2074	2930	2572	2851	3941	3701	1968	4995	3077	5488	1998	3262	2659	1772	2720	3077
snoRNA48686	SNORD125	XR_003030117.1	NC037344.1	17	68603627	68603723	-	97	AACGCAGGCAGCCTCTGCTGATGACCCTTCTTCCTGAGTGGCTCTGGTGATGAGCAAACTGAGCCTCTAAGAAGTTGACTGAAGGGGCTGCTTCCTC	11339	22943	34700	19017	26938	13543	19009	30711	21205	17284	12846	24096	25497	22342	33293	28945	12309	34240	26989	40194	16211	26153	24690	9041	23595	24240
snoRNA49261	SNORA77	XR_003030113.1	NC037344.1	17	72999700	72999821	+	122	GCAGACTCACTCTGCACCCAGCCGCAGCCCCAGGCGGGTGCTTTTTCCGTCTGCCACAGGAACTTGCGGGGGCTGTGACCTCTGCCCTGTTACGGGCAGCACAGCTACCCCGGTACACGGGT	1346	2842	2974	2900	4944	929	1851	2108	4411	1719	1747	2536	2516	2573	4177	6028	1068	6906	3352	4498	1127	2910	1561	977	2815	3085
snoRNA49319	SNORD111	XR_003030535.1	NC037345.1	18	1607891	1607981	-	91	CAGCCTGAAATGATGATTCTTTAAATTTCATGTCTCTTCTCTGACATTTTTCTCTGGAGATAGTTTTTGCCTTATTAATCTGATCAGGCTG	28355	50396	66134	47086	71504	44528	40783	110857	54848	45122	38865	63391	53492	55651	71821	63252	54657	101154	72299	120303	45106	83330	55455	24173	58470	63444
snoRNA49320	SNORD111	XR_003030536.1	NC037345.1	18	1612662	1612741	-	80	CAGCCTGAAATGATGATTTACATTCATGTCTCTTCTCTGATAAATCTCTTGAAGAAAACTCTGAATATCTGATCAGGCTT	79288	86980	88705	73230	82063	96344	93104	204771	69605	90358	34984	128264	91477	95126	108225	71928	114216	127224	101995	182612	111582	119782	104164	51815	132995	119254
snoRNA49730	MBII-202	XR_003030520.1	NC037345.1	18	14490892	14490975	+	84	TGATGACATTCTCCGGAATCGCTGCACTGCCATGATGAAAGTGCATTTGAACCCTTTTCCATCTGACGGCTGGGCCCTCCTGGT	34052	29332	44059	36661	46422	28870	29600	89192	41755	56275	19597	63201	52940	55386	67766	55798	38930	78998	45028	78788	46754	50849	41143	23429	52791	49977
snoRNA50196	SNORA46	XR_003030523.1	NC037345.1	18	26326690	26326828	-	139	AGCACTATATTTAAACCTGTGAATAGGAATTTTCCCTATTCTTGGTTACGCTGTAGTGCAAAAGAATTCCTGGCTCCTTTCTATTGCACAGCTGACTTTGTGCCATTCTGCTGTTGCTGTATGGAGTTAAGGAACATAA	150	355	453	634	1272	228	244	757	464	238	300	693	360	330	449	540	611	991	779	815	252	1085	280	172	819	673
snoRNA50197	SNORA50	XR_003030524.1	NC037345.1	18	26336421	26336556	-	136	AAGCACTGCCTTTGAACCTGATGTGTCTTGTTTGTAGCTTCACGGGCCAAGCAACAGTGCTAGAGCATAAGGACTTGTTATAACTGGGGCTCTTCAGCTCTCAACTGAACTGCTCTTTTAAAAACAAGGTACATTT	291	447	417	647	1692	265	320	1038	739	767	387	792	658	638	1142	1108	635	1617	811	1272	329	762	304	296	608	817
snoRNA50627	SNORD71	XR_003030529.1	NC037345.1	18	39319204	39319289	+	86	TGTGTGCTGGAGGATGAAGATACGAAGTGATCCATCGGCTGAGTGTTCTGTCACTATGCTGAGACTCGAATGGCTGACAGCACACA	21717	14222	21603	22133	31452	20271	24440	52055	29008	29469	13589	33009	31753	24468	37561	33611	29334	57445	30945	53971	25758	34906	24816	13597	28295	35545
snoRNA52185	Z195/SNORD33/SNORD32	XR_003030571.1	NC037345.1	18	55942217	55942300	+	84	CAGGTCAGTGATGAGCAAAAATCACCATCTTTCGTTTGAGTCTCACGACCGTGAGATCAACCCCATGCACCGCTCTGAGACCTG	22429	71934	61577	62100	74156	49152	65072	76642	50848	46093	31150	47061	38474	50210	59406	75278	32146	77218	54382	202192	42096	109387	52644	17579	83534	62722
snoRNA52186	Z195/SNORD33/SNORD32	XR_003030570.1	NC037345.1	18	55942970	55943054	+	85	GTAGCCAGTGATGAAGACTTCTCCCACTCGTGTTCGAGTTTCCCGACCGTGAGATGACTCCACATGCACTACCATCTGAGGCCAC	5813	4527	5026	5631	5861	5013	5269	11202	6635	6142	3265	9104	7455	6142	9660	7522	6229	10532	5536	8556	5784	5509	5532	2868	7691	8572
snoRNA52187	SNORD34	XR_003030572.1	NC037345.1	18	55943254	55943324	+	71	TGGCGTCGGTGATGTTCTGCAGTTACCTACATTGTTTGATCCCTGTGAAAAGAGCACCGGCTGAGACGCCT	17220	16241	16842	11520	10641	15994	15928	18030	8966	11981	4340	21558	16216	12838	15952	8975	9253	11789	9881	23415	19152	11848	18028	7828	17849	15588
snoRNA52188	SNORD35	XR_003030519.1	NC037345.1	18	55943531	55943619	+	89	GGCAGATGATGGTTTTTTTTCTCACGATGGTCTGCGGATGCCACTGCGGGCAGTGCCGAAAATGCCAATGGCTCAGCTGATGCCAGGAG	16	14	23	11	16	10	10	16	19	7	2	15	13	13	19	13	6	25	10	12	10	13	10	7	11	18
snoRNA52326	SNORD88	XR_003030531.1	NC037345.1	18	56861548	56861639	-	92	GGGCCCCTGTGATTTCCAGCACTGGGCTCTGATCTCCCGTGAGGACACGGTGCCCCCCCAGGACCTTTGACACCTGGGGATCTGAGGGGCTC	288	1297	921	554	1162	175	399	599	935	497	730	553	430	895	1117	1490	272	2133	919	1615	164	337	556	254	850	532
snoRNA52327	SNORD88	XR_003030534.1	NC037345.1	18	56862032	56862125	-	94	GGGACCTCCCATGATGTCTAGCACTGGGCTCTGATCTTCTCTGCAGACGTGGTGCTCCCCTGGGACCTTTGACACCCAGGGGTCTGAGGGTCCC	8472	25610	14954	3403	4417	2943	8572	2017	5443	2593	2865	4982	5701	5865	5227	5656	1417	2815	3713	6231	5435	3903	14488	2744	8353	3687
snoRNA52328	SNORD88	XR_003030532.1	NC037345.1	18	56863073	56863166	-	94	GGACCCCCGTGATGGCCAGCACTGGGCTCTGATCTCCACTGAGGACACGGTGCACCCCGGGACCTTTGACACCCGGGGGTCTGAGGCGGGGTCC	2709	5680	5897	3283	6305	1428	3047	5149	4973	3026	1947	2853	3081	5428	6336	5321	2464	9010	5089	8561	2025	6048	3994	1963	5399	3138
snoRNA52329	SNORD88	XR_003030533.1	NC037345.1	18	56864536	56864626	-	91	GGGCTCCTGTGATGTCCAGCACTGGGCTCTGATTACCCCCTGAGGACGCAGTGCCCCCAGGACCTTTGACACCTGGGGATCTGAGGGGCCT	10468	16511	18333	17967	16962	6499	13906	17352	21994	9702	6597	12405	11979	13788	20497	21533	8848	34497	17073	29368	8172	24188	13900	5824	24815	18305
snoRNA53567	U3	XR_003031154.1	NC037346.1	19	9572654	9572868	-	215	AAGACTATACTTTCAGGGATCATTTCTATAGTTCGTTACTAGAGAAGTTTCTCTGAACGTGTAGAGCACCCGAAACCACGAGGAGGAGATAAAGCGTTCTCTTCTGAGCGTGAAGTCGGCTTTTGGTGTTGCTTCTGCAGCTGCCGTTAGCCATTGATGATCGTTCTTCTTTTCCTTTTAGGAGATGAAGAGGGAGAGAACGTAATCTGAGTGGT	1807	1222	2431	1874	843	1863	1838	2412	3226	675	969	1870	1503	994	784	931	512	1316	623	1839	2136	830	2695	1744	1658	2159
snoRNA53568	U3	XR_003031151.1	NC037346.1	19	9584017	9584230	-	214	AAGACTATACTTTCAGGGATCATTTCTATAGTTTGTTACTAGAGAAGTTTCTCTGAATGTGTAGAGCACCCGAAACCATGAGGAGGAGATGTAGTGTCCTCTCCTGAGCGTGAAGCTGGTCCTTGGTGTTGCGTCTGCAGCTGCCACTGGCCATTGATGATCGTTCTTCTCTTCCTTTGGGAGAGTAAGAGGGAGAGGACACCGTCTGAGTGGT	159	148	160	76	64	68	229	102	242	44	68	181	226	66	100	168	61	58	79	134	244	56	175	99	165	128
snoRNA53571	U3	XR_003031150.1	NC037346.1	19	9605036	9605249	-	214	AAGACTATACTTTCAGGGATCATTTCTATAGTTTGTTACTAGAGAAGTTTCTCTGAATGTGTAGAGCACCCGAAACCATGAGGAGGAGATGTAGTGTCCTCTCCTGAGCGTGAAGCTGGTCCTTGGTGTTGCTTCTGCAGCTGCCACTGACCATTGATGATCGTTCTTCTCTTCCTTTGGGAGAGTAAGAGGGAGAGGACACCGTCTGAGTGGT	68	51	89	50	39	42	51	27	80	22	34	46	47	44	26	46	8	26	16	39	97	22	75	46	76	40
snoRNA53691	SNORA11	XR_003031124.1	NC037346.1	19	12852860	12852989	+	130	GGGGTGTGCTCAGAGCAGGGGGTCTGAAGAAATGGCTCGTCTGTTTATAACACACCCGACAGGAATCTGGGTTCACTGTGACGAGAGGCACAAAACGTGTGGCCTTCCTATGAACAGAAACCCAACATGT	97	75	112	98	104	144	84	278	109	92	61	156	134	86	122	93	85	125	77	272	119	169	196	106	126	178
snoRNA53820	RNA	XR_003031100.1	NC037346.1	19	14769240	14769336	-	97	ATGCGATGATGAGTGAAGCATAGTCTGACCTGGTATTGCCATTGCTTCAGTGTTGGCTTTGACCAGGGTATGACCCCTTAATCTTCTCTCTGAGCTG	18	21	60	24	25	28	22	80	45	20	17	39	29	20	28	31	19	52	13	65	58	31	44	23	45	56
snoRNA54044	SNORD42	XR_003031085.1	NC037346.1	19	20146236	20146302	+	67	GTGCACATGATGGAAAAATTTTAATCTCCTGAGACTTGTGATGTCTTCAAAGGAACCACTGATGCAC	121889	90599	85966	72569	97229	103642	100170	169009	92752	99591	65138	115350	101943	118497	117759	118943	114573	147717	106564	177198	126451	107584	126011	56252	124509	144303
snoRNA54045	Z17	XR_003031094.1	NC037346.1	19	20147597	20147666	+	70	GGTGCATGTGATGACACTGTTCAGCGACCAAAGTCTGACAGAAATGATTGCTATCATTGTCTGATACACC	93	181	129	105	177	120	101	261	157	207	81	185	128	210	194	229	103	223	158	321	137	152	120	64	122	156
snoRNA54046	SNORD42	XR_003031086.1	NC037346.1	19	20148185	20148260	+	76	GTGCAAATGATGGAGAAAAATCACTATTTGTGAGGAAAAAAAAAAAATGACATGAACAAAGGAACCACTGATGCAC	3692	4604	5329	1928	3304	3180	3726	2595	3193	2605	1422	3411	3772	2628	2469	3697	1850	3549	3027	6181	4183	2669	5537	1733	3063	2341
snoRNA54047	Z17	XR_003031093.1	NC037346.1	19	20148444	20148514	+	71	GGTGCAAATGATGTGTCTGTTAGTGACCAAAGCCTGACTTCGGTGATTAGTCTTAACTGACTGACTGCACC	1647	2797	2401	1354	2275	1723	1594	2167	1833	1601	1161	2594	1833	2106	2353	2271	1155	2359	1882	2468	2102	1604	2092	959	1953	2045
snoRNA54311	SNORD91	XR_003031118.1	NC037346.1	19	23299932	23300026	-	95	TTTAGGAGCCAATGATGTTTCCATTCAAAATGTCTGAACCTGTCTGAAGCATCCCAGTGATGCAAACTCTGTGTGGTGCTGAGGCTCCTGTGCCA	2024	1946	2563	2010	2770	2186	2210	3714	3569	1914	1641	2902	2726	1894	3486	3429	1818	4867	2426	3959	2883	2869	2800	1708	2411	3159
snoRNA54312	SNORD91	XR_003031119.1	NC037346.1	19	23301229	23301322	-	94	CAGAGAAGTCAATGATGGTTTTACCTACATGTCTGAACCTGTCTGATGCACCTCAGTGATGTCATCTCTGTATGGTTCTGAGACTTCTCTGACC	965	963	1004	932	1088	1241	1146	1959	1460	980	740	1599	1181	1096	1599	1315	1001	2020	1101	1861	1326	1355	1248	799	1346	1581
snoRNA54756	SNORA48	XR_003031114.1	NC037346.1	19	27307596	27307730	+	135	CGTCCCTGACCTGGGTAGAGTGGCACCTGGTTGGTGGCGCCTGTCTCATATCAGTGAGGGACAAAACAACTCCTTGTTTATCCCAGCTTGGCTTTTGCTCTGTGCCCATGCCTGGTTCATGCCCTGGACACATGG	23	35	63	10	19	16	69	13	26	14	11	30	23	13	16	21	10	17	21	64	19	25	54	19	33	16
snoRNA54757	SNORD10	XR_003031129.1	NC037346.1	19	27309365	27309505	+	141	GCTCTGTGATGAACTCCATGCGTGTCATCTGAGCCTGGCTTCCCTGTCATCTCAGCCCAGGTAGTGTTCTACTTCCCAAGGCTGTTGTCTGGCCTGGAAAGGGGATCCCAGGCAAAGGATCAACCTTTGTATTCTGAGAGC	29603	37621	38134	25475	30915	21369	31781	34085	39713	26945	17078	34167	33325	34173	38262	45570	19049	58523	29665	48796	31672	30366	42435	15327	36192	28736
snoRNA54863	RNA	XR_003031080.1	NC037346.1	19	27820782	27820917	-	136	TCGTCAGGTAGGATAATCCTTACCTGTTCCTCCTTTTGGAGGGCAGAATAGAACATGATGATTGGAGCTCGCATGATTCGTGATTAACGGCTCTGCGTAATCAGGACTTGCAACACCCTGATTGCTCCTATCTGAT	6415	6169	7886	4934	7334	9816	7318	16395	10021	5310	4314	12076	8276	5767	8802	5471	8073	9906	6743	13394	12976	7976	11439	9256	9054	13978
snoRNA55102	SNORD65	XR_003031117.1	NC037346.1	19	33209999	33210072	-	74	CAATGATGAAATCACCCAAAAGAAGCTGGAATTACCGGCAGATTGTGTAGTGGTGAACCTACGGTTTTCTGAGG	12800	12463	13023	9038	12953	12386	11086	18158	14078	11346	6766	14774	13559	11744	14579	15598	8518	19186	11825	20598	15820	12055	16477	7391	13702	15416
snoRNA55103	SNORD49	XR_003031096.1	NC037346.1	19	33210829	33210898	-	70	TGCTCTGATGAGATCACTAATAGGAAGTGCCGTCAGAAGCGATAACTGACGATAGTTTTCCCGACTGACT	59194	355513	420712	144595	284300	130485	137178	253654	175914	103712	149520	165687	101528	129438	154243	168178	61722	167424	193619	447122	164433	228424	288799	94073	196010	136172
snoRNA55104	SNORD49	XR_003031099.1	NC037346.1	19	33211311	33211377	-	67	TGTCCTGATGATCCCGTAGGAAGTGCCGTCAGAAGCGATAACTGACGACTTTTACGCTAATCTGATG	7354	13726	9869	3328	4631	6451	7002	3478	5906	4407	3306	9168	7682	7359	6015	6198	1839	4477	4067	8317	8087	4111	10579	3648	8587	5597
snoRNA55708	SNORA21	XR_003031106.1	NC037346.1	19	39442137	39442272	-	136	ACCCTTTTAAAAGCACTCAGTGGGCCTTTTGCTGATGACCCGCTGAGCCGTCAAGAAAGGGCAGAGTGAAAACACCGCTTTTGGGTGAAGCGGCAGCTTGTTGTGTTGTTTTGCTTCAATCGGTGGTGTGACAGGG	361	265	630	463	771	525	432	883	840	408	370	683	622	504	674	834	416	1065	517	900	695	539	452	390	520	1114
snoRNA55823	SNORD124	XR_003031128.1	NC037346.1	19	40341515	40341618	-	104	TGGTTCCAAGGAAGGGATGATGTTCCAATTGAAACTCAAGAAAAGGATTCTGAGCCTCAGAGCTTTGAAGGAGCCACTCGTTCCCTGACCTTCCTTGAAGTAGT	117	87	54	51	66	55	91	99	51	57	36	87	99	70	97	83	54	118	65	92	85	53	79	46	85	84
snoRNA56581	SNORD104	XR_003031101.1	NC037346.1	19	48366314	48366383	+	70	GCGGTGATGACATCCCAAATAAAGCACGTGTTAGACTGCTGACGCGGGTGATGCGAACTGGAGTCTGAGT	486021	643878	888578	1316761	1620649	535977	696617	2041805	1138650	1093406	549593	1319341	935344	1098941	1921302	1769097	1203815	2827231	1723454	2510954	648099	1607764	788680	458424	1094851	1246379
snoRNA56582	SNORA76	XR_003031121.1	NC037346.1	19	48366577	48366709	+	133	GCGCTGCCTTTGAGCCCCCGCCGCGCCTGCGCGTGGCGCCGGGGGTCAGGCTGCAGCGCCAGAGCACGTGCTCGCGCATAACTGGGGTCGTCTGCCCCCGCGGCGGCGGCCCTTTTAACCGCGAGCGACACGG	12	28	43	72	100	18	25	75	61	44	18	58	36	64	104	106	29	203	95	151	20	91	35	14	68	54
snoRNA57166	R38	XR_003031092.1	NC037346.1	19	55196206	55196290	-	85	CTGAGTCCATGATGATGTGAAGTTATCCCTGTCTGAAGGCCGAAAAAAGGCCTTTGAGTGTGGAATCTGGATATCTGAGACTCAG	32808	37953	40448	46448	60289	35203	37368	87062	42585	58858	22966	59042	50938	57619	72139	61315	39753	93857	56495	90225	39377	58249	40747	19499	63304	62096
snoRNA57167	R38	XR_003031091.1	NC037346.1	19	55197780	55197857	-	78	TTGAGCTGAGGATGATTTAAAGTTATCCCTGTCTGAAAAGACTTCTGTTGTGAGGAATTCTAACTTGCTGAGGCTCAA	9046	12302	14422	11313	14421	12659	10874	30360	12073	17186	5701	18591	14980	16002	16892	14052	13382	21586	15069	27414	13691	16420	14013	6713	17257	15152
snoRNA58269	SNORD72	XR_003031322.1	NC037347.1	20	33656058	33656139	+	82	AGCTTATCGGTGATGTTCTAAAAAAATAAATGTCTGAACTTATGAATTCAATATTGATTTCATCATCTAACTGAGATAAGCT	21218	31540	31875	14255	1187	26776	28975	27078	14482	30586	6558	35953	28564	27497	18631	32894	29693	48840	36134	55311	33096	33687	17337	7507	35808	31029
snoRNA58594	SNORD123	XR_003031323.1	NC037347.1	20	63650871	63650940	-	70	GGTGAAAATGATGAATTCTGGGGCGCTGATTCATGTGATTTGAAAAACGCCATCCATTTCCTGATTCACC	1064	205	401	238	252	875	538	503	910	279	298	422	446	261	340	275	410	427	262	502	853	268	688	630	327	895
snoRNA58623	SNORA70	XR_003031349.1	NC037347.1	20	66616744	66616876	+	133	TTGCAGCCAGTTAAGCCGACTGTGCCCTTTCCCCATGGGGGCCCAGTGTGCAGTGGCTGCAGACAGCAGCCTCCTTGGGAGTGTGTGCACCTGTTCCCTGTACAGGTTGCCCTAAGGGACCTTGGAGACAACT	347	319	463	409	364	445	349	376	678	268	287	474	426	330	437	378	229	531	321	527	546	342	385	383	491	918
snoRNA58759	SNORD107	XR_003031671.1	NC037348.1	21	1964407	1964480	+	74	GATTTATGATGACATAGGACCTTGTCTGAACATGATGATTTCAAAGTTTGAGCTTAAAAGGACACTCTGAAATC	12882	17672	25323	45910	68623	12019	19705	63008	30169	40850	14450	32884	25812	39166	59837	43191	27875	88909	58254	65064	16512	45643	20051	11407	40267	29060
snoRNA58762	SNORD116	XR_003031603.1	NC037348.1	21	2024739	2024831	+	93	GGATCGATGATGACACCCTCATATGCATTCCTTGGAAAATCTGAACAAAATGAGTGAGAACTCACTACCGTCTCCTCATCGAAACTGAGGTCC	6228	8605	11656	11255	18430	6095	8667	12388	9182	7916	4426	10309	9754	10815	16853	12408	3032	18570	11121	28627	3277	5732	12534	4403	13698	11506
snoRNA58766	SNORD116	XR_003031620.1	NC037348.1	21	2045521	2045613	+	93	GGATCGATGATGACACCCTCACATGCATTCCTTGGAAAATCTGAACAAAATGAGTGAGAACTCACTACTGTCTCCTCATCGAAACTGAGGTCC	5659	8437	371	443	587	6248	8199	13732	9213	10413	4767	12952	9386	10833	550	12442	9671	18676	12544	27586	8053	17398	11467	4184	14222	11856
snoRNA58784	SNORD116	XR_003031621.1	NC037348.1	21	2091639	2091730	+	92	GGATCGATGATGACTCCCACAAATGCATTCCTTGGAAATCTGAACAAAATGAGTGAGCCACCCCTACCGTCTCCTCATCGGAACTGAGGTCC	1916	2330	3280	3230	5898	1216	2140	4843	3175	2944	1485	3249	2623	2784	5918	4297	2499	7367	4138	7093	1700	4562	2940	1223	2859	2907
snoRNA59808	SNORA62/SNORA6	XR_003031705.1	NC037348.1	21	41875675	41875823	-	149	CTTGCACATTGTTAGAGCTTGGGGTTGAGGCCGTTGGCCGGTGAACTCTCAAGTGTAGGTAGTGTGCTACACGAGCGGCAAGTTTTCGCTAACGCCACAAGGGTCTCTGGCCCAATGAGTGGAGTTGGATAGTAATACTTGCTACAAAA	12	13	28	29	44	18	17	46	33	26	14	58	50	19	33	26	14	41	20	65	36	35	38	24	40	42
snoRNA60026	SNORD127	XR_003031673.1	NC037348.1	21	54837325	54837410	+	86	TGGCAACTATGATGAAAGATTTGGTCTGTATGTAATATATTTTATTACTAAGTGAAGACAACAGTCCCTCTAAACTGATGTTGCCA	29948	19313	25662	22298	33024	35874	25118	52912	32987	32095	22011	34982	30805	32073	35062	32746	32922	50344	32233	53495	39069	32815	33117	17800	28040	43688
snoRNA60436	SNORD113/SNORD114	XR_003031643.1	NC037348.1	21	65845523	65845595	+	73	TGGATTGATGATGAGTACCCTGGGGTGTCTGAAGTCAAGGACTTTGATTAAACCCTATAACTCTGAGGTCCAT	16	5	20	1	2	10	1	5	12	0	1	18	14	7	4	4	0	6	1	1	6	0	6	11	10	19
snoRNA60440	SNORD113/SNORD114	XR_003031631.1	NC037348.1	21	65854131	65854205	+	75	TGGACCAGTGATGACCGTTGGTGGAGTATGAGTCATGGACGATGACCACTTTGTGTCTGAAACTCTGAGGTCCAG	12	1	25	1	2	2	4	3	10	0	4	10	2	4	8	4	2	6	1	1	8	0	6	4	4	9
snoRNA60443	SNORD113/SNORD114	XR_003031638.1	NC037348.1	21	65863035	65863107	+	73	TGGATCAATGATGATGACTGGTGGTTTGAATCATAGATGATAAATAATGTGTGCCTGAAACTCTGAGGTCTGG	82	24	110	17	10	40	4	19	78	0	2	83	40	19	38	8	7	13	8	14	36	5	48	45	21	57
snoRNA60446	SNORD113/SNORD114	XR_003031628.1	NC037348.1	21	65870133	65870204	+	72	TGGATCAGTGATGACTACCTGTGGCGTATGAGTCATGTATGATGAATACATGTCTGGAACTCTGAGATCCTA	12	3	9	1	1	2	0	2	12	0	0	2	1	4	2	2	0	1	2	0	4	0	2	3	5	3
snoRNA60679	SNORA28	XR_003031666.1	NC037348.1	21	67991310	67991435	+	126	AAGCAACACTCTGTGGCAGATAACCAAAATTGTCTGACACAATTTGAGCTTGCTATAACAAGAAAGTCTAACCTATTCCGGTGTTCTCTTTTCTGTGAGACTAGCCGTTATATAGACTTAAACACT	842	653	947	640	904	1122	892	2363	1309	626	440	1277	1179	779	1152	769	671	1020	687	1112	1406	770	1061	881	983	1896
snoRNA61250	SNORA62/SNORA6	XR_003031969.1	NC037349.1	22	12686788	12686938	+	151	TTTGCACATTATTAAAGCTCAGAGTGGAGGCCAGTCTTGGCCAATGAACTGCTGAGTGTCGGAAGTGTGCTATATTAATGGCAGGATTTTCGCTAACACCAGTAGAGCTTGCCTCTATGACTGGAGTTTGATAGTACTCGCTGCCACATGA	901	1025	1428	1018	887	1046	1066	2352	1344	879	372	1571	1243	792	1068	697	842	1137	911	2383	1475	1152	1528	1108	1523	1453
snoRNA61251	SNORA62/SNORA6	XR_003031970.1	NC037349.1	22	12696286	12696434	+	149	TCTGCACATTGTTAGAGCTTGGGGTTGAGGCCGCTGGCCGGTGAACTCTCAAGTGTAGGTAGTGTGCTACACGAGTGGCAAGTTTTCGCTAACGCCACAAGGGTCTCTGGCCCAATGAGTGGAGTTGGATAGTAATACTTGCTACAAAA	55	71	44	52	55	52	33	109	62	25	51	18	41	40	48	60	42	97	32	89	99	72	39	48	65	63
snoRNA62167	SNORD69	XR_003031975.1	NC037349.1	22	48171158	48171234	-	77	AACATGAAGCAAATGATGATAAACTGGATCTGACAGACTGTGCTGAGTTTGTTCAATCCAACCCTGAGCTTCGTGTT	110318	134823	171995	96121	133342	77568	132072	142633	114319	111967	54921	143511	132279	125206	166817	136272	91817	172956	136425	225715	101313	144409	156149	64765	151667	119278
snoRNA62168	SNORD19B	XR_003031978.1	NC037349.1	22	48172220	48172301	-	82	AGATGGGTGAAACATGATGAGTGTACAAAATCTTGATTAAAAAATGAAAACTTATAAGATCCAACTCTGATTTCATCCAGAA	11791	21439	18303	11707	14510	12419	12671	20750	13157	14349	7283	18312	13568	16577	16720	13946	12581	19124	14398	23306	15553	15824	16847	7339	18623	14713
snoRNA62169	SNORD19	XR_003031974.1	NC037349.1	22	48173028	48173104	-	77	GAGGTATGAGGAAAACATCTGCACAGTCTTACTGTCTGTGAAGACTCGTAAGATCCAACTCTGACCTCAGTGGGACC	1397	2606	2714	2259	3151	1344	2164	4129	2049	3056	946	3117	2557	2818	4009	2842	2206	4872	3115	4725	1747	3085	1864	1012	3537	2376
snoRNA64408	SNORD52	XR_003032306.1	NC037350.1	23	27514118	27514184	-	67	GGGAATGATGATTTCTCAGACTAGAGTCTCTGATACTGGTTTTGATGTCAAAATTGATTTCTGACTC	1238231	1578178	1431226	1270101	1471049	1358880	1464427	2703742	1163510	1791112	717243	1982302	1214085	1728821	1865940	1290878	2178190	2125843	1739916	2864021	1545593	1941756	1975503	849137	2227170	1877244
snoRNA64409	SNORD48	XR_003032307.1	NC037350.1	23	27514626	27514688	-	63	GGTGATGATGACTCCAGGTGATTCTGAGTGTCTCGCTGACGCCATCACCGCAGCGCGCTGACC	5095	7915	4559	7403	4923	8419	12383	2736	8225	9390	4671	11101	7999	6629	6662	4784	10474	7737	5323	4615	2829	10095	3753	5583	4855	5946
snoRNA64504	SNORD83	XR_003032303.1	NC037350.1	23	27748915	27748993	+	79	GCCACATGATGTTTCCATTTTGAAAAGTGAGCGCTTTGCGCAATGACGACCGTAAATCTATCACCCTTGACTGATGGCT	11344	21239	27541	18559	37390	23914	18290	60843	21213	18339	15007	24857	20307	22174	35114	24287	22073	33163	30926	58545	22790	37397	28206	11485	25156	25944
snoRNA64505	SNORD83	XR_003032304.1	NC037350.1	23	27753580	27753656	+	77	GCCAAATGATGCTTATTTGATACTGGAGCACTTTAGTGCCAGGACGACTCTTAATCTATCACCCATGACTGATGGCT	52426	138718	118058	89713	115452	95498	48240	232368	110541	56181	52204	121825	85001	112422	167255	134493	110720	216346	72557	294389	148782	51431	147537	54342	100329	88932
snoRNA65828	U54	XR_003032477.1	NC037351.1	24	14321178	14321244	+	67	TGGCGGTGAGGAGAGAATTGCTGTGTTGACTTACGGTGATCGTCTTATACGCTATTCTGAGCCCGAG	36	2	9	2	9	1	4	4	6	2	5	6	8	1	0	4	4	1	9	7	0	2	2	4	30	2
snoRNA66599	SNORD58	XR_003032503.1	NC037351.1	24	49150951	49151014	-	64	TTGCTGTGATGACTAACTTAGGACACCTTTGGAATAACCATGAAAGGAAGCTATTCTGAGCAAC	72681	129522	139399	55449	64175	69649	86191	83672	60577	56992	28425	82761	72477	61439	76197	51036	50987	56478	66921	112608	103095	63889	131252	43360	83086	51947
snoRNA66601	SNORD58	XR_003032504.1	NC037351.1	24	49153133	49153197	-	65	CTGCAATGATGTGTTTCTTAGGACACCTTTGGATTCACCGTGAAAATAAATCATTTCTGAGCAGC	12300	15190	16578	11712	14300	12737	13786	23234	16284	15044	6962	16719	14311	15830	18812	15094	13427	24552	16220	23474	16653	17224	17619	8500	17482	15468
snoRNA66602	SNORD58	XR_003032505.1	NC037351.1	24	49153531	49153596	-	66	CTGCAATGATGGCATTTCTTAGGACACCTTTGGATTAATAATGAAAACAACTACTCTCTGAGCAGC	56659	90588	92498	51488	72042	61120	69025	100219	54295	48422	30946	82392	56974	65483	80250	55469	55144	91072	71693	122331	76681	77189	68381	31010	60963	46882
snoRNA67163	SNORA64/SNORA10	XR_003032710.1	NC037352.1	25	1519879	1520009	-	131	CTTCTCTCAGCTCCGCTTAACCACATTCTGTATGTGGTTGGCGTATTTTCAGAGAGAGAGAGAGAAAGGCCCTCCTAATGCACGACAGACTGGCCCATAGTGGCCTGTTTGTTCCTAGGAGTGCAACAGTC	52	50	78	88	163	56	54	107	96	70	45	115	98	85	113	90	59	162	71	164	77	82	58	42	103	110
snoRNA67164	SNORA64/SNORA10	XR_003032709.1	NC037352.1	25	1520525	1520658	-	134	ACTCTCTCAGCTCTGCATGGTTGCACTTGTCGTCACACGTGTGACTTTCGTAAAGGGGAGAGAGAGGAAGGATCTCCTCGGGATCTCAGATTGGCCTCCTGGTGGCCAGTCTTGCCTTGAGGGGCGCAACAGAC	389	638	1015	796	1686	448	558	1288	1223	863	895	1364	1308	1010	1694	2099	519	2724	1024	1740	522	1012	547	303	840	1085
snoRNA67165	ACA64	XR_003032718.1	NC037352.1	25	1522006	1522132	+	127	GTTGGTTGAAAATCACCTTCGGCTCTGACCATGGCCGCAGGTGAGATTCGGCGCCCAGAGCCACTGGGGGCCTTAGCTCACTGCCCGCTTCTCTGTGTGGGGATGTGAAACCCAGGCCCCGACACGC	256	786	1267	665	1967	197	289	1716	963	641	817	1236	446	1168	2085	1070	706	1867	1569	1294	211	969	675	631	750	542
snoRNA67212	SNORD60	XR_003032711.1	NC037352.1	25	1693066	1693148	-	83	GGCCTGTGATGAATTGCTTTAATTTCTGACACCTCGTATGAAAACTGCACGTGCAGTCTGATTATATTGCAAGACTGAGGCTT	1100	591	659	612	878	913	1118	1177	986	675	597	1159	970	748	1160	1039	831	1409	743	1018	1025	739	905	579	886	1398
snoRNA68322	SNORA30/SNORA37	XR_003032715.1	NC037352.1	25	26838286	26838416	+	131	CTAGCACTTTCACAGGTCCTCCCCCAGATCGTGGGGCCAGGATTTGGTAGCTGGTGCTAAAATTGAAAACCCTTGCTGATATCTTTGCCCTGGGACTGTGTCAGTGGCAACTGTCAATCGATGGGACAGAG	4866	9333	8884	3607	5688	2876	4592	9217	6571	6674	3364	9188	6600	9411	8270	5865	5001	7762	6173	13814	6615	7834	9785	4520	10550	2207
snoRNA68443	SNORA15	XR_003032712.1	NC037352.1	25	27734528	27734668	+	141	GCATGGCTGAATACTGTGTTCTTTTTGTCAGTAGTTTACACAGCCAGACACCATGCAAAAGTAGTGTTTTCCCTTTAAAATGGCTATGATGGTATGCTAAGTTTTTTCATAGCATGCTGTTGTTAAAAAGGGGATACAAAT	23	10	9	46	56	19	12	36	42	19	6	56	14	11	38	13	9	50	27	21	27	30	15	11	11	22
snoRNA69860	SNORA12	XR_003032915.1	NC037353.1	26	21145467	21145614	-	148	CATTGTGGTGGTTTTCTTTCTGGCACATTTGTTAAGTTTTCAAATGGGCCTGACTCTGCCACATATATTATATAGGAGCTGGAAAAGGCTTGATGACAAAGAGATCTCTTTCTAGCCTTTTCTGCATCAGAGATGGCCTCCCACATGT	54	43	72	66	123	53	51	72	110	78	64	63	72	63	83	88	38	164	82	112	54	86	67	49	39	84
snoRNA70546	SNORA19	XR_003032912.1	NC037353.1	26	39259345	39259474	-	130	GTGCACATTTCATTGTCTTTTTTCTTTGTGTCAAGAGAAAAGATATTTCTGATGTGCTAAATAAACCTTCGGAGGTAAATTAGCAGCATGACTTAATTTAGCCATTGCTGTCAGTCACCTTCACACAAGA	47	64	58	63	97	39	25	83	65	60	40	74	62	50	65	75	30	95	71	101	73	62	41	41	49	60
snoRNA71277	U2-19	XR_003033043.1	NC037354.1	27	19186465	19186541	+	77	GATCAGTGATGAAAATAGCCAAATCTGAGCATCAGACCTTTTAGTCTACCTGATACATGATCTCTGTAGTTCTGAGA	417	430	841	312	371	575	674	359	525	278	268	494	470	247	347	286	213	356	283	574	729	246	889	297	378	326
snoRNA71278	U2-30	XR_003033042.1	NC037354.1	27	19186649	19186721	+	73	GAGCAATGATGAAAAGGTTTTATTACTATGGACCTTTATAACTGTGAAGGTTTCTACACTTGATCTGAGCTCA	14	19	18	5	6	25	13	11	30	7	12	9	18	2	18	5	8	9	10	7	32	6	23	20	12	19
snoRNA71973	SNORA14	XR_003033168.1	NC037355.1	28	7897233	7897367	-	135	GTGCATTCTTAAACCCTCTTGGTAGCTCCACTGTAAAGGCTTCCAAGATATGAGTGAATGCTATAGAAATCGCGGGGGCGTCCAAAAGGCTGCACGTTTCCTGTGGCTCAGCCTTATTTCATACCTGCGACATCT	38	34	76	145	200	74	57	210	97	129	47	118	122	104	157	112	119	278	124	167	118	116	60	52	124	191
snoRNA72301	SNORD98	XR_003033174.1	NC037355.1	28	25071165	25071229	+	65	GAGTTATGATGTATAAATCCTATTCCATTGCTGAAATGCAGTGTGGAACATGATGAACTGAACTC	4818	7022	6329	4447	7308	4374	5346	7947	5784	6457	2842	7626	4876	7746	8020	6677	4016	10607	6078	10609	5925	7059	6643	2750	7922	6555
snoRNA72935	SNORA74	XR_003033165.1	NC037355.1	28	44027672	44027871	+	200	CCCAGCAGTAGTCAGCTGCCGGGACAGCCATTCCTGTGACAGCGTTACACTGCTGGGAGAGGAACGCTCTGCCCTCTCCTCCAGTTGCCTTCGCCGCTGTTCTGGTGGCGTCCGGTGCTGGTGAGGGCAGGGCTGTGCTCCCCTGAGAGTGTGCTAAGCGCGCACCCTGGCTGCTTAGTGCTGGTGTGGGAGCAGACACA	45	25	73	72	84	71	35	120	212	48	51	98	118	63	62	80	48	134	59	112	64	46	88	86	67	142
snoRNA73048	SNORA40	XR_003033376.1	NC037356.1	29	1087043	1087169	+	127	AGCACTTGTGTTTGTTTTTGTTTAATTTGTGGACAAAGACTTACAGACAAGTGCGAAAGTAAATCCTCTTTTGCAACCCACAACTCATTGTTCAGTATGAGTTTTGATACAGATAAGAAGGAACATG	69	52	142	101	119	94	75	635	103	144	35	180	166	68	188	84	217	174	137	189	139	157	81	88	118	222
snoRNA73053	SNORA18	XR_003033373.1	NC037356.1	29	1088840	1088970	+	131	ATTGAGGTCTATCCCGATGGGGCTTTTTCTATAAACCTACATCGTTGGAAACGCCTCATAGAGTAACTATGTAGTTTCCTTTACTCATAGAACTACCTGTTAGATCTGTGGGAAAAAACTACAAGACAAAG	133	168	191	183	238	184	109	398	212	186	81	236	188	229	206	145	149	254	193	348	258	220	212	175	208	378
snoRNA73054	SNORD5	XR_003033378.1	NC037356.1	29	1089120	1089190	+	71	GTTCAGATGATGAATTTAATGTTCAACTGCTGAATGATACAGATATGAACTAAAACTTAATTCTGATAGAG	26	21	34	9	13	22	27	20	24	9	9	28	16	14	10	18	17	11	14	17	20	11	40	12	21	15
snoRNA73055	SNORA8	XR_003033368.1	NC037356.1	29	1089786	1089922	+	137	TGCACTGCATGGTATCTGCATTCAGCAGTTTGTTCCTGCTGGCTGTTCAAAAGACAGTGCGATATAAATTCAGTATCTGGCATCGTTGGTTTTTTTGCTTTGTGCATATTAGACCTGGTATTTCTACTGATACAAGT	630	425	712	547	740	1119	610	1653	1109	595	359	1133	788	588	934	579	891	977	650	1195	1498	715	900	924	952	1768
snoRNA73056	SNORA1	XR_003033370.1	NC037356.1	29	1090407	1090540	+	134	AGCCTCATTCTACTGAAAATGGGCACTTGTTCATGGTGTCCATAAAACTGTTAATGTGGCTACATTGAGAACACAGGTTTTGCTTCCATCACTGTAATTTTATTGCAGTGGTGACAATGAGACCTGTAACATTT	2099	2534	3230	842	821	1982	2062	1939	1810	975	830	2335	2003	1269	1401	953	1211	888	1206	1352	2920	1077	3890	1440	1765	2054
snoRNA73057	Z40	XR_003033367.1	NC037356.1	29	1090785	1090858	+	74	GGATGTTATGATGATGGGCAAAATTGTTCAACTGCTCTGAATGGGCTGAGTGAAAATAGCCTTTCTGAACATCC	38488	66096	51285	30954	89394	24231	32417	46009	48786	44636	29042	42500	33040	53048	51739	36428	22928	64497	49032	62916	33277	46918	51821	25541	61617	39378
snoRNA73058	SNORA32	XR_003033372.1	NC037356.1	29	1091085	1091207	+	123	TGGTCATTACCAAGGCTTTTAGAACGCAGTTTCTAATTTGCTGTGGACATGACCGTAAAACAAAATCCCAACTAGGTTTTTCTTCCTGCTACTTTGTTAGCATACAGCCTGTTGGGAACATTT	170	454	347	416	223	269	185	360	435	468	82	324	300	165	211	199	139	341	189	360	401	211	275	261	310	437
snoRNA73059	SNORA25	XR_003033369.1	NC037356.1	29	1091509	1091635	+	127	AGGTCATTTCAAAGAGGGCTGATGGGACCAAATCCTGGAGCCCTTAACGCTGTGACCAAAGACTGAATTCTCCATTGGATATAATAGTCACTTGATAGTGCTATGTTTTCCTGATGGAGATACAAGC	2395	5390	4386	3077	3764	2535	2668	4248	4121	3672	1446	4393	3760	3535	3306	2921	1671	4007	3080	4458	3441	3215	4413	2057	4154	3634
snoRNA74009	SNORA57	XR_003033366.1	NC037356.1	29	40996431	40996579	+	149	CCTCCTTTTCTTGGCGCGGGTCGGGCGTGCAGTCCCGATCCGCGTAATGTACGGAGGTAGAGAGAACGGGCTCTGGCCCCCTCGGCGTCATGTCTTCGGTACCGGCGGCCAGCTGTCCGCCGGTTCTATCCTCAAGCGCCGGGACACAG	2737	5923	6059	2901	5065	1863	4132	3373	4799	2154	4350	1918	2466	4110	3246	6658	1238	7596	4403	10812	2351	3518	5645	1629	5785	3736
snoRNA74042	SNORD31	XR_003033362.1	NC037356.1	29	41155768	41155835	-	68	CTCACCAATGATGAGTTCAATACCGCCCCAGTCTGATCACTATGACTGAAAGGTATTTCTGAGCTGTG	80362	89861	127475	122187	163254	68984	118948	181199	119492	84013	51863	45646	98122	93968	168636	136214	97331	228944	137446	267622	84306	167255	114985	59330	142808	127134
snoRNA74043	SNORD30	XR_003033360.1	NC037356.1	29	41156082	41156151	-	70	ATCTGTGATGACTTACATGGAATCTCGTTCGGCTGATGATTTGCTGTTGAGACTCGGAAATCTGATTTTC	395121	703156	719873	836883	1005507	397493	592654	1265704	705171	837207	374232	947469	629252	795811	1055751	881152	795034	1545542	1011896	1688081	589949	1093106	720609	339378	939134	777212
snoRNA74044	SNORD29	XR_003033356.1	NC037356.1	29	41156310	41156376	-	67	TTTCTGTGATGAATCAAACTAGCTCACTATGACTTAAACAATGAAAAGACATGAACACCTGAGAAAC	145133	150864	253328	276233	343395	216965	206751	806024	229385	302345	119439	338731	277818	271499	402847	294199	412390	501035	395030	593361	227836	378305	216337	119775	292654	353944
snoRNA74045	SNORD22	XR_003033365.1	NC037356.1	29	41156573	41156699	-	127	TGCCAATGAGGAAAGCAGACATCCTGTCTTACCCCTGTTCTAGCCCCAGAGCCAGTAATGGTGAACCCACTGGGGCTAACTGGGAGAAAGGATGAAATTTCATTCCATAAGGAATTGTCTGAGGTAC	871	1323	1105	1531	2115	747	976	1775	894	1217	819	1264	828	1608	1629	1009	848	1939	1578	2967	902	1526	1146	593	2198	1274
snoRNA74046	SNORD28	XR_003033357.1	NC037356.1	29	41156987	41157062	-	76	GTCAGATGATTTGAATTGATAATGCTGATCCTCTGTGAGGTACCACAGTTAATAGCATGTTAGAGTTCTGATGGCA	1156	1614	1681	751	994	821	1020	830	1097	665	735	1089	1196	974	1098	1497	493	1175	845	1141	969	677	1243	468	963	792
snoRNA74047	SNORD27	XR_003033358.1	NC037356.1	29	41157390	41157461	-	72	ACTCCATGATGAATGTAAAATGACAAGCATATGCCTGAACTAAAAAGTGATGTCATCTTACTACTGAGAAGT	16015	20472	27073	38759	81636	47125	44137	133511	54738	49309	42714	65815	62014	50370	111366	77004	44960	80540	43206	106473	48540	71161	47180	23200	76291	91931
snoRNA74048	SNORD26	XR_003033359.1	NC037356.1	29	41157740	41157815	-	76	CTACGGGGATGATTTCAAAAACTGAACTCTCTCTTTCTGATGGATTAGTGGAGAAAACATAAAAACTCTGAGTAGC	117762	155001	150392	114258	150187	107943	141946	258601	131719	137070	57966	190603	150748	125378	167947	147166	128117	237780	159686	294259	146659	177616	161716	72252	182165	164680
snoRNA74049	SNORD25	XR_003033354.1	NC037356.1	29	41158023	41158092	-	70	CCTCTCTGTGATGAGACCGTTTTCACAGACCTGTACTGAACTCCGTGAGGATAAGAAACTCTGAGGAGGC	397748	530033	604634	718244	916447	377115	579918	1080895	536024	644947	277816	761868	649278	812436	910651	789232	599908	1317033	924542	1452213	498697	961801	608278	287197	822456	732771
snoRNA74989	SNORA52	XR_003033371.1	NC037356.1	29	50557435	50557569	-	135	CGGTCCATTCTAATCCCTGCCGGTCAGCCTGTGGCCTGCCAGGCTTCGCTTGTGGACCAGAGCACCCTAGAAGCCTTACCCAGAGGAGTGAGCAGGGTCTCCGTGGGCTCATGCTATGGGCGCTTCTAGACAACC	106	99	235	223	279	96	101	386	426	169	116	295	154	170	364	294	208	429	262	414	163	220	129	158	203	354
snoRNA75183	SNORA69	XR_003033612.1	NC037357.1	30	4151193	4151326	-	134	AAAGCAGGTTGCAATTACAGTGCTTTCTTTTGTGGAAGTATTGACATTATCCTGCTGAAAGAAAATCTGTGTTGATCGTTTTTTGATTTTGCCATTTATGGGGGTAAAATCATGACAGATTGACATGAACAGTT	1773	3832	4061	3034	6681	2016	1923	4578	4106	3251	1599	4678	3721	3661	4821	5482	2310	6883	4327	6046	2845	3939	3014	1363	3569	3549
snoRNA75962	SNORA70	XR_003033608.1	NC037357.1	30	37452984	37453118	+	135	TCGCAGCCAATTAAGCCGACTGTGCTCTTTTCCCTATGGGGGCCCAGTGTGCAATGGCTGCAGATAGCAGCCTCCTTGGTAGTGTATGCAACCTGTTGCCTGTACAGGTTGCCCTAAGGGACCTTGGAGACAACT	81	261	240	250	421	92	167	253	231	230	166	309	203	250	330	310	109	422	253	474	93	243	103	68	307	223
snoRNA77077	SNORA16B/SNORA16A	XR_003033610.1	NC037357.1	30	87116385	87116519	-	135	GGTGGCCCTTATCAAAGCTGCAGCTGCTTCCATATAGCTGCTGTGGTCAAAAAGGAGCCCAAAGTGACAGTTTTCCTTGACGGTCGCAGTTCTGTTTGCTGTAACTGATCTGCAACATTTCAGGAAAACACAGTT	28	33	56	50	59	40	37	79	107	35	27	80	70	34	62	55	33	75	50	75	39	49	45	43	52	67
