# Supplementary material for: Small nucleolar RNA dysregulation and potential roles in bovine subclinical mastitis
Source: J Anim Sci Biotechnol. 2025 Sep 12;16:124. doi: 10.1186/s40104-025-01230-9 (PMC12427106; doi:10.1186/s40104-025-01230-9)
Supplement: Supplementary file 3 — Supplementary Material 3. Table S3A List of differntially expressed snoRNAs in Staphylococcus aureus versus control group. Table S3B List of differntially expressed snoRNAs in Staphylococcus chromogenes versus control group. [file 40104_2025_1230_MOESM3_ESM.xlsx]

## Sheet: S3A_DEsnoRNAs_S. aureus
Table S3A List of differntially expressed snoRNAs in Staphylococcus aureus versus control group
snoRNA	sno_ID	SNORNA type	baseMean	log2FoldChange	lfcSE	stat	pvalue	padj	diffexpressed	GR4CT	GR70q3SA	ME2q3SA	ME30q1SA	ME32q3SA	ME35CT	ME9q3SA	MK2692q2SA	MK2700q4SA	MK2744q1SA	PI4639q1SA	PI7719q3SA	PI833q1SA	SR20q2SA	SR23CT	SR36q2SA	SR45CT	SR65q1SA
snoRNA58594	SNORD123		461.983	-1.76233	0.237143	-7.43151	1.07e-13	2.74e-11	DOWN	10.6187	8.23256	8.82082	8.53705	8.22043	10.2331	8.7431	8.77344	8.49087	8.48476	8.35082	8.47521	8.4164	8.55673	9.92098	8.36956	9.53209	8.52584
snoRNA75962	SNORA70		244.984	1.33617	0.185642	7.19759	6.13e-13	7.81e-11	UP	7.49743	8.51067	8.21739	8.59537	8.82399	7.53641	8.51231	8.4031	8.44055	8.44987	8.48987	8.46144	8.37597	8.48911	7.35349	8.25779	7.37427	8.45184
snoRNA28818	SNORA29		21806.3	1.10715	0.202607	5.46453	4.64e-08	3.95e-06	UP	13.3721	13.9669	14.0619	14.4815	14.8314	13.4425	14.5678	14.3926	14.5159	14.8271	15.3402	15.039	14.7351	14.5977	13.3931	14.427	13.2785	14.194
snoRNA67165	ACA64		969.519	1.479	0.304824	4.85198	1.22e-06	5.19e-05	UP	8.75381	9.90547	10.3186	9.83546	10.8599	8.34197	9.80414	10.1631	10.4181	10.8446	10.0646	10.3681	10.7306	9.75057	8.1862	9.98793	9.50722	9.5625
novelSnoRNA_17	novelsnoRNA_4_112140344		342.425	-1.48261	0.33292	-4.45335	8.45e-06	0.000307969	DOWN	9.18798	8.39324	9.08983	8.18369	8.22043	9.76019	7.84332	8.60522	7.94253	8.28116	8.55276	8.75528	7.78314	7.35709	10.0091	7.61151	9.21968	8.28677
snoRNA8821	SNORA66		365.779	1.23799	0.279823	4.4242	9.68e-06	0.000308555	UP	7.84698	8.28113	8.28586	9.12564	9.05937	8.16872	9.20027	8.85744	8.80768	8.93814	8.81017	8.96216	9.18399	9.31129	7.85283	9.0938	7.73736	8.8951
snoRNA71277	U2-19		447.776	-1.07588	0.254722	-4.22374	2.4e-05	0.000503999	DOWN	9.36546	9.12047	9.76781	8.86352	8.6706	9.67137	8.73874	8.96729	8.42651	8.50869	8.39602	8.26579	8.50644	8.71711	9.71228	8.27169	9.87024	8.6987
snoRNA1549	SNORA63		74.7347	1.72271	0.408836	4.21371	2.51e-05	0.000503999	UP	6.43387	6.58396	6.79749	7.3848	7.57987	6.13041	7.44226	7.09929	7.36203	7.51302	6.99754	7.52691	7.35982	7.12202	6.43804	7.38484	6.45315	7.18887
novelSnoRNA_41	U5 snRNA		82.317	-2.20979	0.54233	-4.07461	4.61e-05	0.000839515	DOWN	7.56609	7.07728	6.95309	6.85025	7.23211	6.71451	6.26249	6.97491	6.24905	6.76797	6.85098	6.44561	6.65792	6.59264	8.40615	6.41447	8.78788	7.04613
snoRNA23309	SNORA74		152.415	-2.09548	0.54003	-3.8803	0.00010433	0.00146183	DOWN	8.88079	6.28483	8.68983	6.96768	6.69428	8.88599	6.32325	8.01738	6.88225	6.96573	6.95065	6.45904	6.80223	6.54899	9.22273	6.54734	8.64001	7.18887
novelSnoRNA_86	novelsnoRNA_26_14905		61.1234	-2.68656	0.694236	-3.86981	0.000108921	0.00146183	DOWN	8.82775	6.83279	7.04662	6.00248	5.95349	7.15	6.08903	7.20332	6.09859	6.25805	6.46744	6.23488	5.96714	6.35304	7.39202	6.04407	7.67503	6.48995
snoRNA7471	SNORA58		223.333	-1.20348	0.328068	-3.66838	0.000244096	0.00284826	DOWN	8.47708	7.34617	8.21739	7.8861	7.87847	9.25432	7.78421	8.23621	7.41227	7.74317	7.40609	7.73363	7.88409	8.18362	9.37946	7.92866	8.4629	8.12865
snoRNA56582	SNORA76		66.1551	1.51627	0.413527	3.66667	0.000245732	0.00284826	UP	6.16959	6.50103	6.6653	7.28954	7.28657	6.32763	6.89496	6.81148	7.07638	7.25998	7.36376	7.66655	7.35982	7.29928	6.27519	7.26462	6.54618	6.96807
snoRNA58759	snoRD107		38371.8	1.15826	0.320193	3.6174	0.000297575	0.00317762	UP	14.1535	14.2878	14.559	15.827	15.928	13.9295	15.6778	14.8056	15.4087	15.6308	15.3006	15.8613	15.8832	15.2782	14.0894	15.4407	14.2544	15.1668
snoRNA31994	SNORA79		140.271	1.34814	0.378521	3.56161	0.000368588	0.00348111	UP	6.83645	7.39786	7.09085	8.28219	8.26431	7.12151	7.72241	7.57897	7.77277	7.78371	7.53309	8.1289	7.95982	7.89408	6.98158	8.22484	6.89411	7.73256
snoRNA42853	SNORA3/SNORA45		613.353	1.06567	0.300368	3.54788	0.000388352	0.00353677	UP	8.48284	8.73525	8.84504	9.75737	10.1178	8.85796	9.48543	9.39304	9.45763	9.64349	9.84631	9.85485	9.73614	9.65543	8.68078	9.79732	8.40136	9.26305
snoRNA13008	U3		10.0197	-3.05875	0.907422	-3.37082	0.000749461	0.00659009	DOWN	6.37448	5.9595	5.67312	5.21328	5.43869	5.96621	5.59138	5.65308	5.56513	5.74415	5.66889	5.21328	6.00306	5.73353	6.5964	5.6166	6.78481	5.88566
snoRNA52326	SNORD88		797.093	1.06358	0.348881	3.04855	0.00229947	0.0153749	UP	8.89804	10.5848	9.88863	9.59429	10.1388	8.20769	9.46983	9.10859	10.057	9.9924	10.5147	10.5504	10.0016	10.0463	7.91213	8.63869	9.25693	9.72707
snoRNA50196	SNORA46		541.939	1.15615	0.392597	2.94487	0.00323087	0.0191598	UP	8.13248	8.88134	8.9713	9.77208	10.2613	8.51175	8.55265	9.39677	8.77128	8.818	9.16858	9.52164	9.78109	9.15126	8.38794	10.1401	8.41804	9.67804
snoRNA71278	U2-30		13.0346	-1.72912	0.653636	-2.64538	0.00815981	0.0368186	DOWN	6.24322	6.28483	6.17498	5.80473	5.76265	6.51485	5.91571	5.86985	5.56513	6.12284	5.72215	5.79051	5.96714	5.70026	6.5398	5.78184	6.3063	5.98741
snoRNA73056	SNORA1		1788.04	-1.00538	0.399379	-2.51736	0.0118239	0.0478586	DOWN	11.5655	11.5172	11.618	10.152	9.67513	11.3633	10.369	11.0373	10.5316	10.2985	9.90934	9.37927	10.3694	9.8087	11.618	10.1301	11.911	10.7164

## Sheet: S3B_DEsnoRNAs_S. chromogenes
Table S3B List of differntially expressed snoRNAs in Staphylococcus chromogenes versus control group
snoRNA	sno_ID	baseMean	log2FoldChange	lfcSE	stat	pvalue	padj	diffexpressed	GR4CT	ME35CT	MK2356q4SC	PI6908q2SC	SR23CT	SR45CT	SR65q2SC
snoRNA28818	SNORA29	13327.2	1.20646	0.194743	6.19514	5.82e-10	1.46e-07	UP	13.0568	13.1516	14.3872	14.0458	13.0815	12.9821	14.3549
snoRNA50197	SNORA50	430.499	1.17895	0.221404	5.32489	1.01e-07	1.14e-05	UP	8.57985	8.37814	9.32442	9.58581	8.3727	8.19417	9.31371
novelSnoRNA_6	novelsnoRNA_2_26696606	10406.7	1.25512	0.238203	5.26911	1.37e-07	1.14e-05	UP	12.8881	12.6611	14.2935	13.7317	12.5482	12.6383	13.6799
snoRNA50196	SNORA46	352.669	1.35684	0.28106	4.82759	1.38e-06	8.64e-05	UP	7.79094	8.19628	8.99085	9.53413	8.05337	8.09652	9.05921
snoRNA20626	SNORA68	609.565	1.12669	0.235984	4.77445	1.8e-06	9.01e-05	UP	8.86676	9.00327	10.0463	9.61305	8.851	8.64523	9.9066
snoRNA35478	SNORA17	4129.17	1.1985	0.274672	4.36338	1.28e-05	0.000454645	UP	11.525	11.2419	13.0695	12.3045	11.412	11.4257	12.2251
snoRNA29397	SNORD18	6182.75	-1.24084	0.331671	-3.74118	0.000183161	0.00381585	DOWN	13.2442	12.5004	12.2924	11.3498	12.9718	13.2198	11.5345
snoRNA8821	SNORA66	227.821	1.33041	0.369274	3.60278	0.000314834	0.00562203	UP	7.50028	7.84709	8.02214	9.1086	7.50894	7.4022	8.57903
snoRNA1549	SNORA63	38.7532	1.61307	0.451917	3.56939	0.000357816	0.00594192	UP	6.04871	5.74204	6.80659	6.84233	6.05454	6.07669	6.74254
snoRNA71277	U2-19	468.581	-1.04095	0.312416	-3.33193	0.000862452	0.0119785	DOWN	9.03871	9.36946	8.84561	8.18992	9.39142	9.56472	8.15362
novelSnoRNA_30	SNORD37	81.0271	-1.45872	0.440881	-3.30864	0.000937503	0.0123356	DOWN	7.39468	7.00355	6.57912	5.98333	7.48818	7.3671	6.72181
snoRNA55104	SNORD49	5921.36	-1.05528	0.32777	-3.21957	0.00128385	0.0152839	DOWN	13.0338	12.7465	12.3084	11.0524	12.754	13.0404	11.9823
snoRNA67164	SNORA64/SNORA10	643.613	1.02423	0.329358	3.10977	0.00187236	0.0187727	UP	8.94869	9.04149	10.4643	9.3168	8.95352	8.92529	9.69306
snoRNA23309	SNORA74	262.274	-1.21505	0.406631	-2.98809	0.00280729	0.0253578	DOWN	8.54947	8.57598	7.37269	7.17215	8.89804	8.32193	8.3976
snoRNA31994	SNORA79	75.0224	1.13407	0.379762	2.98627	0.00282404	0.0253578	UP	6.46452	6.77253	7.03496	7.6249	6.61604	6.53427	7.19752
snoRNA67165	ACA64	518.843	1.48042	0.496031	2.98454	0.00284007	0.0253578	UP	8.42105	8.0236	10.338	9.72865	7.84843	9.19894	8.78047
novelSnoRNA_8	SCARNA4	2777.75	1.37097	0.461501	2.97069	0.00297136	0.0256152	UP	10.767	10.1286	12.9515	11.7043	10.7365	11.018	10.9117
snoRNA75962	SNORA70	126.128	1.03532	0.354928	2.91698	0.0035344	0.0294533	UP	7.14329	7.19995	8.2498	7.43653	6.99826	7.02961	7.71682
novelSnoRNA_86	novelsnoRNA_26_14905	97.7836	-1.7967	0.62105	-2.89301	0.0038157	0.0307717	DOWN	8.49584	6.80196	6.1283	6.81196	7.03777	7.33835	6.20898
snoRNA60443	SNORD113/SNORD114	36.4588	-2.22271	0.797716	-2.78634	0.00533072	0.0414909	DOWN	7.15525	6.4709	5.25713	5.54332	6.23733	6.39101	6.44133
