# Supplementary material for: Small nucleolar RNA dysregulation and potential roles in bovine subclinical mastitis
Source: J Anim Sci Biotechnol. 2025 Sep 12;16:124. doi: 10.1186/s40104-025-01230-9 (PMC12427106; doi:10.1186/s40104-025-01230-9)
Supplement: Supplementary file 4 — Supplementary Material 4. Table S4A Summary of snoRNA function and their rRNA target modification site in Stahylococcus aureus versus control group. Table S4B Summary of snoRNA function and their rRNA target modification site in Stahylococcus chromogenes versus control group. [file 40104_2025_1230_MOESM4_ESM.xlsx]

## Sheet: S4A_snoDB_S. aureus_summary
Table S4A. Summary of snoRNA function and their rRNA target modification site in Stahylococcus aureus versus control group
snoDB ID	Symbol	Box Type	Chromosome	Start	End	Strand	Conservation	Host Gene Symbol	Host Function	Target Count	Target Types	lncRNA Targets	miRNA Targets	Protein-Coding Targets	rRNA Targets	Is Expressed
snoDB0008	SNORA63	H/ACA	chr1	37884237	37884317	+				1	rRNA				28S
snoDB0025	SNORA63	H/ACA	chr1	178753654	178753772	-
snoDB0063	SNORA66	H/ACA	chr1	92840719	92840851	+	Tetrapodes	RPL5	ribosome biogenesis	14	rRNA;snRNA;Others			MIF	18S-119	Yes
snoDB0183	SNORA63	H/ACA	chr3	186787300	186787431	+	Vertebrates	EIF4A2	translation regulator	1	rRNA				28S-4390	Yes
snoDB0196	SNORA63	H/ACA	chr4	14690710	14690832	+
snoDB0202	SNORA45	H/ACA	chr4	73263960	73264084	+		Novel Transcript	poorly characterized							Yes
snoDB0234	SNORA63	H/ACA	chr5	40654963	40655094	+				2	Others			EIF4A2;FREM1		Yes
snoDB0308	SNORA63	H/ACA	chr7	17373201	17373326	-
snoDB0463	SNORA1	H/ACA	chr11	93732004	93732133	-	Tetrapodes and Teleostes	TAF1D	transcription regulator	1	rRNA				28S-4441	Yes
snoDB0501	SNORA3A	H/ACA	chr11	8684227	8684356	+	Vertebrates	RPL27A	ribosome biogenesis	5	rRNA;Others				18S-157;28S-3899;28S-3938	Yes
snoDB0502	SNORA3B	H/ACA	chr11	8685439	8685569	+	Vertebrates	RPL27A	ribosome biogenesis	4	rRNA;snRNA				18S-157;28S-3899	Yes
snoDB0547	SNORA45	H/ACA	chr12	84183324	84183448	-
snoDB0655	SNORA79	H/ACA	chr14	81202695	81202834	-	Vertebrates	GTF2A1	transcription regulator	4	snRNA					Yes
snoDB0668	SNORD107	C/D	chr15	24981994	24982068	+	Eutherians	SNHG14	poorly characterized							Yes
snoDB0762	SNORA63	H/ACA	chr15	78091172	78091297	-
snoDB0798	SNORA3C	H/ACA	chr16	2796408	2796532	-	Vertebrates			3	rRNA;snRNA				28S-4328

## Sheet: S4B_snoDB_S. chromogene_summary
Table S4B. Summary of snoRNA function and their rRNA target modification site in Stahylococcus chromogenes versus control group
snoDB ID	Symbol	Box Type	Chromosome	Start	End	Strand	Conservation	Host Gene Symbol	Host Function	Target Count	Target Types	lncRNA Targets	miRNA Targets	Protein-Coding Targets	rRNA Targets	Is Expressed
snoDB0063	SNORA66	H/ACA	chr1	92840719	92840851	+	Tetrapodes	RPL5	ribosome biogenesis	14	rRNA;snRNA;Others			MIF	18S-119	Yes
snoDB0081	SNORD18	C/D	chr2	12030303	12030372	-				1	rRNA				28S-1313
snoDB0655	SNORA79	H/ACA	chr14	81202695	81202834	-	Vertebrates	GTF2A1	transcription regulator	4	snRNA					Yes
snoDB0770	SNORD18	C/D	chr15	90755243	90755312	-				1	rRNA				28S-1313
snoDB0801	SNORA46	H/ACA	chr16	58548499	58548633	-	Tetrapodes and Teleostes	CNOT1	translation regulator	5	rRNA;Others	AC000403		PIP5K1A	18S-649	Yes
snoDB0809	SNORD49B	C/D	chr17	16439505	16439576	+	Vertebrates	SNHG29	poorly characterized	2	rRNA				28S-4426	Yes
snoDB0810	SNORD49A	C/D	chr17	16440036	16440106	+	Vertebrates	SNHG29	poorly characterized	11	rRNA;snRNA;Others	MIR155HG			28S-4426;RNA5S10	Yes
snoDB0903	SNORD37	C/D	chr19	3982507	3982572	-	Amniotes	EEF2	translation regulator	2	rRNA;Others	RP11-353N14			28S-3697	Yes
