# Supplementary material for: Small nucleolar RNA dysregulation and potential roles in bovine subclinical mastitis
Source: J Anim Sci Biotechnol. 2025 Sep 12;16:124. doi: 10.1186/s40104-025-01230-9 (PMC12427106; doi:10.1186/s40104-025-01230-9)
Supplement: Supplementary file 5 — Supplementary Material 5. Table S5A Correlation anaysis of differentially expressed (DE) snoRNAs and DE mRNAs in Staphylococcus aureus versus control group. Table S5B Correlation anaysis of differentially expressed (DE) snoRNAs and DE mRNAs in Staphylococcus chromogenes versus control group. [file 40104_2025_1230_MOESM5_ESM.xlsx]

## Sheet: S5A_hmisc_snoRNA_mRNA_SA
Table S5A. Correlation anaysis of differentially expressed (DE) snoRNAs and DE mRNAs in Staphylococcus aureus versus control group
row	column	cor	p
novelsnoRNA_4_112140344	MOCOS	0.92667	9.15e-08
novelsnoRNA_4_112140344	LOC112443195	-0.914205	2.86e-07
novelsnoRNA_26_14905	BACH1	-0.947256	8.21e-09
novelsnoRNA_26_14905	KPNA1	-0.936589	3.17e-08
novelsnoRNA_26_14905	ANTXR2	-0.935876	3.44e-08
novelsnoRNA_26_14905	RAB8B	-0.934437	4.04e-08
novelsnoRNA_26_14905	STOX1	-0.934371	4.07e-08
novelsnoRNA_26_14905	BRF2	-0.934162	4.17e-08
novelsnoRNA_26_14905	MIER3	-0.932906	4.78e-08
novelsnoRNA_26_14905	CPB2	-0.931487	5.57e-08
novelsnoRNA_26_14905	TREML2	-0.931109	5.8e-08
novelsnoRNA_26_14905	CHD1	-0.930669	6.08e-08
novelsnoRNA_26_14905	MXD1	-0.928323	7.75e-08
novelsnoRNA_26_14905	CXCR1	-0.925445	1.03e-07
novelsnoRNA_26_14905	USF1	-0.924579	1.12e-07
novelsnoRNA_26_14905	FCGR3A	-0.923691	1.22e-07
novelsnoRNA_26_14905	MIER1	-0.923671	1.22e-07
novelsnoRNA_26_14905	RNF145	-0.92328	1.27e-07
novelsnoRNA_26_14905	XIAP	-0.923114	1.29e-07
novelsnoRNA_26_14905	MORC3	-0.922925	1.31e-07
novelsnoRNA_26_14905	SNN	-0.922537	1.36e-07
novelsnoRNA_26_14905	TMEM154	-0.922097	1.42e-07
novelsnoRNA_26_14905	KDM7A	-0.921952	1.44e-07
novelsnoRNA_26_14905	MAP3K2	-0.921864	1.45e-07
novelsnoRNA_26_14905	CXCR2	-0.921328	1.53e-07
novelsnoRNA_26_14905	IL22RA2	-0.92131	1.53e-07
novelsnoRNA_26_14905	R3HCC1L	-0.920836	1.6e-07
novelsnoRNA_26_14905	LOC506868	-0.920136	1.7e-07
novelsnoRNA_26_14905	VAT1L	-0.919991	1.72e-07
novelsnoRNA_26_14905	MB21D2	-0.918396	1.99e-07
novelsnoRNA_26_14905	LRRK2	-0.918244	2.02e-07
novelsnoRNA_26_14905	CCR1	-0.918022	2.06e-07
novelsnoRNA_26_14905	RASGRP4	-0.917815	2.1e-07
novelsnoRNA_26_14905	APOBEC3Z1	-0.917794	2.1e-07
novelsnoRNA_26_14905	RAB3GAP1	-0.917204	2.21e-07
novelsnoRNA_26_14905	TMF1	-0.916157	2.42e-07
novelsnoRNA_26_14905	CD53	-0.915801	2.5e-07
novelsnoRNA_26_14905	RNPEP	0.915674	2.52e-07
novelsnoRNA_26_14905	EMB	-0.915491	2.56e-07
novelsnoRNA_26_14905	CD82	-0.915322	2.6e-07
novelsnoRNA_26_14905	KIAA0513	-0.915294	2.61e-07
novelsnoRNA_26_14905	TRPC5	-0.915256	2.62e-07
novelsnoRNA_26_14905	TTC33	-0.914296	2.84e-07
novelsnoRNA_26_14905	TREM1	-0.914011	2.91e-07
novelsnoRNA_26_14905	FAS	-0.913971	2.92e-07
novelsnoRNA_26_14905	SDS	-0.913764	2.97e-07
novelsnoRNA_26_14905	TGM3	-0.913755	2.97e-07
novelsnoRNA_26_14905	RASA2	-0.913031	3.16e-07
novelsnoRNA_26_14905	STAU1	-0.912705	3.24e-07
novelsnoRNA_26_14905	SWT1	-0.912491	3.3e-07
novelsnoRNA_26_14905	ZNF839	-0.91229	3.36e-07
novelsnoRNA_26_14905	JAK2	-0.912217	3.38e-07
novelsnoRNA_26_14905	BTBD8	-0.912183	3.39e-07
novelsnoRNA_26_14905	ADAM8	-0.912042	3.43e-07
novelsnoRNA_26_14905	GSTM2	0.911999	3.44e-07
novelsnoRNA_26_14905	PAPD4	-0.911864	3.48e-07
novelsnoRNA_26_14905	PHACTR2	-0.911665	3.53e-07
novelsnoRNA_26_14905	ISG20	-0.911604	3.55e-07
novelsnoRNA_26_14905	PTAFR	-0.911126	3.69e-07
novelsnoRNA_26_14905	SLC6A9	-0.911098	3.7e-07
novelsnoRNA_26_14905	FMNL1	-0.910706	3.82e-07
novelsnoRNA_26_14905	ARG2	-0.910449	3.9e-07
novelsnoRNA_26_14905	DDIT4	-0.910392	3.92e-07
novelsnoRNA_26_14905	NMI	-0.910056	4.03e-07
novelsnoRNA_26_14905	ZNF614	-0.910025	4.04e-07
novelsnoRNA_26_14905	PROK2	-0.909895	4.08e-07
novelsnoRNA_26_14905	IL13RA1	-0.909691	4.15e-07
novelsnoRNA_26_14905	CD55	-0.909437	4.23e-07
novelsnoRNA_26_14905	DEDD2	-0.909286	4.28e-07
novelsnoRNA_26_14905	TNFRSF1A	-0.90909	4.35e-07
novelsnoRNA_26_14905	TAPBPL	-0.909069	4.36e-07
novelsnoRNA_26_14905	RETREG3	-0.908584	4.53e-07
novelsnoRNA_26_14905	LOC101908144	-0.90838	4.6e-07
novelsnoRNA_26_14905	UBR1	-0.908272	4.64e-07
novelsnoRNA_26_14905	STAM2	-0.908177	4.68e-07
novelsnoRNA_26_14905	PPP1R12A	-0.907502	4.93e-07
novelsnoRNA_26_14905	PRKAA1	-0.907363	4.99e-07
novelsnoRNA_26_14905	MIDN	-0.907303	5.01e-07
novelsnoRNA_26_14905	UPP1	-0.906516	5.32e-07
novelsnoRNA_26_14905	LOC112447141	-0.90646	5.35e-07
novelsnoRNA_26_14905	NCF1	-0.905884	5.59e-07
novelsnoRNA_26_14905	MARCKSL1	-0.905882	5.59e-07
novelsnoRNA_26_14905	C3H1orf162	-0.905245	5.87e-07
novelsnoRNA_26_14905	BST1	-0.90524	5.87e-07
novelsnoRNA_26_14905	NAIP	-0.90513	5.92e-07
novelsnoRNA_26_14905	ACSL4	-0.905081	5.94e-07
novelsnoRNA_26_14905	PSTPIP2	-0.904651	6.14e-07
novelsnoRNA_26_14905	ZCCHC6	-0.904418	6.25e-07
novelsnoRNA_26_14905	TANK	-0.904094	6.4e-07
novelsnoRNA_26_14905	FAM129A	-0.904053	6.42e-07
novelsnoRNA_26_14905	ACVR1B	-0.903884	6.5e-07
novelsnoRNA_26_14905	SLC16A3	-0.903749	6.57e-07
novelsnoRNA_26_14905	SYS1	-0.903699	6.6e-07
novelsnoRNA_26_14905	IGSF6	-0.903536	6.68e-07
novelsnoRNA_26_14905	LOC107132783	-0.903482	6.7e-07
novelsnoRNA_26_14905	USP15	-0.90328	6.81e-07
novelsnoRNA_26_14905	GPCPD1	-0.903227	6.83e-07
novelsnoRNA_26_14905	CASP4	-0.902803	7.05e-07
novelsnoRNA_26_14905	E2F2	-0.902728	7.09e-07
novelsnoRNA_26_14905	TARM1	-0.902373	7.28e-07
novelsnoRNA_26_14905	RC3H2	-0.902221	7.36e-07
novelsnoRNA_26_14905	FNBP4	-0.902129	7.41e-07
novelsnoRNA_26_14905	GAB2	-0.902124	7.41e-07
novelsnoRNA_26_14905	FGFR1OP2	-0.901697	7.65e-07
novelsnoRNA_26_14905	BCLAF3	-0.901436	7.8e-07
novelsnoRNA_26_14905	CCDC186	-0.901435	7.8e-07
novelsnoRNA_26_14905	RASSF2	-0.90124	7.91e-07
novelsnoRNA_26_14905	MYRFL	-0.901151	7.96e-07
novelsnoRNA_26_14905	IP6K1	-0.901092	8e-07
novelsnoRNA_26_14905	IRF9	-0.900972	8.07e-07
novelsnoRNA_26_14905	SLC6A2	-0.900939	8.09e-07
novelsnoRNA_26_14905	LOC508666	-0.900892	8.11e-07
novelsnoRNA_26_14905	WLS	-0.900886	8.12e-07
novelsnoRNA_26_14905	CCNL2	-0.900725	8.21e-07
novelsnoRNA_26_14905	TMEM156	-0.900651	8.26e-07
novelsnoRNA_26_14905	BASP1	-0.900392	8.41e-07
novelsnoRNA_26_14905	MED12L	-0.90013	8.57e-07
novelsnoRNA_26_14905	SELL	-0.900072	8.61e-07
novelsnoRNA_26_14905	HSH2D	-0.900057	8.62e-07
SNORA1	R3HDM4	-0.953904	3.05e-09
SNORA1	NYX	-0.950429	5.2e-09
SNORA1	ABCA13	-0.949392	6.06e-09
SNORA1	HERC6	-0.94659	9e-09
SNORA1	LCP2	-0.944743	1.16e-08
SNORA1	TDRD7	-0.942256	1.6e-08
SNORA1	BANP	-0.939867	2.15e-08
SNORA1	VAT1L	-0.939861	2.15e-08
SNORA1	HSH2D	-0.938895	2.41e-08
SNORA1	SEMA4D	-0.938485	2.54e-08
SNORA1	SIGLEC8	-0.93817	2.63e-08
SNORA1	IFITM3_1	-0.93776	2.76e-08
SNORA1	MRPS15	-0.935495	3.59e-08
SNORA1	ISG20	-0.935488	3.59e-08
SNORA1	RETREG3	-0.935065	3.77e-08
SNORA1	CD55	-0.934322	4.09e-08
SNORA1	ADGRG3	-0.934321	4.09e-08
SNORA1	ICAM3	-0.934301	4.1e-08
SNORA1	PGLYRP4	-0.933594	4.44e-08
SNORA1	DAGLB	-0.933556	4.46e-08
SNORA1	DDX58	-0.933092	4.69e-08
SNORA1	PRKAA1	-0.932426	5.04e-08
SNORA1	CREBBP	-0.932377	5.07e-08
SNORA1	FAP	-0.932109	5.21e-08
SNORA1	ZNFX1	-0.931802	5.39e-08
SNORA1	PIK3R5	-0.931572	5.52e-08
SNORA1	WHAMM	-0.929876	6.6e-08
SNORA1	MXD1	-0.929812	6.65e-08
SNORA1	TRIM56	-0.929525	6.85e-08
SNORA1	MMP25	-0.927179	8.7e-08
SNORA1	MGC157082	-0.926946	8.9e-08
SNORA1	STAU1	-0.926627	9.19e-08
SNORA1	GABARAPL1	-0.926516	9.29e-08
SNORA1	CCL16	-0.926113	9.67e-08
SNORA1	EP300	-0.925755	1e-07
SNORA1	IP6K1	-0.92519	1.06e-07
SNORA1	CD300A	-0.925062	1.07e-07
SNORA1	SLC2A9	-0.925006	1.08e-07
SNORA1	UBA7	-0.924855	1.09e-07
SNORA1	PXN	-0.924829	1.1e-07
SNORA1	NAIF1	-0.924334	1.15e-07
SNORA1	ELL	-0.924315	1.15e-07
SNORA1	CHD1	-0.924196	1.16e-07
SNORA1	SDSL	-0.92413	1.17e-07
SNORA1	TREM1	-0.923754	1.21e-07
SNORA1	IRF7	-0.923535	1.24e-07
SNORA1	PROK2	-0.923279	1.27e-07
SNORA1	IFIH1	-0.923068	1.3e-07
SNORA1	FMNL1	-0.922776	1.33e-07
SNORA1	FAS	-0.922085	1.42e-07
SNORA1	PHF12	-0.922036	1.43e-07
SNORA1	TBC1D14	-0.921798	1.46e-07
SNORA1	VSIR	-0.921751	1.47e-07
SNORA1	TREML2	-0.921601	1.49e-07
SNORA1	JAK2	-0.921481	1.5e-07
SNORA1	PREX1	-0.921416	1.51e-07
SNORA1	LOC112442349	-0.92118	1.55e-07
SNORA1	DTX3L	-0.920761	1.61e-07
SNORA1	LOC107132783	-0.920684	1.62e-07
SNORA1	SSH2	-0.920395	1.66e-07
SNORA1	PHF1	-0.920077	1.71e-07
SNORA1	RFLNB	-0.919775	1.76e-07
SNORA1	SBNO2	-0.919665	1.78e-07
SNORA1	BCL3	-0.919488	1.8e-07
SNORA1	TAPBPL	-0.919331	1.83e-07
SNORA1	XPO6	-0.919141	1.86e-07
SNORA1	MR1	-0.918918	1.9e-07
SNORA1	FBRS	-0.918826	1.92e-07
SNORA1	RASSF2	-0.918762	1.93e-07
SNORA1	MCL1	-0.918732	1.93e-07
SNORA1	OSCAR	-0.918294	2.01e-07
SNORA1	VNN2	-0.918163	2.03e-07
SNORA1	SUSD6	-0.917634	2.13e-07
SNORA1	TRANK1	-0.917558	2.14e-07
SNORA1	SLC45A4	-0.917201	2.21e-07
SNORA1	IFITM1	-0.917094	2.23e-07
SNORA1	LRRK2	-0.916983	2.25e-07
SNORA1	MAML2	-0.916369	2.38e-07
SNORA1	HERC5	-0.91609	2.44e-07
SNORA1	STX6	-0.916084	2.44e-07
SNORA1	IL6R	-0.915533	2.56e-07
SNORA1	IL18RAP	-0.91552	2.56e-07
SNORA1	CRKL	-0.915451	2.57e-07
SNORA1	FAM129A	-0.91539	2.59e-07
SNORA1	LOC527744	-0.915367	2.59e-07
SNORA1	NLGN3	-0.915259	2.62e-07
SNORA1	EHD1	-0.91512	2.65e-07
SNORA1	GNAL	-0.915085	2.66e-07
SNORA1	TARM1	-0.914928	2.69e-07
SNORA1	TLE3	-0.914908	2.7e-07
SNORA1	ADAR	-0.914786	2.72e-07
SNORA1	PARP12	-0.914666	2.75e-07
SNORA1	PIK3R6	-0.914652	2.76e-07
SNORA1	XAF1	-0.914612	2.76e-07
SNORA1	STAT3	-0.914526	2.78e-07
SNORA1	UBAP1	-0.914463	2.8e-07
SNORA1	FOXS1	-0.914413	2.81e-07
SNORA1	ZCCHC6	-0.914377	2.82e-07
SNORA1	CD53	-0.914088	2.89e-07
SNORA1	CHIC2	-0.913766	2.97e-07
SNORA1	MORC3	-0.913653	3e-07
SNORA1	RASGRP4	-0.913574	3.02e-07
SNORA1	VCPIP1	-0.913452	3.05e-07
SNORA1	LTB	-0.913153	3.13e-07
SNORA1	LYN	-0.913076	3.15e-07
SNORA1	SAMD9	-0.913051	3.15e-07
SNORA1	LOC112447804	-0.91305	3.15e-07
SNORA1	PXK	-0.912995	3.17e-07
SNORA1	MIDN	-0.912755	3.23e-07
SNORA1	LOC618409	-0.912531	3.29e-07
SNORA1	GOSR1	-0.912505	3.3e-07
SNORA1	AKAP13	-0.912172	3.39e-07
SNORA1	FYB1	-0.912027	3.43e-07
SNORA1	LOC100848368	-0.911983	3.44e-07
SNORA1	CDS2	-0.911963	3.45e-07
SNORA1	NDEL1	-0.911904	3.47e-07
SNORA1	RIPOR2	-0.911882	3.47e-07
SNORA1	LOC112447141	-0.911831	3.49e-07
SNORA1	DEDD2	-0.911829	3.49e-07
SNORA1	LOC100336941	-0.911766	3.51e-07
SNORA1	BASP1	-0.911588	3.56e-07
SNORA1	USP32	-0.911549	3.57e-07
SNORA1	NHSL2	-0.911505	3.58e-07
SNORA1	FIP1L1	-0.911326	3.63e-07
SNORA1	LOC104971388	-0.911283	3.65e-07
SNORA1	CASP4	-0.911269	3.65e-07
SNORA1	ADAM19	-0.911181	3.68e-07
SNORA1	UBR1	-0.911144	3.69e-07
SNORA1	CD101	-0.910593	3.86e-07
SNORA1	LOC101902053	-0.910522	3.88e-07
SNORA1	KDM6B	-0.910217	3.98e-07
SNORA1	PARP9	-0.910147	4e-07
SNORA1	IRF9	-0.909975	4.05e-07
SNORA1	RASA2	-0.909974	4.05e-07
SNORA1	RNASE10	-0.909747	4.13e-07
SNORA1	CXCR2	-0.909472	4.22e-07
SNORA1	TIAM2	-0.909401	4.24e-07
SNORA1	E2F2	-0.909365	4.26e-07
SNORA1	LOC112444519	-0.909258	4.29e-07
SNORA1	SELL	-0.908901	4.42e-07
SNORA1	DDX3X	-0.908833	4.44e-07
SNORA1	GTF2B	-0.908726	4.48e-07
SNORA1	TTC33	-0.908692	4.49e-07
SNORA1	PTK2B	-0.90868	4.5e-07
SNORA1	HRH2	-0.908615	4.52e-07
SNORA1	IMPG2	-0.908541	4.54e-07
SNORA1	GAB3	-0.907659	4.87e-07
SNORA1	CYTH4	-0.907656	4.87e-07
SNORA1	UPP1	-0.90695	5.15e-07
SNORA1	SLA	-0.906819	5.2e-07
SNORA1	RUFY4	-0.906779	5.22e-07
SNORA1	RNF149	-0.906646	5.27e-07
SNORA1	LOC112443724	-0.906461	5.35e-07
SNORA1	LOC616254	-0.906378	5.38e-07
SNORA1	LOC112442262	-0.906314	5.41e-07
SNORA1	PARM1	-0.906239	5.44e-07
SNORA1	TMEM154	-0.906208	5.45e-07
SNORA1	CNOT6L	-0.906182	5.46e-07
SNORA1	LITAF	-0.905938	5.57e-07
SNORA1	WIPF1	-0.905937	5.57e-07
SNORA1	SH2D3C	-0.905578	5.72e-07
SNORA1	AFF2	-0.905543	5.74e-07
SNORA1	STAT2	-0.905352	5.82e-07
SNORA1	NMI	-0.905292	5.85e-07
SNORA1	MCTP2	-0.905213	5.88e-07
SNORA1	LOC104972906	-0.90517	5.9e-07
SNORA1	SDS	-0.905022	5.97e-07
SNORA1	LOC112446780	-0.905017	5.97e-07
SNORA1	FEM1C	-0.904844	6.05e-07
SNORA1	GAPT	-0.904738	6.1e-07
SNORA1	YIPF4	-0.904735	6.1e-07
SNORA1	RUBCNL	-0.904519	6.2e-07
SNORA1	VOPP1	0.90451	6.21e-07
SNORA1	IQSEC1	-0.904461	6.23e-07
SNORA1	FAM107B	-0.904423	6.25e-07
SNORA1	LOC104971364	-0.904374	6.27e-07
SNORA1	LOC112447806	-0.904261	6.32e-07
SNORA1	CD82	-0.904076	6.41e-07
SNORA1	CRISPLD2	-0.903776	6.56e-07
SNORA1	TNFRSF1A	-0.903234	6.83e-07
SNORA1	HIP1R	-0.903057	6.92e-07
SNORA1	IL2RA	-0.902792	7.06e-07
SNORA1	WLS	-0.902596	7.16e-07
SNORA1	GAB2	-0.902579	7.17e-07
SNORA1	LOC101907264	-0.902503	7.21e-07
SNORA1	NFAM1	-0.902071	7.44e-07
SNORA1	CXCR1	-0.902061	7.45e-07
SNORA1	ARID5A	-0.90196	7.5e-07
SNORA1	C5H12orf75	-0.901921	7.53e-07
SNORA1	AOAH	-0.901905	7.54e-07
SNORA1	DUSP15	0.901682	7.66e-07
SNORA1	DGAT2	-0.901155	7.96e-07
SNORA1	PCF11	-0.900909	8.1e-07
SNORA1	PPP1R12A	-0.900736	8.21e-07
SNORA1	FITM1	-0.900534	8.33e-07
SNORA1	SLC25A19	-0.900419	8.4e-07
SNORA1	RHBDD2	-0.900361	8.43e-07
SNORA1	IL22RA2	-0.900339	8.45e-07
SNORA1	LOC104968422	-0.900236	8.51e-07
SNORA1	CNN2	-0.900136	8.57e-07
SNORA29	DUSP15	-0.913169	3.12e-07
SNORA29	KCNQ1	-0.91231	3.35e-07
SNORA29	IL1R2	0.902072	7.44e-07
SNORA29	STEAP4	0.901715	7.64e-07
SNORA58	SEMA4D	0.953393	3.31e-09
SNORA58	NYX	0.94855	6.84e-09
SNORA58	SLC2A9	0.946112	9.61e-09
SNORA58	MGC157082	0.943442	1.37e-08
SNORA58	TBC1D14	0.941972	1.65e-08
SNORA58	STEAP4	0.941521	1.75e-08
SNORA58	MMP25	0.935202	3.71e-08
SNORA58	IL6R	0.930256	6.35e-08
SNORA58	VSIR	0.928623	7.51e-08
SNORA58	IGSF6	0.928496	7.61e-08
SNORA58	MRPS15	0.928204	7.84e-08
SNORA58	CD55	0.927357	8.54e-08
SNORA58	RASGRP4	0.925443	1.03e-07
SNORA58	VAV1	0.925394	1.04e-07
SNORA58	IFITM3_1	0.925103	1.07e-07
SNORA58	IL18RAP	0.924957	1.08e-07
SNORA58	SIGLEC8	0.924531	1.13e-07
SNORA58	MYBPH	0.923936	1.19e-07
SNORA58	MKNK1	0.922648	1.35e-07
SNORA58	TIAM2	0.921614	1.49e-07
SNORA58	HCK	0.91987	1.74e-07
SNORA58	JAK2	0.919833	1.75e-07
SNORA58	SLC25A19	0.919419	1.82e-07
SNORA58	FGR	0.91921	1.85e-07
SNORA58	PGLYRP4	0.918365	2e-07
SNORA58	MR1	0.918281	2.01e-07
SNORA58	NCF1	0.917929	2.07e-07
SNORA58	SBNO2	0.917114	2.23e-07
SNORA58	SLC45A4	0.917082	2.23e-07
SNORA58	LCP2	0.91687	2.28e-07
SNORA58	DAGLB	0.916381	2.38e-07
SNORA58	PQLC1	0.916047	2.44e-07
SNORA58	R3HDM4	0.915868	2.48e-07
SNORA58	LOC618733	0.91535	2.6e-07
SNORA58	LOC104973826	0.914857	2.71e-07
SNORA58	CASP4	0.914324	2.83e-07
SNORA58	PIK3AP1	0.914287	2.84e-07
SNORA58	TEC	0.914191	2.87e-07
SNORA58	CYTH4	0.914015	2.91e-07
SNORA58	CHI3L1	0.913915	2.93e-07
SNORA58	CD82	0.913691	2.99e-07
SNORA58	FAS	0.913076	3.15e-07
SNORA58	PIK3R5	0.912659	3.26e-07
SNORA58	AOAH	0.912318	3.35e-07
SNORA58	FYB1	0.912013	3.44e-07
SNORA58	RNF149	0.911846	3.48e-07
SNORA58	FAM129A	0.911345	3.63e-07
SNORA58	TNFRSF1A	0.910856	3.78e-07
SNORA58	TDRD7	0.910826	3.78e-07
SNORA58	VAT1L	0.910667	3.83e-07
SNORA58	CDS2	0.910491	3.89e-07
SNORA58	MX1	0.910482	3.89e-07
SNORA58	TARM1	0.910117	4.01e-07
SNORA58	PRKAA1	0.910047	4.03e-07
SNORA58	CD300A	0.909985	4.05e-07
SNORA58	BCL3	0.908899	4.42e-07
SNORA58	PBX2	0.908542	4.54e-07
SNORA58	ZNF839	0.907624	4.88e-07
SNORA58	TCIRG1	0.907582	4.9e-07
SNORA58	ADAM19	0.907358	4.99e-07
SNORA58	GNAL	0.906368	5.38e-07
SNORA58	ADGRG3	0.906204	5.45e-07
SNORA58	ARID3A	0.906076	5.51e-07
SNORA58	LOC107131323	0.906027	5.53e-07
SNORA58	VOPP1	-0.90584	5.61e-07
SNORA58	LOC100848368	0.904955	6e-07
SNORA58	LOC407171	0.904688	6.12e-07
SNORA58	PTAFR	0.904533	6.19e-07
SNORA58	IRF1	0.904375	6.27e-07
SNORA58	LOC112446780	0.904241	6.33e-07
SNORA58	SARS	0.904076	6.41e-07
SNORA58	CHST11	0.902855	7.02e-07
SNORA58	PXN	0.902718	7.1e-07
SNORA58	CREBBP	0.902708	7.1e-07
SNORA58	MCTP2	0.902626	7.14e-07
SNORA58	ICAM3	0.902056	7.45e-07
SNORA58	TAPT1	0.901929	7.52e-07
SNORA58	FBRS	0.901734	7.63e-07
SNORA58	ACVR1B	0.901148	7.96e-07
SNORA58	WHAMM	0.901118	7.98e-07
SNORA58	FMNL1	0.90072	8.22e-07
SNORA58	XPO6	0.900547	8.32e-07
SNORA58	SNN	0.900493	8.35e-07
SNORA58	NAIP	0.900057	8.62e-07
SNORA63	LOC407171	0.960588	9.6e-10
SNORA63	SNN	0.949913	5.61e-09
SNORA63	CASP4	0.949423	6.03e-09
SNORA63	MARCKS	0.94928	6.16e-09
SNORA63	LOC112448381	0.947344	8.11e-09
SNORA63	TCIRG1	0.946254	9.43e-09
SNORA63	RASGRP4	0.942336	1.58e-08
SNORA63	DOK3	0.941907	1.67e-08
SNORA63	FBXL5	0.940319	2.03e-08
SNORA63	EVI2B	0.940082	2.09e-08
SNORA63	CD55	0.939309	2.3e-08
SNORA63	CDS2	0.938182	2.63e-08
SNORA63	PSEN1	0.938029	2.68e-08
SNORA63	DUSP6	0.937103	2.98e-08
SNORA63	HCK	0.93597	3.4e-08
SNORA63	TBC1D23	0.935391	3.63e-08
SNORA63	SRGN	0.935081	3.76e-08
SNORA63	CCRL2	0.933669	4.4e-08
SNORA63	C3H1orf162	0.933608	4.43e-08
SNORA63	NAIP	0.93296	4.76e-08
SNORA63	BRF2	0.931836	5.37e-08
SNORA63	SYS1	0.931328	5.67e-08
SNORA63	ARID3A	0.931192	5.75e-08
SNORA63	PTAFR	0.931188	5.75e-08
SNORA63	PTPRJ	0.930983	5.88e-08
SNORA63	LOC104969545	0.930928	5.91e-08
SNORA63	RXRA	0.930591	6.13e-08
SNORA63	MKNK1	0.930468	6.21e-08
SNORA63	IL13RA1	0.92997	6.54e-08
SNORA63	SLC13A5	0.929799	6.66e-08
SNORA63	PSTPIP2	0.928035	7.98e-08
SNORA63	TNFRSF1A	0.92759	8.34e-08
SNORA63	SDCBP	0.925038	1.07e-07
SNORA63	LOC101903368	0.924964	1.08e-07
SNORA63	VNN2	0.924401	1.14e-07
SNORA63	ETS2	0.924389	1.14e-07
SNORA63	MORC3	0.923954	1.19e-07
SNORA63	TMEM154	0.923634	1.23e-07
SNORA63	VSIR	0.923514	1.24e-07
SNORA63	TCN1	0.922431	1.38e-07
SNORA63	RAB8B	0.922427	1.38e-07
SNORA63	STXBP3	0.922163	1.41e-07
SNORA63	IFNAR2	0.921574	1.49e-07
SNORA63	PRODH	0.921322	1.53e-07
SNORA63	SLC6A9	0.920856	1.59e-07
SNORA63	MARCKSL1	0.920204	1.69e-07
SNORA63	CCR1	0.920066	1.71e-07
SNORA63	LYN	0.919959	1.73e-07
SNORA63	KPNA1	0.919928	1.73e-07
SNORA63	OLFM4	0.919863	1.74e-07
SNORA63	ANTXR2	0.919189	1.85e-07
SNORA63	MAP3K2	0.918534	1.97e-07
SNORA63	IER5	0.918079	2.05e-07
SNORA63	KDM6B	0.917472	2.16e-07
SNORA63	C5AR2	0.91736	2.18e-07
SNORA63	MGAM	0.917297	2.19e-07
SNORA63	APOBEC3Z1	0.917207	2.21e-07
SNORA63	KLF10	0.917133	2.22e-07
SNORA63	LOC107131323	0.915642	2.53e-07
SNORA63	ITM2C	0.915265	2.61e-07
SNORA63	SLCO4C1	0.915149	2.64e-07
SNORA63	VAV1	0.915021	2.67e-07
SNORA63	CRKL	0.914911	2.7e-07
SNORA63	LOC101903165	0.914774	2.73e-07
SNORA63	DDIT4	0.91463	2.76e-07
SNORA63	SOD2	0.914404	2.81e-07
SNORA63	IL2RG	0.914052	2.9e-07
SNORA63	GPAT3	0.91393	2.93e-07
SNORA63	IL1RAP	0.913764	2.97e-07
SNORA63	RILPL2	0.913632	3e-07
SNORA63	DEDD2	0.913516	3.03e-07
SNORA63	TANK	0.913323	3.08e-07
SNORA63	FGR	0.913304	3.09e-07
SNORA63	USP15	0.913289	3.09e-07
SNORA63	NAB1	0.912722	3.24e-07
SNORA63	MOCS1	0.912617	3.27e-07
SNORA63	STEAP4	0.912572	3.28e-07
SNORA63	IL10RA	0.912169	3.39e-07
SNORA63	CD53	0.911945	3.45e-07
SNORA63	MIER3	0.911501	3.58e-07
SNORA63	CPB2	0.911329	3.63e-07
SNORA63	LST1	0.910841	3.78e-07
SNORA63	FAS	0.910601	3.85e-07
SNORA63	DDR2	0.910574	3.86e-07
SNORA63	MYD88	0.910493	3.89e-07
SNORA63	HSD11B1	0.910287	3.95e-07
SNORA63	LY96	0.910104	4.01e-07
SNORA63	CHD1	0.910079	4.02e-07
SNORA63	CD82	0.90981	4.11e-07
SNORA63	TNFAIP6	0.909694	4.15e-07
SNORA63	DGAT2	0.909331	4.27e-07
SNORA63	IFNGR1	0.908957	4.4e-07
SNORA63	UPP1	0.908774	4.46e-07
SNORA63	SELL	0.908689	4.49e-07
SNORA63	FMNL1	0.908366	4.61e-07
SNORA63	IGSF6	0.908126	4.7e-07
SNORA63	TSC22D3	0.908105	4.7e-07
SNORA63	LOC100848368	0.907905	4.78e-07
SNORA63	CXCR2	0.907305	5.01e-07
SNORA63	FGD3	0.907304	5.01e-07
SNORA63	CD101	0.907154	5.07e-07
SNORA63	PXN	0.907052	5.11e-07
SNORA63	LOC104971510	0.906703	5.25e-07
SNORA63	IQSEC1	0.906603	5.29e-07
SNORA63	JUNB	0.906052	5.52e-07
SNORA63	SIGLEC8	0.905992	5.54e-07
SNORA63	TREM1	0.905488	5.76e-07
SNORA63	TRIB1	0.905422	5.79e-07
SNORA63	SLC25A19	0.905171	5.9e-07
SNORA63	GPBP1	0.904999	5.98e-07
SNORA63	C5AR1	0.904983	5.99e-07
SNORA63	SDS	0.904937	6.01e-07
SNORA63	IFNGR2	0.90461	6.16e-07
SNORA63	MTMR9	0.904547	6.19e-07
SNORA63	C7H19orf71	0.904523	6.2e-07
SNORA63	KLF17	0.904453	6.23e-07
SNORA63	PPP1R12A	0.904366	6.27e-07
SNORA63	MIDN	0.904261	6.32e-07
SNORA63	ICAM3	0.904008	6.44e-07
SNORA63	UAP1	0.903768	6.56e-07
SNORA63	IL18RAP	0.90369	6.6e-07
SNORA63	CD81	0.9032	6.85e-07
SNORA63	MIER1	0.902589	7.16e-07
SNORA63	PIAS1	0.902542	7.19e-07
SNORA63	TARM1	0.902514	7.2e-07
SNORA63	WLS	0.902389	7.27e-07
SNORA63	ZDHHC18	0.902372	7.28e-07
SNORA63	ZNF839	0.902274	7.33e-07
SNORA63	KAT8	0.901567	7.72e-07
SNORA63	VASP	0.901038	8.03e-07
SNORA63	CCNL2	0.900999	8.05e-07
SNORA63	ADAM8	0.900744	8.2e-07
SNORA63	LOC112447141	0.900723	8.21e-07
SNORA63	BASP1	0.900369	8.43e-07
SNORA63	NIN	0.900348	8.44e-07
SNORA66	CXCR2	0.97427	4.08e-11
SNORA66	USP15	0.973174	5.56e-11
SNORA66	LOC101905172	0.97313	5.63e-11
SNORA66	TMEM154	0.972056	7.53e-11
SNORA66	XCR1	0.970886	1.02e-10
SNORA66	IL22RA2	0.970571	1.1e-10
SNORA66	TARM1	0.97039	1.16e-10
SNORA66	C3H1orf162	0.969892	1.31e-10
SNORA66	CXCR1	0.967984	2.06e-10
SNORA66	APOBEC3Z1	0.967857	2.12e-10
SNORA66	LOC107132783	0.966692	2.77e-10
SNORA66	PSTPIP2	0.966469	2.91e-10
SNORA66	TGM3	0.965582	3.52e-10
SNORA66	GSAP	0.965297	3.75e-10
SNORA66	MIER1	0.964906	4.07e-10
SNORA66	DGAT2	0.964672	4.27e-10
SNORA66	NAIP	0.964276	4.64e-10
SNORA66	LOC101903546	0.96399	4.92e-10
SNORA66	ZCCHC6	0.962736	6.34e-10
SNORA66	LOC101906603	0.962731	6.35e-10
SNORA66	RBKS	0.962399	6.78e-10
SNORA66	LOC112443133	0.962343	6.85e-10
SNORA66	RUFY4	0.962201	7.05e-10
SNORA66	KLF17	0.961907	7.46e-10
SNORA66	TANK	0.961693	7.78e-10
SNORA66	LOC112443724	0.961219	8.52e-10
SNORA66	LOC104971510	0.961059	8.78e-10
SNORA66	KLHL8	0.960799	9.22e-10
SNORA66	SDS	0.960665	9.46e-10
SNORA66	LOC785168	0.960284	1.02e-09
SNORA66	LOC507247	0.960233	1.03e-09
SNORA66	BASP1	0.960223	1.03e-09
SNORA66	MORC3	0.960063	1.06e-09
SNORA66	MXD1	0.959572	1.16e-09
SNORA66	RASA2	0.9594	1.19e-09
SNORA66	CD101	0.958517	1.4e-09
SNORA66	HSD11B1	0.957306	1.73e-09
SNORA66	KDM6B	0.957304	1.73e-09
SNORA66	ERO1B	0.956585	1.96e-09
SNORA66	LOC101908144	0.956292	2.06e-09
SNORA66	DEDD2	0.955905	2.2e-09
SNORA66	IL18RAP	0.955794	2.24e-09
SNORA66	LOC107132340	0.955057	2.53e-09
SNORA66	IL13RA1	0.954788	2.64e-09
SNORA66	MB21D2	0.954614	2.72e-09
SNORA66	OLFM4	0.953962	3.02e-09
SNORA66	LOC107131941	0.953733	3.13e-09
SNORA66	FAS	0.953511	3.24e-09
SNORA66	LOC107133053	0.953275	3.37e-09
SNORA66	LOC107133088	0.952967	3.53e-09
SNORA66	LOC104973105	0.952758	3.65e-09
SNORA66	LOC107132901	0.952637	3.72e-09
SNORA66	BIRC3	0.952619	3.73e-09
SNORA66	LOC508459	0.952268	3.94e-09
SNORA66	LOC101903616	0.952162	4e-09
SNORA66	SELL	0.951605	4.36e-09
SNORA66	RNF149	0.951477	4.45e-09
SNORA66	PCF11	0.950947	4.82e-09
SNORA66	RUBCNL	0.949301	6.14e-09
SNORA66	SLC16A12	0.949217	6.21e-09
SNORA66	TG	0.949037	6.38e-09
SNORA66	CCDC186	0.948929	6.48e-09
SNORA66	CHD1	0.948766	6.63e-09
SNORA66	TSC22D3	0.948529	6.86e-09
SNORA66	FAM167B	0.948346	7.04e-09
SNORA66	CD82	0.948309	7.08e-09
SNORA66	ANTXR2	0.947927	7.47e-09
SNORA66	PROK2	0.94771	7.7e-09
SNORA66	UPP1	0.947669	7.75e-09
SNORA66	SP3	0.94743	8.01e-09
SNORA66	XIAP	0.947331	8.12e-09
SNORA66	STX11	0.946766	8.79e-09
SNORA66	LOC112449342	0.946696	8.87e-09
SNORA66	ZFAND4	0.946691	8.88e-09
SNORA66	WLS	0.946663	8.91e-09
SNORA66	MARCKSL1	0.946447	9.18e-09
SNORA66	GPBP1	0.94642	9.21e-09
SNORA66	CHST11	0.946392	9.25e-09
SNORA66	LOC104976076	0.946254	9.43e-09
SNORA66	VNN2	0.946238	9.45e-09
SNORA66	LOC112448847	0.946065	9.67e-09
SNORA66	SENP7	0.94603	9.72e-09
SNORA66	LOC100336941	0.945997	9.76e-09
SNORA66	BRF2	0.945864	9.94e-09
SNORA66	USF1	0.945683	1.02e-08
SNORA66	TREM1	0.945515	1.04e-08
SNORA66	ISG20	0.945093	1.1e-08
SNORA66	UBE2W	0.945083	1.1e-08
SNORA66	ZBTB11	0.944916	1.13e-08
SNORA66	LOC112448782	0.944814	1.14e-08
SNORA66	LOC107131803	0.944234	1.24e-08
SNORA66	ZNF614	0.944102	1.26e-08
SNORA66	SWT1	0.944075	1.26e-08
SNORA66	VAT1L	0.94404	1.27e-08
SNORA66	LOC508666	0.943954	1.28e-08
SNORA66	RLF	0.94372	1.32e-08
SNORA66	HRH2	0.943707	1.32e-08
SNORA66	CCRL2	0.943526	1.36e-08
SNORA66	LOC112443195	0.943423	1.37e-08
SNORA66	NYNRIN	-0.943224	1.41e-08
SNORA66	LOC100847453	0.942884	1.47e-08
SNORA66	LOC617503	0.942734	1.5e-08
SNORA66	RICTOR	0.942557	1.54e-08
SNORA66	TMEM156	0.942456	1.56e-08
SNORA66	CCR1	0.942429	1.56e-08
SNORA66	GPR84	0.942418	1.56e-08
SNORA66	MMP25	0.94215	1.62e-08
SNORA66	LOC101904383	0.942009	1.65e-08
SNORA66	LOC104969531	0.941655	1.72e-08
SNORA66	LOC112448744	0.941533	1.75e-08
SNORA66	LOC107131942	0.941467	1.76e-08
SNORA66	SUSD6	0.941432	1.77e-08
SNORA66	LOC112444924	0.941417	1.77e-08
SNORA66	LOC107131323	0.94114	1.84e-08
SNORA66	JAK2	0.941066	1.85e-08
SNORA66	LOC101905499	0.940932	1.88e-08
SNORA66	ADORA2A	0.940804	1.91e-08
SNORA66	PHF1	0.940718	1.93e-08
SNORA66	PPP1R12A	0.940443	2e-08
SNORA66	YIPF4	0.940389	2.01e-08
SNORA66	NFE2	0.940314	2.03e-08
SNORA66	CYTIP	0.940201	2.06e-08
SNORA66	SLC22A1	0.939355	2.28e-08
SNORA66	LOC112448005	0.939275	2.31e-08
SNORA66	HSH2D	0.939233	2.32e-08
SNORA66	TREML2	0.939145	2.34e-08
SNORA66	CEBPB	0.939053	2.37e-08
SNORA66	KCNJ16	0.938794	2.44e-08
SNORA66	IL2RA	0.938701	2.47e-08
SNORA66	CCDC112	0.937666	2.79e-08
SNORA66	FAM8A1	0.937596	2.82e-08
SNORA66	TMF1	0.937332	2.91e-08
SNORA66	LOC112447141	0.937179	2.96e-08
SNORA66	VSIR	0.937147	2.97e-08
SNORA66	LOC527744	0.93691	3.05e-08
SNORA66	SRGN	0.936632	3.15e-08
SNORA66	CD55	0.936477	3.21e-08
SNORA66	MYLIP	0.936356	3.25e-08
SNORA66	MIER3	0.936322	3.27e-08
SNORA66	LOC101903165	0.936079	3.36e-08
SNORA66	PTAFR	0.936039	3.37e-08
SNORA66	BCL3	0.935985	3.39e-08
SNORA66	RNASE10	0.935723	3.5e-08
SNORA66	KDM7A	0.93568	3.51e-08
SNORA66	EMB	0.93507	3.77e-08
SNORA66	MIDN	0.935068	3.77e-08
SNORA66	RC3H2	0.934838	3.86e-08
SNORA66	BRAF	0.934647	3.95e-08
SNORA66	DDIT4	0.934522	4e-08
SNORA66	RASSF2	0.934504	4.01e-08
SNORA66	R3HCC1L	0.934404	4.06e-08
SNORA66	SLC25A19	0.934061	4.21e-08
SNORA66	ABCA13	0.933685	4.39e-08
SNORA66	AFF2	0.933601	4.43e-08
SNORA66	LOC786348	0.933546	4.46e-08
SNORA66	SORBS3	-0.933378	4.54e-08
SNORA66	MCTP2	0.933346	4.56e-08
SNORA66	TCN1	0.933323	4.57e-08
SNORA66	BACH1	0.933315	4.58e-08
SNORA66	BCL6	0.933265	4.6e-08
SNORA66	CREM	0.933163	4.65e-08
SNORA66	OMG	0.933044	4.71e-08
SNORA66	NIPBL	0.933019	4.73e-08
SNORA66	CYLD	0.932648	4.92e-08
SNORA66	PRKAA1	0.932625	4.93e-08
SNORA66	KAT8	0.932621	4.93e-08
SNORA66	LOC101901948	0.932524	4.99e-08
SNORA66	SDSL	0.932302	5.11e-08
SNORA66	IQSEC1	0.932194	5.17e-08
SNORA66	LOC112445930	0.931942	5.31e-08
SNORA66	ARID4A	0.931905	5.33e-08
SNORA66	IMPG2	0.931899	5.33e-08
SNORA66	LOC104969545	0.931891	5.34e-08
SNORA66	IFITM3_1	0.931774	5.41e-08
SNORA66	OSCAR	0.931608	5.5e-08
SNORA66	LOC104974370	0.931187	5.75e-08
SNORA66	DDX3X	0.93112	5.8e-08
SNORA66	SERPINB4	0.930998	5.87e-08
SNORA66	SOD2	0.930922	5.92e-08
SNORA66	DAGLB	0.930734	6.04e-08
SNORA66	CD69	0.930366	6.27e-08
SNORA66	LOC112447488	0.930293	6.32e-08
SNORA66	AOAH	0.930186	6.39e-08
SNORA66	LOC101902053	0.930184	6.39e-08
SNORA66	TNFAIP6	0.930131	6.43e-08
SNORA66	CATHL3	0.929992	6.52e-08
SNORA66	RAB8B	0.929957	6.55e-08
SNORA66	MAP3K2	0.929933	6.56e-08
SNORA66	PTPRJ	0.929907	6.58e-08
SNORA66	CRISPLD2	0.929704	6.72e-08
SNORA66	BTG1	0.929623	6.78e-08
SNORA66	PSPC1	0.929418	6.93e-08
SNORA66	ZNF148	0.929293	7.01e-08
SNORA66	USP3	0.929279	7.03e-08
SNORA66	LOC107132224	0.9291	7.16e-08
SNORA66	NLGN3	0.928864	7.33e-08
SNORA66	LOC104975781	0.928558	7.56e-08
SNORA66	KPNA1	0.928451	7.65e-08
SNORA66	LOC100847256	0.928396	7.69e-08
SNORA66	CD80	0.927894	8.09e-08
SNORA66	IFNAR2	0.927821	8.15e-08
SNORA66	MTMR9	0.927797	8.17e-08
SNORA66	ACVR1B	0.927657	8.29e-08
SNORA66	NAIF1	0.927636	8.31e-08
SNORA66	GPR4	0.927513	8.41e-08
SNORA66	E2F2	0.927336	8.56e-08
SNORA66	ABCA6	0.927168	8.7e-08
SNORA66	NDEL1	0.927088	8.77e-08
SNORA66	LOC104971364	0.927087	8.78e-08
SNORA66	IGSF6	0.926931	8.91e-08
SNORA66	ISYNA1	0.926773	9.05e-08
SNORA66	SLC16A6	0.926757	9.07e-08
SNORA66	TNFSF14	0.926691	9.13e-08
SNORA66	FNBP4	0.926609	9.2e-08
SNORA66	GAB3	0.926466	9.33e-08
SNORA66	ANKRD22	0.926449	9.35e-08
SNORA66	PIAS1	0.926391	9.4e-08
SNORA66	NABP1	0.92628	9.51e-08
SNORA66	SIGLEC8	0.925904	9.87e-08
SNORA66	SLC45A4	0.925807	9.96e-08
SNORA66	TRIB1	0.925784	9.98e-08
SNORA66	CDS2	0.925737	1e-07
SNORA66	FCGR3A	0.925613	1.02e-07
SNORA66	S100A9	0.925553	1.02e-07
SNORA66	FRG1	0.925456	1.03e-07
SNORA66	ARID4B	0.925407	1.04e-07
SNORA66	LOC101905239	0.925343	1.04e-07
SNORA66	ICAM3	0.925149	1.06e-07
SNORA66	LOC104974562	0.925139	1.06e-07
SNORA66	GOSR1	0.924682	1.11e-07
SNORA66	TAPBPL	0.924662	1.11e-07
SNORA66	LOC107132519	0.924525	1.13e-07
SNORA66	LOC112446780	0.924268	1.16e-07
SNORA66	IFITM1	0.924231	1.16e-07
SNORA66	SNN	0.924105	1.17e-07
SNORA66	LY96	0.924035	1.18e-07
SNORA66	LOC783680	0.923977	1.19e-07
SNORA66	KMO	0.923916	1.2e-07
SNORA66	MYRFL	0.923657	1.23e-07
SNORA66	WDR33	0.923647	1.23e-07
SNORA66	CRKL	0.923603	1.23e-07
SNORA66	LOC112447756	-0.923412	1.26e-07
SNORA66	LITAF	0.923238	1.28e-07
SNORA66	LRRK2	0.923194	1.28e-07
SNORA66	SNAPC1	0.922984	1.31e-07
SNORA66	ADGRG3	0.922975	1.31e-07
SNORA66	FBXL5	0.922871	1.32e-07
SNORA66	LOC104968422	0.922843	1.32e-07
SNORA66	LOC112449306	0.922812	1.33e-07
SNORA66	C5AR2	0.922618	1.35e-07
SNORA66	DMXL2	0.922178	1.41e-07
SNORA66	ITM2C	0.921989	1.43e-07
SNORA66	ADAM19	0.921768	1.46e-07
SNORA66	LOC112443007	0.921592	1.49e-07
SNORA66	LST1	0.921554	1.49e-07
SNORA66	LOC100848752	0.921388	1.52e-07
SNORA66	LOC506868	0.921216	1.54e-07
SNORA66	LOC101906248	0.921185	1.55e-07
SNORA66	EPS8	-0.921006	1.57e-07
SNORA66	LOC112443132	0.920761	1.61e-07
SNORA66	ECE1	0.920688	1.62e-07
SNORA66	CASP4	0.920573	1.64e-07
SNORA66	UPF2	0.920464	1.65e-07
SNORA66	NKTR	0.920361	1.67e-07
SNORA66	LOC100847554	0.920237	1.69e-07
SNORA66	C25H7orf50	0.920227	1.69e-07
SNORA66	LOC407171	0.92009	1.71e-07
SNORA66	G0S2	0.920052	1.71e-07
SNORA66	ZNF292	0.919884	1.74e-07
SNORA66	LOC112448381	0.919828	1.75e-07
SNORA66	SF3B1	0.919552	1.79e-07
SNORA66	LOC112442349	0.919498	1.8e-07
SNORA66	CLK4	0.919484	1.81e-07
SNORA66	LOC104972906	0.919483	1.81e-07
SNORA66	LOC101904248	0.919479	1.81e-07
SNORA66	LOC281376	0.919422	1.82e-07
SNORA66	USP34	0.919317	1.83e-07
SNORA66	BRWD3	0.919292	1.84e-07
SNORA66	FEM1C	0.919245	1.84e-07
SNORA66	LYN	0.919067	1.87e-07
SNORA66	CREBRF	0.919016	1.88e-07
SNORA66	LOC112445973	0.919016	1.88e-07
SNORA66	ATAD2B	0.918946	1.89e-07
SNORA66	HIP1R	0.918684	1.94e-07
SNORA66	GPCPD1	0.918654	1.94e-07
SNORA66	RETREG3	0.918589	1.96e-07
SNORA66	KMT2E	0.91857	1.96e-07
SNORA66	LOC112447804	0.918371	1.99e-07
SNORA66	UBE2B	0.918323	2e-07
SNORA66	MOB1A	0.918045	2.05e-07
SNORA66	FMNL1	0.918027	2.06e-07
SNORA66	TIAM2	0.917972	2.07e-07
SNORA66	LOC101907132	0.917637	2.13e-07
SNORA66	LOC107132935	0.917477	2.16e-07
SNORA66	MYBPH	0.917432	2.17e-07
SNORA66	CWC22	0.917195	2.21e-07
SNORA66	SMG1	0.917195	2.21e-07
SNORA66	LOC112442666	0.91701	2.25e-07
SNORA66	LOC112448777	0.916727	2.3e-07
SNORA66	FGFR1OP2	0.91636	2.38e-07
SNORA66	ELL	0.916353	2.38e-07
SNORA66	CD53	0.916285	2.4e-07
SNORA66	ETS2	0.916253	2.4e-07
SNORA66	TNIP1	0.916211	2.41e-07
SNORA66	BCLAF3	0.916166	2.42e-07
SNORA66	CNOT6L	0.916111	2.43e-07
SNORA66	ZNF263	0.916043	2.45e-07
SNORA66	AFF4	0.915851	2.49e-07
SNORA66	SLC22A14	0.915641	2.53e-07
SNORA66	SLC6A9	0.915634	2.53e-07
SNORA66	ISG15	0.915634	2.53e-07
SNORA66	DIXDC1	0.915591	2.54e-07
SNORA66	PNRC1	0.915579	2.55e-07
SNORA66	WHAMM	0.915437	2.58e-07
SNORA66	MCL1	0.915355	2.59e-07
SNORA66	BANP	0.915277	2.61e-07
SNORA66	LOC104970103	0.915136	2.64e-07
SNORA66	PAPD4	0.915118	2.65e-07
SNORA66	SAT1	0.915023	2.67e-07
SNORA66	FCAR	0.914864	2.71e-07
SNORA66	ANKRD12	0.914861	2.71e-07
SNORA66	RNPEP	-0.914725	2.74e-07
SNORA66	LOC512005	0.914677	2.75e-07
SNORA66	RAB3GAP1	0.914654	2.75e-07
SNORA66	NCF1	0.914513	2.79e-07
SNORA66	LOC101906607	0.914418	2.81e-07
SNORA66	SSH2	0.914384	2.82e-07
SNORA66	ACSL4	0.914281	2.84e-07
SNORA66	C5H12orf75	0.914263	2.85e-07
SNORA66	LOC112448056	0.914262	2.85e-07
SNORA66	LOC104970598	0.914212	2.86e-07
SNORA66	PXN	0.914197	2.86e-07
SNORA66	2024-03-07	0.914008	2.91e-07
SNORA66	HCK	0.913868	2.94e-07
SNORA66	LOC100847818	0.913744	2.97e-07
SNORA66	LOC107131579	0.913599	3.01e-07
SNORA66	EVI2B	0.913583	3.02e-07
SNORA66	KMT5B	0.913455	3.05e-07
SNORA66	NME4	-0.913159	3.12e-07
SNORA66	LOC101903368	0.912996	3.17e-07
SNORA66	MOCS1	0.912977	3.17e-07
SNORA66	RASGRP4	0.912945	3.18e-07
SNORA66	CHIC2	0.912834	3.21e-07
SNORA66	CCNL2	0.912579	3.28e-07
SNORA66	RIPOR2	0.911909	3.46e-07
SNORA66	RPP25L	0.911902	3.47e-07
SNORA66	USP32	0.911859	3.48e-07
SNORA66	STAM2	0.911856	3.48e-07
SNORA66	LOC104969177	0.911636	3.54e-07
SNORA66	CD300A	0.911514	3.58e-07
SNORA66	LOC112444774	0.911487	3.59e-07
SNORA66	ENKUR	0.911469	3.59e-07
SNORA66	NFKB1	0.911329	3.63e-07
SNORA66	PIK3R5	0.911298	3.64e-07
SNORA66	STAU1	0.911226	3.66e-07
SNORA66	LOC112444287	0.911172	3.68e-07
SNORA66	STON2	-0.91116	3.68e-07
SNORA66	ZSWIM5	0.911087	3.71e-07
SNORA66	LOC107131590	0.911055	3.72e-07
SNORA66	DENND3	0.911008	3.73e-07
SNORA66	OVGP1	0.910984	3.74e-07
SNORA66	TNFRSF1A	0.910983	3.74e-07
SNORA66	LOC112441869	0.910932	3.75e-07
SNORA66	LOC112443413	0.910921	3.76e-07
SNORA66	B2M	0.910752	3.81e-07
SNORA66	MARCKS	0.910654	3.84e-07
SNORA66	PTBP2	0.910636	3.84e-07
SNORA66	WASHC4	0.910459	3.9e-07
SNORA66	LOC100294723	0.910251	3.97e-07
SNORA66	RELB	0.909993	4.05e-07
SNORA66	GRB2	0.909961	4.06e-07
SNORA66	SBNO2	0.909869	4.09e-07
SNORA66	LOC112442414	0.90986	4.09e-07
SNORA66	FITM1	0.909792	4.11e-07
SNORA66	RAB3IP	0.909756	4.13e-07
SNORA66	LOC618409	0.909618	4.17e-07
SNORA66	MYD88	0.909594	4.18e-07
SNORA66	VPS13B	0.909581	4.18e-07
SNORA66	PGLYRP4	0.909468	4.22e-07
SNORA66	LOC112449617	0.909409	4.24e-07
SNORA66	ZNF143	0.909346	4.26e-07
SNORA66	IL18R1	0.908782	4.46e-07
SNORA66	LOC101904563	0.908747	4.47e-07
SNORA66	RFLNB	0.908666	4.5e-07
SNORA66	LOC112442262	0.908408	4.59e-07
SNORA66	VCPIP1	0.908399	4.6e-07
SNORA66	TDRD10	0.908305	4.63e-07
SNORA66	LOC617565	0.908158	4.68e-07
SNORA66	LOC104974328	0.90813	4.69e-07
SNORA66	NIN	0.90811	4.7e-07
SNORA66	THBD	0.908021	4.73e-07
SNORA66	TNFRSF8	0.907959	4.76e-07
SNORA66	HERC5	0.907818	4.81e-07
SNORA66	SBNO1	0.907812	4.81e-07
SNORA66	LOC104968522	0.907786	4.82e-07
SNORA66	TCIRG1	0.907676	4.86e-07
SNORA66	CPB2	0.907654	4.87e-07
SNORA66	FAM234A	-0.907581	4.9e-07
SNORA66	FGR	0.907405	4.97e-07
SNORA66	AUH	0.907207	5.05e-07
SNORA66	BTG2	0.907159	5.07e-07
SNORA66	DENND5A	0.906843	5.19e-07
SNORA66	IL10RB	0.906619	5.28e-07
SNORA66	FYB1	0.906428	5.36e-07
SNORA66	IPMK	0.906383	5.38e-07
SNORA66	GTF2B	0.906287	5.42e-07
SNORA66	IL1RAP	0.906238	5.44e-07
SNORA66	CFD	0.906199	5.46e-07
SNORA66	THEMIS2	0.906174	5.47e-07
SNORA66	LOC112447080	0.906076	5.51e-07
SNORA66	PLB1	0.906012	5.53e-07
SNORA66	LOC104971388	0.905867	5.6e-07
SNORA66	FAM129A	0.905866	5.6e-07
SNORA66	ADAM8	0.905546	5.74e-07
SNORA66	UBR1	0.905483	5.76e-07
SNORA66	FBRS	0.905428	5.79e-07
SNORA66	LOC534155	0.905254	5.86e-07
SNORA66	TTC33	0.905226	5.88e-07
SNORA66	LOC107133075	0.905143	5.91e-07
SNORA66	TLE3	0.905064	5.95e-07
SNORA66	PAPOLG	0.904716	6.11e-07
SNORA66	JUNB	0.904664	6.13e-07
SNORA66	LOC104972363	0.904557	6.18e-07
SNORA66	SLA	0.904429	6.24e-07
SNORA66	LOC104973826	0.904141	6.38e-07
SNORA66	PELI1	0.903938	6.48e-07
SNORA66	DOK3	0.903878	6.51e-07
SNORA66	SYS1	0.90385	6.52e-07
SNORA66	PSMC3IP	0.903806	6.54e-07
SNORA66	MLXIP	0.903769	6.56e-07
SNORA66	PRODH	0.903464	6.71e-07
SNORA66	HIC1	0.903398	6.75e-07
SNORA66	UBAP1	0.903196	6.85e-07
SNORA66	JMJD1C	0.903072	6.91e-07
SNORA66	ST7L	0.903021	6.94e-07
SNORA66	BATF3	0.903015	6.94e-07
SNORA66	AGBL3	0.902911	7e-07
SNORA66	LOC112447120	0.902831	7.04e-07
SNORA66	FGD3	0.902676	7.12e-07
SNORA66	LOC112449349	0.902639	7.14e-07
SNORA66	TRIM56	0.902524	7.2e-07
SNORA66	LOC107133110	0.902226	7.36e-07
SNORA66	PNISR	0.902173	7.39e-07
SNORA66	XRN1	0.902162	7.39e-07
SNORA66	NHSL2	0.902036	7.46e-07
SNORA66	CCNJL	0.901996	7.48e-07
SNORA66	ST3GAL3	0.901905	7.53e-07
SNORA66	STAT3	0.901833	7.57e-07
SNORA66	LOC100847171	0.901442	7.79e-07
SNORA66	STEAP4	0.901242	7.91e-07
SNORA66	LOC104976281	0.901135	7.97e-07
SNORA66	CCNT1	0.900817	8.16e-07
SNORA66	AMPD3	0.900744	8.2e-07
SNORA66	CATHL2	0.900674	8.24e-07
SNORA66	LOC101902048	0.90022	8.52e-07
SNORA66	PIK3R6	0.900209	8.53e-07
SNORA66	LOC101906317	0.900195	8.53e-07
SNORA66	LOC104973829	0.900141	8.57e-07
SNORA66	SP4	0.90011	8.59e-07
SNORA70	PKDCC	-0.94298	1.45e-08
SNORA70	KCNQ1	-0.929991	6.53e-08
SNORA70	FADS3	-0.920606	1.63e-07
SNORA70	FGF1	-0.904694	6.12e-07
SNORA70	TDRD10	0.901089	8e-07
SNORA74	LOC104976281	-0.916305	2.39e-07
SNORA74	CSGALNACT2	-0.913407	3.06e-07
SNORA74	BTBD8	-0.910251	3.97e-07
SNORA74	PTBP2	-0.909945	4.06e-07
SNORA74	LOC104975911	-0.909924	4.07e-07
SNORA74	ARSI	0.907238	5.03e-07
SNORA74	SLAIN1	-0.905513	5.75e-07
SNORA74	IGHMBP2	-0.904859	6.04e-07
SNORA74	ZNF292	-0.903689	6.6e-07
SNORA74	KDM7A	-0.901949	7.51e-07
SNORA76	VAT1L	0.967893	2.11e-10
SNORA76	VNN2	0.963409	5.54e-10
SNORA76	CD101	0.962309	6.9e-10
SNORA76	SELL	0.953624	3.19e-09
SNORA76	SDSL	0.953345	3.33e-09
SNORA76	SDS	0.951026	4.76e-09
SNORA76	MIDN	0.94981	5.7e-09
SNORA76	IFITM3_1	0.948785	6.61e-09
SNORA76	NYX	0.947787	7.62e-09
SNORA76	RIPOR2	0.945518	1.04e-08
SNORA76	ABCA13	0.943809	1.31e-08
SNORA76	CDS2	0.943152	1.42e-08
SNORA76	R3HDM4	0.942791	1.49e-08
SNORA76	LOC107132783	0.94237	1.57e-08
SNORA76	PROK2	0.941617	1.73e-08
SNORA76	VSIR	0.941588	1.74e-08
SNORA76	DGAT2	0.940927	1.89e-08
SNORA76	LOC508666	0.940853	1.9e-08
SNORA76	SIGLEC8	0.940731	1.93e-08
SNORA76	CD55	0.94035	2.02e-08
SNORA76	LOC112447141	0.939887	2.14e-08
SNORA76	FMNL1	0.939501	2.25e-08
SNORA76	TREM1	0.939408	2.27e-08
SNORA76	CXCR2	0.938819	2.44e-08
SNORA76	TREML2	0.938625	2.49e-08
SNORA76	HSH2D	0.938543	2.52e-08
SNORA76	TARM1	0.937996	2.69e-08
SNORA76	MIER3	0.937525	2.84e-08
SNORA76	IL18RAP	0.937068	3e-08
SNORA76	FGFR1OP2	0.936593	3.17e-08
SNORA76	MXD1	0.936415	3.23e-08
SNORA76	C5AR2	0.936361	3.25e-08
SNORA76	ICAM3	0.936237	3.3e-08
SNORA76	IFITM1	0.935233	3.7e-08
SNORA76	FAS	0.934745	3.91e-08
SNORA76	OSCAR	0.932911	4.78e-08
SNORA76	MMP25	0.932475	5.01e-08
SNORA76	ISG20	0.932285	5.12e-08
SNORA76	CHD1	0.93154	5.54e-08
SNORA76	CXCR1	0.931155	5.77e-08
SNORA76	ADGRG3	0.931095	5.81e-08
SNORA76	LOC104971388	0.93097	5.89e-08
SNORA76	LOC100336941	0.930719	6.05e-08
SNORA76	IFIT3	0.930578	6.14e-08
SNORA76	IL6R	0.929959	6.55e-08
SNORA76	DAGLB	0.929699	6.73e-08
SNORA76	NHSL2	0.929419	6.92e-08
SNORA76	FBXL5	0.929362	6.97e-08
SNORA76	RASGRP4	0.929151	7.12e-08
SNORA76	CYTH4	0.929088	7.16e-08
SNORA76	LOC100848368	0.928382	7.7e-08
SNORA76	CASP4	0.927955	8.04e-08
SNORA76	ADAM19	0.926851	8.98e-08
SNORA76	RFLNB	0.926203	9.58e-08
SNORA76	LYN	0.925731	1e-07
SNORA76	LOC100139670	0.925332	1.04e-07
SNORA76	ZCCHC6	0.92529	1.05e-07
SNORA76	DEDD2	0.925173	1.06e-07
SNORA76	ZSWIM5	0.925055	1.07e-07
SNORA76	EVI2B	0.924889	1.09e-07
SNORA76	LCP2	0.924861	1.09e-07
SNORA76	C5H12orf75	0.924723	1.11e-07
SNORA76	PXN	0.924599	1.12e-07
SNORA76	BACH1	0.924407	1.14e-07
SNORA76	NFE2	0.924405	1.14e-07
SNORA76	LOC112448381	0.924297	1.15e-07
SNORA76	RASA2	0.92385	1.2e-07
SNORA76	MCTP2	0.923745	1.22e-07
SNORA76	STK17B	0.923593	1.23e-07
SNORA76	SEMA4D	0.92357	1.24e-07
SNORA76	LOC107131803	0.923116	1.29e-07
SNORA76	PPP1R12A	0.923021	1.3e-07
SNORA76	WLS	0.92274	1.34e-07
SNORA76	LOC112442349	0.922474	1.37e-07
SNORA76	PRODH	0.922229	1.4e-07
SNORA76	FRG1	0.922153	1.41e-07
SNORA76	HERC5	0.922139	1.42e-07
SNORA76	IL2RA	0.921043	1.57e-07
SNORA76	JAK2	0.920732	1.61e-07
SNORA76	LOC617565	0.920694	1.62e-07
SNORA76	TGM3	0.920541	1.64e-07
SNORA76	AOAH	0.920228	1.69e-07
SNORA76	TMEM154	0.920047	1.72e-07
SNORA76	PGLYRP4	0.920005	1.72e-07
SNORA76	APOBEC3Z1	0.919831	1.75e-07
SNORA76	LOC104973826	0.919619	1.78e-07
SNORA76	SRGN	0.919323	1.83e-07
SNORA76	FGR	0.919101	1.87e-07
SNORA76	LOC100848246	0.919059	1.88e-07
SNORA76	TCN1	0.919034	1.88e-07
SNORA76	HRH2	0.918749	1.93e-07
SNORA76	IFIT2	0.918727	1.93e-07
SNORA76	LOC785168	0.918151	2.03e-07
SNORA76	MARCKSL1	0.91812	2.04e-07
SNORA76	BASP1	0.91803	2.06e-07
SNORA76	RASSF2	0.917744	2.11e-07
SNORA76	CRISPLD2	0.917187	2.21e-07
SNORA76	TIAM2	0.917111	2.23e-07
SNORA76	CD53	0.916972	2.26e-07
SNORA76	TDRD7	0.916919	2.27e-07
SNORA76	BANP	0.916826	2.29e-07
SNORA76	MGC157082	0.916761	2.3e-07
SNORA76	MR1	0.916567	2.34e-07
SNORA76	MRPS15	0.916319	2.39e-07
SNORA76	CATHL3	0.916172	2.42e-07
SNORA76	CCR1	0.915989	2.46e-07
SNORA76	STAU1	0.915664	2.53e-07
SNORA76	UPP1	0.915295	2.61e-07
SNORA76	LOC104973105	0.915203	2.63e-07
SNORA76	FGD3	0.915188	2.63e-07
SNORA76	LOC112447488	0.915175	2.64e-07
SNORA76	S100A9	0.915102	2.65e-07
SNORA76	PRKAA1	0.915067	2.66e-07
SNORA76	LOC104969545	0.914538	2.78e-07
SNORA76	ZNFX1	0.914408	2.81e-07
SNORA76	VASP	0.91414	2.88e-07
SNORA76	PXK	0.914139	2.88e-07
SNORA76	CCL16	0.914039	2.9e-07
SNORA76	TTC33	0.914006	2.91e-07
SNORA76	LITAF	0.913972	2.92e-07
SNORA76	HECW2	0.913967	2.92e-07
SNORA76	KDM6B	0.913832	2.95e-07
SNORA76	IL13RA1	0.913672	2.99e-07
SNORA76	SSH2	0.913413	3.06e-07
SNORA76	NIN	0.913083	3.14e-07
SNORA76	IP6K1	0.912876	3.2e-07
SNORA76	LOC786348	0.912823	3.21e-07
SNORA76	GAPT	0.912712	3.24e-07
SNORA76	MYD88	0.912262	3.37e-07
SNORA76	MORC3	0.912099	3.41e-07
SNORA76	USP32	0.911941	3.46e-07
SNORA76	STEAP4	0.911913	3.46e-07
SNORA76	XAF1	0.911851	3.48e-07
SNORA76	SNN	0.911791	3.5e-07
SNORA76	LOC100295883	0.911787	3.5e-07
SNORA76	C3H1orf162	0.91166	3.54e-07
SNORA76	SOX15	0.911507	3.58e-07
SNORA76	LOC101905172	0.911181	3.68e-07
SNORA76	LST1	0.911178	3.68e-07
SNORA76	NMI	0.911083	3.71e-07
SNORA76	SLC45A4	0.911029	3.72e-07
SNORA76	DUSP15	-0.910957	3.74e-07
SNORA76	LOC100848752	0.910915	3.76e-07
SNORA76	KPNA1	0.910706	3.82e-07
SNORA76	MIER1	0.910643	3.84e-07
SNORA76	LOC112447080	0.910014	4.04e-07
SNORA76	CNN2	0.909739	4.13e-07
SNORA76	DACH1	0.90967	4.15e-07
SNORA76	FYB1	0.909355	4.26e-07
SNORA76	IGSF6	0.909137	4.33e-07
SNORA76	A2M	0.909115	4.34e-07
SNORA76	RNF149	0.90874	4.47e-07
SNORA76	LOC112443724	0.908567	4.54e-07
SNORA76	RUFY4	0.908461	4.57e-07
SNORA76	NAIP	0.907973	4.75e-07
SNORA76	IL1R2	0.906818	5.2e-07
SNORA76	ADAM8	0.906577	5.3e-07
SNORA76	LOC104971390	0.906505	5.33e-07
SNORA76	LOC100847256	0.906453	5.35e-07
SNORA76	OAS1Z	0.906331	5.4e-07
SNORA76	HERC6	0.906231	5.44e-07
SNORA76	EMB	0.906198	5.46e-07
SNORA76	GNAL	0.906197	5.46e-07
SNORA76	PTAFR	0.906104	5.5e-07
SNORA76	NLGN3	0.906015	5.53e-07
SNORA76	ZNF839	0.905778	5.63e-07
SNORA76	CFD	0.905703	5.67e-07
SNORA76	FBXO38	0.905549	5.73e-07
SNORA76	ACVR1B	0.90549	5.76e-07
SNORA76	PSTPIP2	0.90544	5.78e-07
SNORA76	IL22RA2	0.905325	5.83e-07
SNORA76	CPB2	0.905217	5.88e-07
SNORA76	JAML	0.904965	6e-07
SNORA76	FAP	0.904877	6.04e-07
SNORA76	TRPC5	0.904791	6.08e-07
SNORA76	RAB3IP	0.90469	6.12e-07
SNORA76	TNFRSF1A	0.904587	6.17e-07
SNORA76	CYTIP	0.904475	6.22e-07
SNORA76	ZNF143	0.904245	6.33e-07
SNORA76	ZBTB11	0.904119	6.39e-07
SNORA76	PREX1	0.904005	6.45e-07
SNORA76	LOC104971510	0.903785	6.55e-07
SNORA76	BST1	0.903742	6.57e-07
SNORA76	LOC104972906	0.903528	6.68e-07
SNORA76	TBC1D14	0.903517	6.69e-07
SNORA76	TAPT1	0.903516	6.69e-07
SNORA76	CCDC186	0.903465	6.71e-07
SNORA76	CRKL	0.903202	6.85e-07
SNORA76	FCGR3A	0.903054	6.92e-07
SNORA76	MOCS1	0.903013	6.94e-07
SNORA76	ECE1	0.902706	7.1e-07
SNORA76	BRF2	0.902659	7.13e-07
SNORA76	LOC407171	0.902535	7.19e-07
SNORA76	LOC511695	0.902406	7.26e-07
SNORA76	LOC101908144	0.902336	7.3e-07
SNORA76	MCL1	0.902048	7.46e-07
SNORA76	LOC104968422	0.901876	7.55e-07
SNORA76	NFAM1	0.901845	7.57e-07
SNORA76	ARID4A	0.901561	7.73e-07
SNORA76	GAB3	0.901489	7.77e-07
SNORA76	LOC112448744	0.901304	7.87e-07
SNORA76	CD300A	0.901266	7.9e-07
SNORA76	TANK	0.901177	7.95e-07
SNORA76	MYBPH	0.901108	7.99e-07
SNORA76	WHAMM	0.90089	8.11e-07
SNORA76	STK38L	0.900711	8.22e-07
SNORA76	GPR4	0.90038	8.42e-07
SNORA76	TAPBPL	0.900309	8.46e-07
SNORA76	E2F2	0.900219	8.52e-07
SNORA76	LOC112446780	0.900136	8.57e-07
SNORA76	RETREG3	0.900064	8.61e-07
SNORA79	PROK2	0.973387	5.24e-11
SNORA79	SDSL	0.973132	5.62e-11
SNORA79	RNF145	0.972942	5.93e-11
SNORA79	KPNA1	0.967231	2.45e-10
SNORA79	PPP1R12A	0.966207	3.08e-10
SNORA79	FBXL5	0.965621	3.5e-10
SNORA79	MIDN	0.965505	3.58e-10
SNORA79	ITGB7	0.964872	4.1e-10
SNORA79	CHD1	0.964799	4.16e-10
SNORA79	NIN	0.963976	4.94e-10
SNORA79	TRPC5	0.963825	5.09e-10
SNORA79	TMF1	0.963464	5.48e-10
SNORA79	STAU1	0.963244	5.73e-10
SNORA79	VAT1L	0.962657	6.44e-10
SNORA79	GAB2	0.962252	6.98e-10
SNORA79	UBR1	0.962228	7.01e-10
SNORA79	WIPF1	0.961572	7.96e-10
SNORA79	SDS	0.960755	9.3e-10
SNORA79	DEDD2	0.960482	9.79e-10
SNORA79	SSH2	0.960386	9.97e-10
SNORA79	BACH1	0.960313	1.01e-09
SNORA79	MXD1	0.959411	1.19e-09
SNORA79	RIPOR2	0.959164	1.25e-09
SNORA79	CYTH4	0.958763	1.34e-09
SNORA79	USF1	0.958748	1.34e-09
SNORA79	MYD88	0.958476	1.41e-09
SNORA79	FMNL1	0.958313	1.45e-09
SNORA79	LITAF	0.957832	1.58e-09
SNORA79	USP32	0.95753	1.67e-09
SNORA79	ICAM3	0.956883	1.86e-09
SNORA79	PIAS1	0.956747	1.91e-09
SNORA79	SNX20	0.956549	1.97e-09
SNORA79	FGD3	0.95521	2.47e-09
SNORA79	TNFRSF1A	0.954927	2.58e-09
SNORA79	RC3H2	0.954819	2.63e-09
SNORA79	VSIR	0.954685	2.69e-09
SNORA79	XPO6	0.952838	3.61e-09
SNORA79	IP6K1	0.952725	3.67e-09
SNORA79	ZCCHC6	0.952653	3.71e-09
SNORA79	ZNF148	0.95246	3.82e-09
SNORA79	SIGLEC8	0.952383	3.87e-09
SNORA79	ISG20	0.952265	3.94e-09
SNORA79	DGAT2	0.951897	4.17e-09
SNORA79	TMEM154	0.950633	5.05e-09
SNORA79	DAGLB	0.950573	5.09e-09
SNORA79	CRKL	0.950237	5.35e-09
SNORA79	IL6R	0.950231	5.36e-09
SNORA79	TLE3	0.950214	5.37e-09
SNORA79	CEBPB	0.950082	5.48e-09
SNORA79	FBXO38	0.949875	5.65e-09
SNORA79	BST1	0.949472	5.99e-09
SNORA79	MCTP2	0.949193	6.24e-09
SNORA79	SLC45A4	0.949059	6.36e-09
SNORA79	HSH2D	0.949058	6.36e-09
SNORA79	UBAP1	0.948978	6.43e-09
SNORA79	CXCR1	0.94889	6.51e-09
SNORA79	GABARAPL1	0.94878	6.62e-09
SNORA79	RASA2	0.948461	6.93e-09
SNORA79	RETREG3	0.948448	6.94e-09
SNORA79	PXK	0.948357	7.03e-09
SNORA79	CXCR2	0.947944	7.45e-09
SNORA79	ANTXR2	0.947852	7.55e-09
SNORA79	MIER3	0.947799	7.61e-09
SNORA79	TIAM2	0.947726	7.69e-09
SNORA79	NIPBL	0.947593	7.83e-09
SNORA79	LCP2	0.94753	7.9e-09
SNORA79	TGM3	0.947453	7.99e-09
SNORA79	COP1	0.947385	8.06e-09
SNORA79	LOC527744	0.947184	8.29e-09
SNORA79	PARM1	0.946912	8.61e-09
SNORA79	LOC107132783	0.946674	8.9e-09
SNORA79	ARID4B	0.946582	9.01e-09
SNORA79	ADGRG3	0.946366	9.28e-09
SNORA79	ADAM8	0.945851	9.96e-09
SNORA79	NFE2	0.945747	1.01e-08
SNORA79	TARM1	0.945444	1.05e-08
SNORA79	CNOT6L	0.945359	1.06e-08
SNORA79	STAM2	0.945091	1.1e-08
SNORA79	IRF9	0.945064	1.11e-08
SNORA79	DEF8	0.944888	1.13e-08
SNORA79	RUFY4	0.944681	1.16e-08
SNORA79	CCDC186	0.944586	1.18e-08
SNORA79	RASGRP4	0.9444	1.21e-08
SNORA79	LOC100295883	0.944331	1.22e-08
SNORA79	OSCAR	0.944119	1.25e-08
SNORA79	IFITM3_1	0.944078	1.26e-08
SNORA79	CCR1	0.944064	1.26e-08
SNORA79	RFLNB	0.943896	1.29e-08
SNORA79	SELL	0.943734	1.32e-08
SNORA79	STK38L	0.943639	1.34e-08
SNORA79	CDS2	0.943553	1.35e-08
SNORA79	STX6	0.943456	1.37e-08
SNORA79	DTX3L	0.943402	1.38e-08
SNORA79	RAB3IP	0.94325	1.4e-08
SNORA79	MCL1	0.942873	1.47e-08
SNORA79	E2F2	0.942721	1.5e-08
SNORA79	PRKAA1	0.942082	1.63e-08
SNORA79	SENP7	0.942022	1.64e-08
SNORA79	WLS	0.942	1.65e-08
SNORA79	MGC157082	0.941577	1.74e-08
SNORA79	LRRK2	0.941224	1.82e-08
SNORA79	TDRD7	0.941174	1.83e-08
SNORA79	ALPK1	0.941167	1.83e-08
SNORA79	LOC100848368	0.941164	1.83e-08
SNORA79	ZNF839	0.941149	1.83e-08
SNORA79	RNF150	0.940851	1.9e-08
SNORA79	STAT3	0.940599	1.96e-08
SNORA79	MAP3K2	0.940194	2.06e-08
SNORA79	MYRFL	0.939918	2.13e-08
SNORA79	PHF12	0.9398	2.17e-08
SNORA79	LOC508666	0.939462	2.26e-08
SNORA79	ST3GAL3	0.939076	2.36e-08
SNORA79	LOC104968422	0.938929	2.41e-08
SNORA79	LOC112448381	0.938816	2.44e-08
SNORA79	NDEL1	0.938711	2.47e-08
SNORA79	MR1	0.938622	2.5e-08
SNORA79	FAS	0.938609	2.5e-08
SNORA79	FYB1	0.938584	2.51e-08
SNORA79	LOC112447141	0.938558	2.51e-08
SNORA79	CD53	0.938493	2.53e-08
SNORA79	ETS2	0.938381	2.57e-08
SNORA79	SLA	0.938256	2.61e-08
SNORA79	LOC785168	0.938255	2.61e-08
SNORA79	ARID4A	0.938184	2.63e-08
SNORA79	CCPG1	0.938051	2.67e-08
SNORA79	SEMA4D	0.937676	2.79e-08
SNORA79	CD55	0.93761	2.81e-08
SNORA79	MEGF9	0.937428	2.87e-08
SNORA79	A2M	0.937374	2.89e-08
SNORA79	NHSL2	0.937233	2.94e-08
SNORA79	MIER1	0.937076	2.99e-08
SNORA79	ZNFX1	0.936609	3.16e-08
SNORA79	C25H16orf54	0.936531	3.19e-08
SNORA79	JAK2	0.936344	3.26e-08
SNORA79	C5H12orf75	0.936274	3.28e-08
SNORA79	BASP1	0.936126	3.34e-08
SNORA79	PARP9	0.936079	3.36e-08
SNORA79	USP15	0.935528	3.58e-08
SNORA79	IQSEC1	0.935495	3.59e-08
SNORA79	LPIN2	0.935484	3.59e-08
SNORA79	UPP1	0.935267	3.68e-08
SNORA79	RAB3GAP1	0.934841	3.86e-08
SNORA79	LOC104969545	0.93469	3.93e-08
SNORA79	LYN	0.934635	3.95e-08
SNORA79	GAB3	0.934251	4.13e-08
SNORA79	CRISPLD2	0.934203	4.15e-08
SNORA79	NCF1	0.934183	4.16e-08
SNORA79	XCR1	0.9341	4.2e-08
SNORA79	RNF144B	0.934075	4.21e-08
SNORA79	TTC33	0.934012	4.24e-08
SNORA79	EP300	0.93383	4.32e-08
SNORA79	ECE1	0.933805	4.34e-08
SNORA79	ADAM19	0.933797	4.34e-08
SNORA79	R3HDM4	0.933715	4.38e-08
SNORA79	PGLYRP4	0.933545	4.46e-08
SNORA79	UBE2W	0.93354	4.46e-08
SNORA79	CATHL3	0.933229	4.62e-08
SNORA79	BRF2	0.933228	4.62e-08
SNORA79	VNN2	0.933136	4.67e-08
SNORA79	XAF1	0.933102	4.68e-08
SNORA79	PPP1R3B	0.932951	4.76e-08
SNORA79	LOC100847453	0.932601	4.95e-08
SNORA79	PTK2B	0.932555	4.97e-08
SNORA79	ZSWIM5	0.932523	4.99e-08
SNORA79	HIP1R	0.93252	4.99e-08
SNORA79	LIMK2	0.932391	5.06e-08
SNORA79	MORC3	0.932285	5.12e-08
SNORA79	LST1	0.932054	5.25e-08
SNORA79	RAB27A	0.931885	5.34e-08
SNORA79	HRH2	0.93177	5.41e-08
SNORA79	CD82	0.931723	5.44e-08
SNORA79	SBNO2	0.931549	5.54e-08
SNORA79	LOC104971388	0.931404	5.62e-08
SNORA79	PHF1	0.931178	5.76e-08
SNORA79	C3H1orf162	0.931171	5.76e-08
SNORA79	NMI	0.931074	5.82e-08
SNORA79	ELL	0.930834	5.97e-08
SNORA79	SENP2	0.930644	6.09e-08
SNORA79	BCL3	0.930342	6.29e-08
SNORA79	CD101	0.930265	6.34e-08
SNORA79	IGSF6	0.930258	6.35e-08
SNORA79	IL18RAP	0.929819	6.64e-08
SNORA79	IL2RA	0.929806	6.65e-08
SNORA79	MARCKS	0.929714	6.72e-08
SNORA79	LOC104971390	0.929703	6.72e-08
SNORA79	NYX	0.929608	6.79e-08
SNORA79	DDX58	0.929605	6.79e-08
SNORA79	RAB8B	0.9295	6.87e-08
SNORA79	RAF1	0.929493	6.87e-08
SNORA79	HELZ	0.929447	6.9e-08
SNORA79	PREX1	0.929318	7e-08
SNORA79	HERC1	0.928955	7.26e-08
SNORA79	LOC104973826	0.928886	7.31e-08
SNORA79	KLHL8	0.928677	7.47e-08
SNORA79	CNN2	0.928621	7.52e-08
SNORA79	FAM107B	0.928606	7.53e-08
SNORA79	TRIB1	0.928451	7.65e-08
SNORA79	SNX18	0.928428	7.66e-08
SNORA79	GOSR1	0.928364	7.71e-08
SNORA79	LOC101908144	0.928253	7.8e-08
SNORA79	CD300A	0.928199	7.85e-08
SNORA79	VAV1	0.927946	8.05e-08
SNORA79	WHAMM	0.927941	8.05e-08
SNORA79	CWC22	0.927929	8.06e-08
SNORA79	LOC112442222	0.927876	8.11e-08
SNORA79	STK17B	0.927846	8.13e-08
SNORA79	TRIM56	0.927732	8.22e-08
SNORA79	IFIH1	0.92749	8.43e-08
SNORA79	LOC101902053	0.927255	8.63e-08
SNORA79	PCF11	0.927235	8.65e-08
SNORA79	VPS13B	0.927224	8.66e-08
SNORA79	OR52B2	0.927059	8.8e-08
SNORA79	C25H7orf50	0.926936	8.91e-08
SNORA79	FGFR1OP2	0.926879	8.96e-08
SNORA79	ACVR1B	0.926808	9.02e-08
SNORA79	CDKN2AIP	0.926741	9.08e-08
SNORA79	MMP25	0.926716	9.11e-08
SNORA79	FIP1L1	0.926569	9.24e-08
SNORA79	FCGR3A	0.926507	9.3e-08
SNORA79	NFIL3	0.926456	9.34e-08
SNORA79	UBE2B	0.926431	9.37e-08
SNORA79	SLC6A9	0.926422	9.37e-08
SNORA79	YIPF4	0.926392	9.4e-08
SNORA79	IL22RA2	0.9263	9.49e-08
SNORA79	LOC100336941	0.926253	9.53e-08
SNORA79	RUBCNL	0.926242	9.54e-08
SNORA79	2024-03-07	0.925773	9.99e-08
SNORA79	AGBL3	0.925695	1.01e-07
SNORA79	LOC112445973	0.925359	1.04e-07
SNORA79	IL13RA1	0.925249	1.05e-07
SNORA79	LOC618664	0.924981	1.08e-07
SNORA79	XIAP	0.924877	1.09e-07
SNORA79	PXN	0.924787	1.1e-07
SNORA79	BRAF	0.924694	1.11e-07
SNORA79	TANK	0.924585	1.12e-07
SNORA79	MOCS1	0.924469	1.13e-07
SNORA79	LOC104968939	0.924435	1.14e-07
SNORA79	GAPT	0.924123	1.17e-07
SNORA79	TAPT1	0.924048	1.18e-07
SNORA79	GPCPD1	0.924001	1.19e-07
SNORA79	ZNF614	0.923893	1.2e-07
SNORA79	CREBBP	0.923544	1.24e-07
SNORA79	GPAT3	0.923471	1.25e-07
SNORA79	HERC5	0.923438	1.25e-07
SNORA79	ADAMTS18	0.923329	1.27e-07
SNORA79	AKAP13	0.923148	1.29e-07
SNORA79	LOC617565	0.923093	1.29e-07
SNORA79	CD244	0.922937	1.31e-07
SNORA79	RICTOR	0.922915	1.32e-07
SNORA79	FAP	0.922664	1.35e-07
SNORA79	SWT1	0.922616	1.35e-07
SNORA79	CREM	0.92218	1.41e-07
SNORA79	STAT2	0.922066	1.42e-07
SNORA79	IRS2	0.921681	1.48e-07
SNORA79	RASSF2	0.921461	1.51e-07
SNORA79	KDM6B	0.921287	1.53e-07
SNORA79	BRWD3	0.921045	1.57e-07
SNORA79	RNF149	0.920916	1.58e-07
SNORA79	DOK3	0.920867	1.59e-07
SNORA79	EMB	0.920866	1.59e-07
SNORA79	FBRS	0.920717	1.61e-07
SNORA79	TSPAN2	0.920647	1.62e-07
SNORA79	R3HCC1L	0.920638	1.63e-07
SNORA79	LOC100848752	0.920637	1.63e-07
SNORA79	SAMD9	0.920615	1.63e-07
SNORA79	SF3B1	0.920531	1.64e-07
SNORA79	RHBDD2	0.920163	1.7e-07
SNORA79	LOC407171	0.92015	1.7e-07
SNORA79	BCLAF3	0.920071	1.71e-07
SNORA79	IL2RG	0.920058	1.71e-07
SNORA79	C7H19orf71	0.920052	1.71e-07
SNORA79	PBX2	0.920015	1.72e-07
SNORA79	STOX1	0.919957	1.73e-07
SNORA79	FAM129A	0.919733	1.77e-07
SNORA79	LOC112445930	0.919662	1.78e-07
SNORA79	LOC574091	0.919123	1.86e-07
SNORA79	ENTPD1	0.919031	1.88e-07
SNORA79	MYBPH	0.918887	1.9e-07
SNORA79	SAFB	0.918834	1.91e-07
SNORA79	CDHR5	0.918701	1.94e-07
SNORA79	PAPD4	0.918601	1.95e-07
SNORA79	KDM4A	0.918575	1.96e-07
SNORA79	SAG	0.918538	1.97e-07
SNORA79	FAM160A2	0.91839	1.99e-07
SNORA79	SH2D3C	0.91823	2.02e-07
SNORA79	CHIC2	0.918074	2.05e-07
SNORA79	ZBTB11	0.917791	2.1e-07
SNORA79	IER5	0.917635	2.13e-07
SNORA79	TMEM140	0.917624	2.13e-07
SNORA79	PHACTR2	0.91738	2.18e-07
SNORA79	GRIPAP1	0.917324	2.19e-07
SNORA79	LOC112448847	0.917281	2.2e-07
SNORA79	LOC112443133	0.917216	2.21e-07
SNORA79	NLGN3	0.917188	2.21e-07
SNORA79	IRF7	0.917125	2.23e-07
SNORA79	IFIT3	0.917025	2.25e-07
SNORA79	LOC112448005	0.917006	2.25e-07
SNORA79	CASP4	0.916974	2.26e-07
SNORA79	SLC2A9	0.916968	2.26e-07
SNORA79	IFITM1	0.916817	2.29e-07
SNORA79	KMT5B	0.916717	2.31e-07
SNORA79	ABCA6	0.916576	2.34e-07
SNORA79	AFF2	0.916139	2.43e-07
SNORA79	ERO1B	0.916056	2.44e-07
SNORA79	KIAA0513	0.91601	2.45e-07
SNORA79	BTG1	0.915859	2.48e-07
SNORA79	CSF2RB	0.915834	2.49e-07
SNORA79	CD80	0.915819	2.49e-07
SNORA79	LOC112442262	0.915773	2.5e-07
SNORA79	FOSL2	0.91573	2.51e-07
SNORA79	LOC100139670	0.915689	2.52e-07
SNORA79	ZFAND3	0.915591	2.54e-07
SNORA79	LOC786348	0.915571	2.55e-07
SNORA79	UBE2L6	0.915489	2.57e-07
SNORA79	LOC104971364	0.915388	2.59e-07
SNORA79	MRPS15	0.915374	2.59e-07
SNORA79	LOC104971510	0.915077	2.66e-07
SNORA79	LOC112442349	0.914925	2.69e-07
SNORA79	SNN	0.914767	2.73e-07
SNORA79	EZH1	0.914708	2.74e-07
SNORA79	TBC1D23	0.914624	2.76e-07
SNORA79	PRODH	0.914457	2.8e-07
SNORA79	LOC100847554	0.914414	2.81e-07
SNORA79	FEM1C	0.913925	2.93e-07
SNORA79	RNF24	0.913771	2.97e-07
SNORA79	IMPG2	0.913519	3.03e-07
SNORA79	PTAFR	0.913335	3.08e-07
SNORA79	AUH	0.913049	3.15e-07
SNORA79	FCHO2	0.912953	3.18e-07
SNORA79	GTF2B	0.912929	3.18e-07
SNORA79	VCPIP1	0.912619	3.27e-07
SNORA79	FAM8A1	0.912458	3.31e-07
SNORA79	HCK	0.912359	3.34e-07
SNORA79	AFF4	0.912295	3.36e-07
SNORA79	SLC16A6	0.912288	3.36e-07
SNORA79	CEP120	0.912215	3.38e-07
SNORA79	LOC112443724	0.912153	3.4e-07
SNORA79	TMEM156	0.912102	3.41e-07
SNORA79	TREML2	0.911935	3.46e-07
SNORA79	CASS4	0.911842	3.48e-07
SNORA79	LOC508459	0.911837	3.49e-07
SNORA79	SRGN	0.911803	3.49e-07
SNORA79	PIK3R5	0.911693	3.53e-07
SNORA79	LOC104974562	0.911509	3.58e-07
SNORA79	ATAD2B	0.911433	3.6e-07
SNORA79	UBA7	0.911373	3.62e-07
SNORA79	LOC107131803	0.911271	3.65e-07
SNORA79	JAML	0.911095	3.7e-07
SNORA79	C5AR2	0.911088	3.71e-07
SNORA79	OSCP1	0.910996	3.73e-07
SNORA79	G0S2	0.910929	3.75e-07
SNORA79	RAPGEF1	0.910745	3.81e-07
SNORA79	SLC22A1	0.910727	3.82e-07
SNORA79	MOB1A	0.910665	3.83e-07
SNORA79	HSD11B1	0.910645	3.84e-07
SNORA79	ABCA13	0.91058	3.86e-07
SNORA79	DDX3X	0.91057	3.86e-07
SNORA79	XRN1	0.910336	3.94e-07
SNORA79	CLK4	0.910295	3.95e-07
SNORA79	SERPINB4	0.910155	4e-07
SNORA79	ST8SIA4	0.910007	4.04e-07
SNORA79	FAM49B	0.909786	4.12e-07
SNORA79	LOC104972906	0.909568	4.19e-07
SNORA79	LOC506868	0.90943	4.23e-07
SNORA79	RPP25L	0.909416	4.24e-07
SNORA79	S1PR4	0.909346	4.26e-07
SNORA79	SLC6A2	0.909262	4.29e-07
SNORA79	SUSD6	0.909244	4.3e-07
SNORA79	PSTPIP2	0.909047	4.37e-07
SNORA79	ATF7IP	0.909008	4.38e-07
SNORA79	CYTIP	0.908887	4.42e-07
SNORA79	ADGRE3	0.908821	4.45e-07
SNORA79	PTPRJ	0.908783	4.46e-07
SNORA79	SYS1	0.908617	4.52e-07
SNORA79	MAML2	0.908595	4.53e-07
SNORA79	CHST15	0.908327	4.62e-07
SNORA79	HERC6	0.908275	4.64e-07
SNORA79	LOC101903165	0.908246	4.65e-07
SNORA79	GRB2	0.908241	4.65e-07
SNORA79	WASHC4	0.907981	4.75e-07
SNORA79	LOC107131323	0.907929	4.77e-07
SNORA79	NFAM1	0.907792	4.82e-07
SNORA79	MLXIP	0.907684	4.86e-07
SNORA79	BACH2	0.907622	4.89e-07
SNORA79	CREBRF	0.90756	4.91e-07
SNORA79	S100A9	0.907398	4.97e-07
SNORA79	DENND5A	0.907368	4.98e-07
SNORA79	GPR4	0.907289	5.01e-07
SNORA79	CCNL2	0.907094	5.09e-07
SNORA79	PIK3R6	0.907057	5.11e-07
SNORA79	RXRA	0.906975	5.14e-07
SNORA79	PIK3AP1	0.9069	5.17e-07
SNORA79	STEAP4	0.906884	5.17e-07
SNORA79	MARCKSL1	0.906689	5.25e-07
SNORA79	AOAH	0.906359	5.39e-07
SNORA79	KMT2E	0.906135	5.48e-07
SNORA79	TCP11	0.905993	5.54e-07
SNORA79	TNFAIP6	0.905912	5.58e-07
SNORA79	LOC101903546	0.905744	5.65e-07
SNORA79	KLF17	0.905638	5.7e-07
SNORA79	LOC618409	0.905474	5.77e-07
SNORA79	DENND3	0.90532	5.84e-07
SNORA79	SLCO4C1	0.905204	5.89e-07
SNORA79	TREM1	0.905013	5.97e-07
SNORA79	MYLIP	0.904983	5.99e-07
SNORA79	CORO6	0.90495	6e-07
SNORA79	KDM5A	0.904915	6.02e-07
SNORA79	CPB2	0.904872	6.04e-07
SNORA79	RLF	0.904718	6.11e-07
SNORA79	OAS1Z	0.904251	6.33e-07
SNORA79	PHF21A	0.904236	6.34e-07
SNORA79	BTG2	0.903959	6.47e-07
SNORA79	TNFRSF8	0.903924	6.49e-07
SNORA79	TAP1	0.903853	6.52e-07
SNORA79	LTB	0.903832	6.53e-07
SNORA79	JMJD1C	0.903785	6.55e-07
SNORA79	AKIRIN2	0.903652	6.62e-07
SNORA79	HECW2	0.903587	6.65e-07
SNORA79	NAIF1	0.903385	6.75e-07
SNORA79	FGR	0.903377	6.76e-07
SNORA79	LOC101904383	0.903355	6.77e-07
SNORA79	NAIP	0.903348	6.77e-07
SNORA79	LOC107133053	0.903317	6.79e-07
SNORA79	FNBP4	0.903215	6.84e-07
SNORA79	GSAP	0.903017	6.94e-07
SNORA79	ISG15	0.902937	6.98e-07
SNORA79	VASP	0.902844	7.03e-07
SNORA79	SLC2A3	0.902839	7.03e-07
SNORA79	TAPBPL	0.9028	7.05e-07
SNORA79	LOC100848478	0.902772	7.07e-07
SNORA79	ARID3A	0.902698	7.11e-07
SNORA79	CASP7	0.902678	7.12e-07
SNORA79	NKTR	0.902367	7.28e-07
SNORA79	SLC22A14	0.902308	7.31e-07
SNORA79	LOC101901948	0.902273	7.33e-07
SNORA79	PNRC1	0.902086	7.44e-07
SNORA79	SARS	0.902079	7.44e-07
SNORA79	LOC104970598	0.901694	7.65e-07
SNORA79	ARID5A	0.901617	7.7e-07
SNORA79	LOC112441825	0.901571	7.72e-07
SNORA79	FGD4	0.901366	7.84e-07
SNORA79	ANKRD22	0.901254	7.9e-07
SNORA79	ZNF143	0.900802	8.17e-07
SNORA79	ATXN1	0.900747	8.2e-07
SNORA79	SAT1	0.900717	8.22e-07
SNORA79	LOC112447080	0.900663	8.25e-07
SNORA79	LOC101907264	0.900652	8.26e-07
SNORA79	CDC6	0.9005	8.35e-07
SNORA79	CHSY1	0.900034	8.63e-07
snoRD107	RASGRP4	0.980287	5.63e-12
snoRD107	SNN	0.975063	3.23e-11
snoRD107	CASP4	0.974469	3.85e-11
snoRD107	CD55	0.96635	2.98e-10
snoRD107	LOC407171	0.966128	3.13e-10
snoRD107	PSEN1	0.965549	3.55e-10
snoRD107	CDS2	0.965235	3.8e-10
snoRD107	TNFRSF1A	0.964115	4.8e-10
snoRD107	HCK	0.962155	7.11e-10
snoRD107	TCIRG1	0.961571	7.96e-10
snoRD107	SYS1	0.956974	1.83e-09
snoRD107	IL13RA1	0.955932	2.19e-09
snoRD107	SLC6A9	0.95549	2.35e-09
snoRD107	RAB8B	0.954769	2.65e-09
snoRD107	LOC100848368	0.954083	2.96e-09
snoRD107	CRKL	0.95277	3.64e-09
snoRD107	CD53	0.952241	3.96e-09
snoRD107	C5AR2	0.950853	4.88e-09
snoRD107	ETS2	0.950217	5.37e-09
snoRD107	MARCKSL1	0.950193	5.39e-09
snoRD107	MOCS1	0.949773	5.73e-09
snoRD107	BRF2	0.949542	5.93e-09
snoRD107	FBXL5	0.948947	6.46e-09
snoRD107	KDM6B	0.948894	6.51e-09
snoRD107	PTAFR	0.948182	7.21e-09
snoRD107	STEAP4	0.947696	7.72e-09
snoRD107	CD82	0.947692	7.72e-09
snoRD107	LYN	0.947628	7.79e-09
snoRD107	ARID3A	0.947122	8.36e-09
snoRD107	PTPRJ	0.946921	8.6e-09
snoRD107	LOC112447141	0.946897	8.63e-09
snoRD107	ANTXR2	0.946697	8.87e-09
snoRD107	MYD88	0.946477	9.14e-09
snoRD107	MKNK1	0.946422	9.21e-09
snoRD107	RXRA	0.946027	9.72e-09
snoRD107	IL10RA	0.945976	9.79e-09
snoRD107	STAM2	0.945436	1.05e-08
snoRD107	MARCKS	0.945394	1.06e-08
snoRD107	ITM2C	0.944769	1.15e-08
snoRD107	PGLYRP4	0.944542	1.19e-08
snoRD107	ADAM8	0.944385	1.21e-08
snoRD107	NAB1	0.944154	1.25e-08
snoRD107	PXN	0.944057	1.26e-08
snoRD107	IGSF6	0.94393	1.29e-08
snoRD107	C3H1orf162	0.943888	1.29e-08
snoRD107	SOD2	0.94316	1.42e-08
snoRD107	FMNL1	0.942958	1.46e-08
snoRD107	DENND5A	0.942827	1.48e-08
snoRD107	FAM129A	0.942602	1.53e-08
snoRD107	MORC3	0.942025	1.64e-08
snoRD107	KPNA1	0.941965	1.66e-08
snoRD107	TANK	0.941692	1.71e-08
snoRD107	UPP1	0.940923	1.89e-08
snoRD107	GTF2B	0.940558	1.97e-08
snoRD107	SRGN	0.940468	2e-08
snoRD107	UBAP1	0.940397	2.01e-08
snoRD107	ZNF839	0.940268	2.04e-08
snoRD107	AKIRIN2	0.940213	2.06e-08
snoRD107	SLC25A19	0.940009	2.11e-08
snoRD107	PSTPIP2	0.939655	2.2e-08
snoRD107	NAIP	0.939543	2.23e-08
snoRD107	IER5	0.938875	2.42e-08
snoRD107	SIGLEC8	0.938869	2.42e-08
snoRD107	IFNGR2	0.938853	2.43e-08
snoRD107	TREM1	0.93884	2.43e-08
snoRD107	CD300A	0.938786	2.45e-08
snoRD107	PPP1R12A	0.938606	2.5e-08
snoRD107	VAV1	0.937874	2.73e-08
snoRD107	DUSP6	0.937873	2.73e-08
snoRD107	ANKRD22	0.937858	2.73e-08
snoRD107	APOBEC3Z1	0.937374	2.89e-08
snoRD107	PRODH	0.937218	2.94e-08
snoRD107	SLC2A9	0.936952	3.04e-08
snoRD107	TMEM154	0.936936	3.04e-08
snoRD107	ARG2	0.936875	3.06e-08
snoRD107	DDIT4	0.936829	3.08e-08
snoRD107	JAK2	0.936826	3.08e-08
snoRD107	BANP	0.936592	3.17e-08
snoRD107	FGR	0.936162	3.33e-08
snoRD107	MIDN	0.935837	3.45e-08
snoRD107	DOK3	0.93548	3.59e-08
snoRD107	PXK	0.935475	3.6e-08
snoRD107	CHD1	0.935324	3.66e-08
snoRD107	GPBP1	0.935125	3.74e-08
snoRD107	RASSF2	0.935109	3.75e-08
snoRD107	ZDHHC18	0.93488	3.85e-08
snoRD107	MLXIP	0.934853	3.86e-08
snoRD107	VAT1L	0.934829	3.87e-08
snoRD107	TGM3	0.934813	3.88e-08
snoRD107	IL2RG	0.934488	4.02e-08
snoRD107	MXD1	0.933912	4.28e-08
snoRD107	RASA2	0.933748	4.36e-08
snoRD107	TNFAIP6	0.9337	4.39e-08
snoRD107	PIK3AP1	0.933522	4.47e-08
snoRD107	VSIR	0.933332	4.57e-08
snoRD107	DDX3X	0.932997	4.74e-08
snoRD107	ADGRG3	0.932856	4.81e-08
snoRD107	MGAM	0.932766	4.86e-08
snoRD107	BASP1	0.9327	4.89e-08
snoRD107	NFIL3	0.932451	5.03e-08
snoRD107	MMP25	0.932361	5.08e-08
snoRD107	JUNB	0.932329	5.09e-08
snoRD107	C5AR1	0.932325	5.09e-08
snoRD107	CD81	0.932026	5.26e-08
snoRD107	TNFRSF1B	0.931897	5.34e-08
snoRD107	DGAT2	0.931123	5.79e-08
snoRD107	GPR84	0.931118	5.8e-08
snoRD107	ICAM3	0.930997	5.87e-08
snoRD107	LOC107131803	0.930843	5.97e-08
snoRD107	OVGP1	0.930678	6.07e-08
snoRD107	IFNAR2	0.930508	6.18e-08
snoRD107	BCL3	0.930346	6.29e-08
snoRD107	CXCR2	0.93013	6.43e-08
snoRD107	BST1	0.930095	6.46e-08
snoRD107	USP15	0.929626	6.78e-08
snoRD107	LOC107131323	0.928972	7.25e-08
snoRD107	LITAF	0.928944	7.27e-08
snoRD107	FAS	0.92873	7.43e-08
snoRD107	SERPINB4	0.928577	7.55e-08
snoRD107	SNX18	0.928494	7.61e-08
snoRD107	IL1RN	0.928332	7.74e-08
snoRD107	FOSL2	0.928103	7.92e-08
snoRD107	LOC281376	0.927955	8.04e-08
snoRD107	CPB2	0.92787	8.11e-08
snoRD107	LOC112447756	-0.927867	8.11e-08
snoRD107	KLF10	0.92782	8.15e-08
snoRD107	PHF1	0.92766	8.28e-08
snoRD107	CXCR1	0.927646	8.3e-08
snoRD107	GPAT3	0.927565	8.36e-08
snoRD107	IL1RAP	0.927332	8.56e-08
snoRD107	SLC45A4	0.92727	8.62e-08
snoRD107	TBC1D23	0.92723	8.65e-08
snoRD107	CHST11	0.927195	8.68e-08
snoRD107	AOAH	0.927183	8.69e-08
snoRD107	GRB2	0.927051	8.81e-08
snoRD107	LOC112446780	0.926824	9.01e-08
snoRD107	CCR1	0.926556	9.25e-08
snoRD107	BACH1	0.926455	9.34e-08
snoRD107	BIRC3	0.926339	9.45e-08
snoRD107	CCRL2	0.926296	9.49e-08
snoRD107	TCN1	0.926219	9.56e-08
snoRD107	MB21D2	0.925071	1.07e-07
snoRD107	RHBDD2	0.924934	1.08e-07
snoRD107	LCP2	0.92472	1.11e-07
snoRD107	UAP1	0.924674	1.11e-07
snoRD107	MIER1	0.924551	1.13e-07
snoRD107	MIER3	0.924535	1.13e-07
snoRD107	CCNL2	0.924272	1.16e-07
snoRD107	IL6R	0.924224	1.16e-07
snoRD107	IFNGR1	0.924156	1.17e-07
snoRD107	UBE2B	0.923981	1.19e-07
snoRD107	SEMA4D	0.923939	1.19e-07
snoRD107	TLE3	0.923875	1.2e-07
snoRD107	FBRS	0.923654	1.23e-07
snoRD107	PARP11	0.923126	1.29e-07
snoRD107	E2F2	0.923084	1.29e-07
snoRD107	TAPBPL	0.922999	1.31e-07
snoRD107	VNN2	0.922993	1.31e-07
snoRD107	CYTH4	0.922873	1.32e-07
snoRD107	TNIP1	0.922869	1.32e-07
snoRD107	RILPL2	0.922725	1.34e-07
snoRD107	ELL	0.922366	1.39e-07
snoRD107	CREM	0.922307	1.39e-07
snoRD107	CYLD	0.922299	1.39e-07
snoRD107	MAP3K2	0.922231	1.4e-07
snoRD107	C5H12orf75	0.92194	1.44e-07
snoRD107	MCL1	0.921731	1.47e-07
snoRD107	DEDD2	0.92169	1.48e-07
snoRD107	WHAMM	0.921686	1.48e-07
snoRD107	TDRD7	0.921453	1.51e-07
snoRD107	TAPT1	0.921322	1.53e-07
snoRD107	SDS	0.921031	1.57e-07
snoRD107	FBXO38	0.92092	1.58e-07
snoRD107	TRIB1	0.920862	1.59e-07
snoRD107	VOPP1	-0.920646	1.62e-07
snoRD107	NFKB1	0.920348	1.67e-07
snoRD107	PNRC1	0.920256	1.68e-07
snoRD107	NFKB2	0.920241	1.69e-07
snoRD107	ACVR1B	0.920207	1.69e-07
snoRD107	ISG20	0.920161	1.7e-07
snoRD107	SUSD6	0.920042	1.72e-07
snoRD107	CRISPLD2	0.919536	1.8e-07
snoRD107	RBKS	0.919476	1.81e-07
snoRD107	ACSL4	0.919469	1.81e-07
snoRD107	BAZ1A	0.919433	1.81e-07
snoRD107	C7H19orf38	0.919123	1.86e-07
snoRD107	LOC104974562	0.919064	1.87e-07
snoRD107	R3HDM4	0.919062	1.88e-07
snoRD107	PLB1	0.918965	1.89e-07
snoRD107	RAB3GAP1	0.91841	1.99e-07
snoRD107	SELL	0.91833	2e-07
snoRD107	LOC508459	0.918295	2.01e-07
snoRD107	GPCPD1	0.917757	2.11e-07
snoRD107	GNAL	0.91753	2.15e-07
snoRD107	RAF1	0.917459	2.16e-07
snoRD107	IQSEC1	0.91738	2.18e-07
snoRD107	DMXL2	0.917013	2.25e-07
snoRD107	STAT3	0.91658	2.33e-07
snoRD107	LST1	0.916283	2.4e-07
snoRD107	NIN	0.916191	2.41e-07
snoRD107	NYX	0.915889	2.48e-07
snoRD107	IL22RA2	0.915839	2.49e-07
snoRD107	RNF149	0.915706	2.52e-07
snoRD107	PIAS1	0.915698	2.52e-07
snoRD107	LOC107132783	0.915614	2.54e-07
snoRD107	DUSP16	0.915495	2.56e-07
snoRD107	BTG1	0.915461	2.57e-07
snoRD107	BATF3	0.915455	2.57e-07
snoRD107	SDCBP	0.915446	2.57e-07
snoRD107	WTAP	0.915034	2.67e-07
snoRD107	CCDC186	0.914879	2.7e-07
snoRD107	TARM1	0.914812	2.72e-07
snoRD107	OLFM4	0.91476	2.73e-07
snoRD107	USF1	0.914398	2.82e-07
snoRD107	CHST15	0.914324	2.83e-07
snoRD107	KIAA0513	0.913925	2.93e-07
snoRD107	CD69	0.913771	2.97e-07
snoRD107	SLC22A1	0.913608	3.01e-07
snoRD107	LOC104971510	0.913525	3.03e-07
snoRD107	MYBPH	0.913445	3.05e-07
snoRD107	EPG5	0.913234	3.1e-07
snoRD107	STXBP3	0.913174	3.12e-07
snoRD107	IL18RAP	0.913089	3.14e-07
snoRD107	IP6K1	0.913036	3.16e-07
snoRD107	MYLIP	0.913002	3.17e-07
snoRD107	MGC157082	0.912956	3.18e-07
snoRD107	TIAM2	0.912849	3.21e-07
snoRD107	RETREG3	0.912835	3.21e-07
snoRD107	AMPD3	0.912556	3.28e-07
snoRD107	RHOH	0.912531	3.29e-07
snoRD107	LOC112448381	0.912269	3.36e-07
snoRD107	TREML2	0.912215	3.38e-07
snoRD107	NCF1	0.912151	3.4e-07
snoRD107	FYB1	0.911589	3.56e-07
snoRD107	KLF17	0.911563	3.56e-07
snoRD107	SKIL	0.911476	3.59e-07
snoRD107	CD101	0.911329	3.63e-07
snoRD107	OCSTAMP	0.911088	3.71e-07
snoRD107	SLA	0.910877	3.77e-07
snoRD107	XPO6	0.910784	3.8e-07
snoRD107	TMF1	0.910731	3.81e-07
snoRD107	LOC101903165	0.910693	3.83e-07
snoRD107	WLS	0.910601	3.85e-07
snoRD107	CREB1	0.910594	3.86e-07
snoRD107	FEM1C	0.910464	3.9e-07
snoRD107	CATHL3	0.910416	3.91e-07
snoRD107	ZCCHC6	0.910387	3.92e-07
snoRD107	PREX1	0.910377	3.92e-07
snoRD107	LOC104971388	0.910371	3.93e-07
snoRD107	TRAF3	0.910335	3.94e-07
snoRD107	FAP	0.910284	3.95e-07
snoRD107	HSD11B1	0.910253	3.96e-07
snoRD107	CEBPB	0.910173	3.99e-07
snoRD107	DAGLB	0.909937	4.07e-07
snoRD107	RC3H2	0.909692	4.15e-07
snoRD107	NCF4	0.909479	4.22e-07
snoRD107	FRG1	0.909063	4.36e-07
snoRD107	MOB1A	0.908779	4.46e-07
snoRD107	UBR1	0.908736	4.48e-07
snoRD107	USP32	0.908661	4.5e-07
snoRD107	PROK2	0.908593	4.53e-07
snoRD107	BTG2	0.908542	4.54e-07
snoRD107	FGFR1OP2	0.908192	4.67e-07
snoRD107	LOC112443133	0.908141	4.69e-07
snoRD107	IPMK	0.908099	4.71e-07
snoRD107	SLC16A6	0.907974	4.75e-07
snoRD107	VASP	0.907755	4.83e-07
snoRD107	EVI2B	0.90775	4.84e-07
snoRD107	NFAM1	0.907382	4.98e-07
snoRD107	LY96	0.907357	4.99e-07
snoRD107	DHX34	0.907315	5e-07
snoRD107	ZNF614	0.907225	5.04e-07
snoRD107	LOC508666	0.907017	5.12e-07
snoRD107	KMO	0.906875	5.18e-07
snoRD107	HRH2	0.906785	5.21e-07
snoRD107	RUFY4	0.906686	5.25e-07
snoRD107	ECE1	0.906396	5.37e-07
snoRD107	HSH2D	0.906183	5.46e-07
snoRD107	CD244	0.905562	5.73e-07
snoRD107	ST3GAL3	0.905293	5.85e-07
snoRD107	PRKAA1	0.905056	5.95e-07
snoRD107	PDE4B	0.905036	5.96e-07
snoRD107	TRPC5	0.904875	6.04e-07
snoRD107	STAU1	0.904783	6.08e-07
snoRD107	RNPEP	-0.904704	6.12e-07
snoRD107	RELB	0.90464	6.14e-07
snoRD107	SLCO4C1	0.904606	6.16e-07
snoRD107	RIPOR2	0.904179	6.36e-07
snoRD107	STX11	0.904164	6.37e-07
snoRD107	2024-03-07	0.904089	6.41e-07
snoRD107	CFD	0.903994	6.45e-07
snoRD107	IFITM3_1	0.903957	6.47e-07
snoRD107	GPX3	0.903914	6.49e-07
snoRD107	FAM49B	0.903857	6.52e-07
snoRD107	AFF2	0.903798	6.55e-07
snoRD107	AFF4	0.903797	6.55e-07
snoRD107	TSC22D3	0.903755	6.57e-07
snoRD107	KAT8	0.903733	6.58e-07
snoRD107	BRAF	0.903471	6.71e-07
snoRD107	PTX3	0.903425	6.73e-07
snoRD107	PELI1	0.903412	6.74e-07
snoRD107	FNBP4	0.90309	6.9e-07
snoRD107	LOC104969545	0.902943	6.98e-07
snoRD107	RUBCNL	0.90286	7.02e-07
snoRD107	LOC104973105	0.902796	7.05e-07
snoRD107	FGD3	0.902784	7.06e-07
snoRD107	G0S2	0.902724	7.09e-07
snoRD107	TTC33	0.902675	7.12e-07
snoRD107	PQLC1	0.902536	7.19e-07
snoRD107	MCTP2	0.902256	7.34e-07
snoRD107	BCLAF3	0.901401	7.82e-07
snoRD107	FAM107B	0.901212	7.93e-07
snoRD107	LOC785168	0.901115	7.98e-07
snoRD107	EP300	0.901101	7.99e-07
snoRD107	NLGN3	0.900921	8.1e-07
snoRD107	C25H7orf50	0.900823	8.15e-07
snoRD107	GSAP	0.900656	8.25e-07
snoRD107	SNX20	0.900598	8.29e-07
snoRD107	CREBBP	0.900319	8.46e-07
snoRD107	GAB3	0.900237	8.51e-07
SNORD123	LOC112441980	0.930306	6.31e-08
SNORD123	SEMA5A	0.915137	2.64e-07
[truncated: 48 more rows]

## Sheet: S5B_hmisc_snoRNA_mRNA_SC
Table S5B. Correlation anaysis of differentially expressed (DE) snoRNAs and DE mRNAs in Staphylococcus chromogenes versus control group
row	column	cor	p
SNORD37	EEF1A2	0.966256	0.00168874
SNORD37	CHAF1A	0.966247	0.00168967
SNORD37	TNS4	0.960562	0.00230232
SNORD37	LTBP2	0.959203	0.00246258
SNORD37	PCK2	0.953924	0.00313565
SNORD37	PLD2	0.949231	0.00380084
SNORD37	HIST1H2BJ	0.947101	0.0041234
SNORD37	HIST1H2AC	0.943995	0.00461703
SNORD37	TIAF1	0.943227	0.00474329
SNORD37	PC	0.942801	0.00481403
SNORD37	HIST1H2BN	0.942478	0.00486808
SNORD37	MICAL3	0.939828	0.00532204
SNORD37	GSTM1	0.93658	0.00590562
SNORD37	DMD	0.936378	0.00594285
SNORD37	HIST1H1D	0.934991	0.00620194
SNORD37	LOC104968446	0.931515	0.0068746
SNORD37	LOC104973384	0.929504	0.00727932
SNORD37	NYNRIN	0.925588	0.00809966
SNORD37	FOXM1	0.92556	0.00810562
SNORD37	LOC107131750	0.92319	0.00862316
SNORD37	CBS	0.919307	0.00950442
SNORD37	SHMT1	0.917482	0.00993282
SNORD37	TTYH1	0.915652	0.0103719
SNORD37	HIST1H3C	0.913852	0.0108127
SNORD37	ACSF2	0.912338	0.0111902
SNORD37	STON2	0.911164	0.0114872
SNORD37	PLA2G7	0.905956	0.0128506
SNORD37	TYMS	0.905878	0.0128716
SNORD37	ATP6V0D2	0.905609	0.0129441
SNORD37	PHGDH	0.904995	0.0131101
SNORD37	SLC29A1	0.904352	0.0132853
SNORD37	LOC104975684	0.902965	0.013667
SNORD37	DNPH1	0.902876	0.0136914
SNORD37	CDS1	0.900923	0.0142381
SNORD37	FNDC10	0.900835	0.0142631
SNORD37	RBP4	0.900651	0.0143149
SNORD37	LOC788077	0.900158	0.0144551
novelsnoRNA_2_26696606	SLC46A2	0.984785	0.000345492
novelsnoRNA_2_26696606	LOC112443214	0.971771	0.00118409
novelsnoRNA_2_26696606	PECAM1	0.963905	0.00193076
novelsnoRNA_2_26696606	LOC104968902	0.961954	0.00214366
novelsnoRNA_2_26696606	IFNG	0.95968	0.00240576
novelsnoRNA_2_26696606	LOC100852090	0.955411	0.00293797
novelsnoRNA_2_26696606	ACVRL1	0.954109	0.00311064
novelsnoRNA_2_26696606	LOC618416	0.950487	0.00361661
novelsnoRNA_2_26696606	C10H15orf48	0.949782	0.0037195
novelsnoRNA_2_26696606	VCAN	0.945556	0.00436558
novelsnoRNA_2_26696606	SERPINB2	0.940166	0.00526311
novelsnoRNA_2_26696606	CD38	0.939045	0.0054601
novelsnoRNA_2_26696606	LOC100848700	0.93781	0.00568121
novelsnoRNA_2_26696606	CD40	0.936848	0.00585638
novelsnoRNA_2_26696606	LOC112442949	0.935859	0.00603916
novelsnoRNA_2_26696606	LOC504861	0.935658	0.00607664
novelsnoRNA_2_26696606	SLC7A11	0.933977	0.00639475
novelsnoRNA_2_26696606	LOC507055	0.932572	0.0066666
novelsnoRNA_2_26696606	SLC2A6	0.932234	0.00673284
novelsnoRNA_2_26696606	SCAI	0.931401	0.00689734
novelsnoRNA_2_26696606	LOC112446036	0.930861	0.00700499
novelsnoRNA_2_26696606	LOC101903868	0.928019	0.00758532
novelsnoRNA_2_26696606	POU2F2	0.927294	0.00773703
novelsnoRNA_2_26696606	TSPAN13	0.927066	0.007785
novelsnoRNA_2_26696606	LOC101907857	0.926633	0.00787654
novelsnoRNA_2_26696606	ACSL6	0.926609	0.00788175
novelsnoRNA_2_26696606	LOC112446012	0.924428	0.00835097
novelsnoRNA_2_26696606	NRG1	0.918709	0.0096438
novelsnoRNA_2_26696606	ALCAM	0.918497	0.00969329
novelsnoRNA_2_26696606	ARG2	0.91764	0.00989545
novelsnoRNA_2_26696606	LOC112447473	0.913015	0.0110205
novelsnoRNA_2_26696606	SENP7	0.91227	0.0112073
novelsnoRNA_2_26696606	LOC104969027	0.907388	0.0124684
novelsnoRNA_2_26696606	SLAMF8	0.905983	0.0128432
novelsnoRNA_2_26696606	IL23R	0.905628	0.012939
novelsnoRNA_2_26696606	IL12B	0.905557	0.0129581
novelsnoRNA_2_26696606	CD300LF	0.904905	0.0131345
novelsnoRNA_2_26696606	DUSP16	0.901847	0.0139783
novelsnoRNA_2_26696606	NLRP12	0.901321	0.0141258
novelsnoRNA_2_26696606	LOC104971374	0.901274	0.0141391
novelsnoRNA_2_26696606	INHBA	0.939143	0.00544272
novelsnoRNA_2_26696606	ALCAM	0.929357	0.00730938
novelsnoRNA_2_26696606	TNFSF15	0.920739	0.00917449
novelsnoRNA_2_26696606	LOC100847679	0.905521	0.0129677
novelsnoRNA_26_14905	PCP4L1	0.937513	0.005735
novelsnoRNA_26_14905	ITGB5	0.934482	0.00629833
novelsnoRNA_26_14905	TBC1D16	0.926992	0.00780073
novelsnoRNA_26_14905	AURKB	0.917822	0.00985243
novelsnoRNA_26_14905	EMILIN1	0.910659	0.0116161
snoRNA1549	LOC524650	0.985572	0.00031075
snoRNA1549	RETN	0.981934	0.000486597
snoRNA1549	LOC112447473	0.980358	0.000574936
snoRNA1549	WSB1	0.965355	0.00177966
snoRNA1549	LOC101903868	0.961673	0.0021753
snoRNA1549	LOC112447045	0.951372	0.00348953
snoRNA1549	LOC112441663	0.947564	0.00405222
snoRNA1549	POU2F2	0.947466	0.00406724
snoRNA1549	C10H15orf48	0.946433	0.00422724
snoRNA1549	LOC618733	0.945407	0.00438922
snoRNA1549	SLC2A6	0.941635	0.00501038
snoRNA1549	LOC104968902	0.940493	0.00520633
snoRNA1549	IFNG	0.940166	0.005263
snoRNA1549	LOC112448140	0.940156	0.00526482
snoRNA1549	LOC104970537	0.939022	0.00546411
snoRNA1549	LOC112441869	0.936373	0.00594385
snoRNA1549	LOC100852090	0.936074	0.00599919
snoRNA1549	GPCPD1	0.934125	0.00636642
snoRNA1549	CD274	0.928869	0.00740946
snoRNA1549	FFAR2	0.927398	0.00771517
snoRNA1549	LOC511531	0.92689	0.00782218
snoRNA1549	LOC112442949	0.925613	0.00809436
snoRNA1549	ZC3H12C	0.92397	0.0084511
snoRNA1549	PLXNA1	0.922788	0.00871238
snoRNA1549	MAP6D1	0.922626	0.00874858
snoRNA1549	C26H6orf52	0.921781	0.00893803
snoRNA1549	LOC104971374	0.92171	0.008954
snoRNA1549	BCL2A1	0.920907	0.0091361
snoRNA1549	LOC112446012	0.919865	0.00937503
snoRNA1549	NAIP	0.918388	0.00971902
snoRNA1549	NOD2	0.917038	0.0100386
snoRNA1549	BAZ1A	0.916406	0.0101898
snoRNA1549	BOLA	0.915631	0.010377
snoRNA1549	SF3B1	0.915564	0.0103932
snoRNA1549	KMO	0.914251	0.0107142
snoRNA1549	SCNN1D	0.913761	0.010835
snoRNA1549	NIN	0.912886	0.0110526
snoRNA1549	NME8	0.911231	0.0114701
snoRNA1549	IGSF6	0.909744	0.0118516
snoRNA1549	LOC100848700	0.908933	0.0120622
snoRNA1549	ANKRD12	0.907439	0.0124547
snoRNA1549	TBC1D2B	0.907218	0.0125134
snoRNA1549	CCNT2	0.907128	0.0125373
snoRNA1549	LOC504861	0.906375	0.0127381
snoRNA1549	SLC13A5	0.906286	0.012762
snoRNA1549	LOC100847171	0.904879	0.0131416
snoRNA1549	LOC112443228	0.903692	0.0134661
snoRNA1549	HSD11B1	0.903441	0.0135353
snoRNA1549	LOC104975911	0.90303	0.0136489
snoRNA1549	PECAM1	0.902123	0.013901
snoRNA1549	LOC112447120	0.901836	0.0139812
snoRNA1549	2024-03-07	0.901533	0.0140664
snoRNA1549	LOC104969334	0.900129	0.0144633
snoRNA20626	LOC104969027	0.98209	0.000478262
snoRNA20626	LOC101907857	0.975195	0.000915266
snoRNA20626	IFNG	0.973794	0.00102113
snoRNA20626	LOC112443214	0.965828	0.00173168
snoRNA20626	LOC618416	0.965011	0.00181495
snoRNA20626	LOC107132782	0.963685	0.00195425
snoRNA20626	CD300LF	0.963373	0.00198773
snoRNA20626	LOC104968902	0.962801	0.00204986
snoRNA20626	ACSL6	0.959045	0.00248159
snoRNA20626	SLC46A2	0.957314	0.00269429
snoRNA20626	LOC112442949	0.950654	0.00359245
snoRNA20626	SCAI	0.950577	0.00360354
snoRNA20626	NRG1	0.949497	0.00376143
snoRNA20626	PECAM1	0.947257	0.00409934
snoRNA20626	LOC104971374	0.942607	0.00484645
snoRNA20626	GPR52	0.939111	0.00544836
snoRNA20626	SENP7	0.935353	0.00613371
snoRNA20626	GNG4	0.93389	0.00641131
snoRNA20626	ARL14EPL	0.933751	0.006438
snoRNA20626	LOC104976020	0.926647	0.00787371
snoRNA20626	LOC507055	0.924092	0.00842441
snoRNA20626	LILRA4	0.92325	0.00860969
snoRNA20626	MSS51	0.922686	0.00873518
snoRNA20626	RBM43	0.921788	0.0089365
snoRNA20626	LOC112446036	0.920435	0.00924412
snoRNA20626	LOC112446012	0.920296	0.00927603
snoRNA20626	IL23R	0.91899	0.00957815
snoRNA20626	PLXNA1	0.91855	0.00968104
snoRNA20626	ARG2	0.918239	0.00975393
snoRNA20626	SMG1	0.917041	0.0100378
snoRNA20626	CYP3A4	0.9155	0.0104088
snoRNA20626	SLAMF8	0.91312	0.0109944
snoRNA20626	NIN	0.911845	0.0113145
snoRNA20626	LOC112448791	0.907526	0.0124317
snoRNA20626	KMO	0.907028	0.0125639
snoRNA20626	POU2F2	0.90599	0.0128414
snoRNA20626	LOC101903868	0.905928	0.0128581
snoRNA20626	LOC112445615	0.905405	0.012999
snoRNA20626	LOC112448770	0.905365	0.01301
snoRNA20626	CD38	0.905104	0.0130806
snoRNA20626	VCAN	0.90467	0.0131987
snoRNA20626	SERPINB2	0.903555	0.0135039
snoRNA20626	TSPAN13	0.903416	0.0135422
snoRNA20626	DUSP16	0.901675	0.0140263
snoRNA20626	IL12B	0.901566	0.014057
snoRNA20626	CD40	0.901385	0.0141079
snoRNA23309	TIAF1	0.936503	0.00591983
snoRNA23309	EPS8L1	0.933711	0.00644579
snoRNA23309	MICAL3	0.929886	0.00720157
snoRNA23309	MYO10	0.914983	0.0105345
snoRNA28818	IFNG	0.994493	4.54117e-05
snoRNA28818	LOC104968902	0.970645	0.00127989
snoRNA28818	CD300LF	0.966422	0.00167226
snoRNA28818	LOC104969027	0.95956	0.00241997
snoRNA28818	LOC112442949	0.958695	0.00252393
snoRNA28818	LOC112443214	0.958233	0.00258027
snoRNA28818	LOC104971374	0.956759	0.0027642
snoRNA28818	ACSL6	0.955284	0.00295459
snoRNA28818	SLC46A2	0.954261	0.00309027
snoRNA28818	SCAI	0.953072	0.00325166
snoRNA28818	PECAM1	0.947526	0.00405804
snoRNA28818	GPR52	0.946504	0.00421614
snoRNA28818	LOC618416	0.945602	0.00435818
snoRNA28818	LOC107132782	0.943768	0.00465412
snoRNA28818	PLXNA1	0.942318	0.00489494
snoRNA28818	LOC112447473	0.941674	0.00500362
snoRNA28818	LOC101903868	0.940705	0.00516962
snoRNA28818	LOC101907857	0.93898	0.00547157
snoRNA28818	GNG4	0.938656	0.00552925
snoRNA28818	LOC100852090	0.938065	0.00563522
snoRNA28818	POU2F2	0.936107	0.00599297
snoRNA28818	LOC104976020	0.934757	0.00624607
snoRNA28818	LOC112446012	0.931458	0.00688604
snoRNA28818	NIN	0.929645	0.00725069
snoRNA28818	SENP7	0.929085	0.00736517
snoRNA28818	LOC618733	0.928808	0.00742205
snoRNA28818	KMO	0.928697	0.00744488
snoRNA28818	DUSP16	0.927751	0.00764139
snoRNA28818	IL12B	0.925111	0.00820251
snoRNA28818	NRG1	0.921418	0.00902006
snoRNA28818	NOS2	0.920358	0.00926159
snoRNA28818	FFAR2	0.919326	0.00950002
snoRNA28818	KCP	0.917868	0.00984154
snoRNA28818	LOC112448770	0.916757	0.0101058
snoRNA28818	SERPINB2	0.916009	0.0102856
snoRNA28818	MSS51	0.910545	0.0116453
snoRNA28818	SMG1	0.908307	0.0122259
snoRNA28818	SPTBN5	0.906734	0.0126422
snoRNA28818	LOC101904290	0.906673	0.0126585
snoRNA28818	LOC112447045	0.905455	0.0129855
snoRNA28818	MAP6D1	0.904089	0.0133573
snoRNA28818	ARG2	0.903581	0.0134967
snoRNA28818	ATAD2B	0.902217	0.0138748
snoRNA28818	SCNN1D	0.901586	0.0140515
snoRNA28818	HSD11B1	0.901287	0.0141354
snoRNA28818	AOAH	0.901031	0.0142075
snoRNA28818	LILRA4	0.900647	0.0143161
snoRNA28818	ARL14EPL	0.90042	0.0143806
snoRNA29397	SHMT1	0.996005	2.39043e-05
snoRNA29397	LOC788077	0.99472	4.17453e-05
snoRNA29397	PLA2G7	0.990945	0.000122632
snoRNA29397	ORC1	0.990483	0.000135426
snoRNA29397	TYMS	0.989556	0.000163061
snoRNA29397	CCNB1	0.988945	0.000182642
snoRNA29397	LOC107131750	0.985054	0.000333403
snoRNA29397	HIST1H3C	0.978954	0.000659725
snoRNA29397	CYP27A1	0.977647	0.000743922
snoRNA29397	DMD	0.975249	0.000911345
snoRNA29397	FOXM1	0.969505	0.00138071
snoRNA29397	HIST1H3G	0.969147	0.00141316
snoRNA29397	RBBP9	0.968757	0.00144895
snoRNA29397	E2F8	0.968664	0.00145753
snoRNA29397	HIST1H2BJ	0.967155	0.00160045
snoRNA29397	HIST1H1B	0.966812	0.00163385
snoRNA29397	MCM4	0.966702	0.00164471
snoRNA29397	PCK2	0.965157	0.00179991
snoRNA29397	PHGDH	0.964633	0.00185409
snoRNA29397	ADH5	0.962155	0.00212127
snoRNA29397	PCYOX1L	0.960881	0.00226556
snoRNA29397	BUB1B	0.960874	0.00226632
snoRNA29397	NYNRIN	0.959389	0.00244042
snoRNA29397	KIF2C	0.959296	0.00245151
snoRNA29397	MCM5	0.956407	0.00280912
snoRNA29397	LOC104975684	0.956338	0.00281799
snoRNA29397	UHRF1	0.954269	0.00308914
snoRNA29397	KIF14	0.953632	0.00317512
snoRNA29397	GSTM1	0.953117	0.00324547
snoRNA29397	UNG	0.950996	0.00354322
snoRNA29397	TCF19	0.950341	0.00363772
snoRNA29397	PC	0.949841	0.00371083
snoRNA29397	STON2	0.946032	0.00429019
snoRNA29397	CDKN2C	0.945361	0.00439653
snoRNA29397	CGREF1	0.944491	0.00453638
snoRNA29397	MCM2	0.942149	0.00492331
snoRNA29397	LOC104968446	0.941428	0.0050455
snoRNA29397	CDCA5	0.938573	0.00554398
snoRNA29397	ALDH1A1	0.937921	0.00566115
snoRNA29397	GSTM2	0.93782	0.0056794
snoRNA29397	ARHGAP24	0.937071	0.00581541
snoRNA29397	TICRR	0.936528	0.00591514
snoRNA29397	GPNMB	0.935972	0.00601809
snoRNA29397	CDCA8	0.935435	0.0061184
snoRNA29397	ASF1B	0.934483	0.00629811
snoRNA29397	CCNF	0.934389	0.00631592
snoRNA29397	KIF22	0.934389	0.00631604
snoRNA29397	LTBP2	0.934314	0.0063302
snoRNA29397	CDS1	0.93135	0.00690752
snoRNA29397	ACSF2	0.928473	0.00749116
snoRNA29397	CHAF1A	0.928093	0.00757004
snoRNA29397	FOLR2	0.927993	0.0075908
snoRNA29397	LOC505183	0.927799	0.00763132
snoRNA29397	ACY1	0.927657	0.00766099
snoRNA29397	HIST1H2AC	0.927359	0.00772342
snoRNA29397	BDH2	0.927212	0.00775425
snoRNA29397	RBP4	0.923238	0.00861243
snoRNA29397	HJURP	0.923137	0.00863472
snoRNA29397	AURKA	0.922904	0.00868662
snoRNA29397	HINT2	0.921959	0.00889791
snoRNA29397	LOC504599	0.921581	0.00898327
snoRNA29397	ETV1	0.919872	0.00937363
snoRNA29397	2024-09-10	0.917157	0.0100102
snoRNA29397	SHCBP1	0.916611	0.0101407
snoRNA29397	ALOX5	0.916112	0.0102607
snoRNA29397	SGCA	0.915706	0.0103588
snoRNA29397	TTYH1	0.915631	0.0103769
snoRNA29397	FNDC10	0.914992	0.0105324
snoRNA29397	STMN1	0.91257	0.0111318
snoRNA29397	BUB1	0.911368	0.0114353
snoRNA29397	PKMYT1	0.910906	0.0115531
snoRNA29397	MKI67	0.909501	0.0119146
snoRNA29397	CDK1	0.908593	0.012151
snoRNA29397	LOC616611	0.908381	0.0122065
snoRNA29397	BIRC5	0.907109	0.0125423
snoRNA29397	LOC515418	0.906949	0.012585
snoRNA29397	NME4	0.90593	0.0128575
snoRNA29397	LMAN2L	0.905571	0.0129541
snoRNA29397	GTF2IRD1	0.903459	0.0135303
snoRNA29397	ISG12(B)	0.90185	0.0139774
snoRNA29397	CDC20	0.901466	0.0140852
snoRNA31994	LOC508459	0.998154	5.10996e-06
snoRNA31994	TMF1	0.997759	7.52466e-06
snoRNA31994	LOC101904810	0.997365	1.04058e-05
snoRNA31994	FAS	0.9971	1.26026e-05
snoRNA31994	TARM1	0.997035	1.31768e-05
snoRNA31994	DKK4	0.996768	1.56554e-05
snoRNA31994	NFKB1	0.996718	1.61362e-05
snoRNA31994	LOC104970784	0.996623	1.70866e-05
snoRNA31994	LOC112447295	0.996564	1.7686e-05
snoRNA31994	C3H1orf162	0.996177	2.19002e-05
snoRNA31994	GPBP1	0.996093	2.287e-05
snoRNA31994	ZCCHC6	0.99608	2.30139e-05
snoRNA31994	BIRC3	0.995907	2.50932e-05
snoRNA31994	LOC112448271	0.995753	2.70217e-05
snoRNA31994	MEGF9	0.995598	2.90204e-05
snoRNA31994	LOC112443671	0.995414	3.15017e-05
snoRNA31994	IL22RA2	0.995345	3.24498e-05
snoRNA31994	LOC101907132	0.995267	3.35515e-05
snoRNA31994	PTAFR	0.994818	4.02127e-05
snoRNA31994	OMG	0.99461	4.34943e-05
snoRNA31994	XCR1	0.994428	4.64829e-05
snoRNA31994	LRIF1	0.994417	4.66726e-05
snoRNA31994	PTX3	0.994265	4.9244e-05
snoRNA31994	SLC16A12	0.99421	5.01932e-05
snoRNA31994	MARCKSL1	0.994149	5.12444e-05
snoRNA31994	LOC112448744	0.994109	5.19488e-05
snoRNA31994	CYLD	0.993739	5.86765e-05
snoRNA31994	KDM7A	0.993646	6.04264e-05
snoRNA31994	MXD1	0.993516	6.29275e-05
snoRNA31994	APOBEC3Z1	0.993431	6.45818e-05
snoRNA31994	LOC107132656	0.993421	6.47859e-05
snoRNA31994	LOC112443133	0.993322	6.67469e-05
snoRNA31994	LOC112449300	0.993282	6.75542e-05
snoRNA31994	IFIT2	0.993132	7.0602e-05
snoRNA31994	LOC101903546	0.993	7.33202e-05
snoRNA31994	GPR4	0.992972	7.39159e-05
snoRNA31994	CREBRF	0.99294	7.45823e-05
snoRNA31994	PSTPIP2	0.992772	7.8173e-05
snoRNA31994	SIRT1	0.992559	8.28562e-05
snoRNA31994	LOC112443148	0.992384	8.67921e-05
snoRNA31994	LOC112445949	0.992358	8.73674e-05
snoRNA31994	ANTXR2	0.992339	8.78151e-05
snoRNA31994	RICTOR	0.992282	8.91156e-05
snoRNA31994	ZNF263	0.992007	9.55734e-05
snoRNA31994	FGR	0.991983	9.61527e-05
snoRNA31994	LOC107131942	0.991901	9.81265e-05
snoRNA31994	LOC107133088	0.991805	0.000100469
snoRNA31994	LOC112443724	0.991757	0.000101633
snoRNA31994	LOC101908144	0.991703	0.000102971
snoRNA31994	NFE2	0.99165	0.000104295
snoRNA31994	LOC100336941	0.991569	0.000106323
snoRNA31994	LOC104969735	0.99142	0.000110112
snoRNA31994	MOCS1	0.991396	0.000110736
snoRNA31994	C5H12orf75	0.991334	0.000112321
snoRNA31994	LOC101905172	0.991282	0.000113666
snoRNA31994	LOC100297676	0.99115	0.000117131
snoRNA31994	ACVR1B	0.991106	0.000118307
snoRNA31994	IL18R1	0.991095	0.000118591
snoRNA31994	TANK	0.991088	0.000118792
snoRNA31994	FAM167B	0.990923	0.000123201
snoRNA31994	LOC112442719	0.990894	0.000124009
snoRNA31994	LOC112441604	0.990818	0.000126073
snoRNA31994	PARP11	0.990446	0.000136475
snoRNA31994	LOC107132935	0.990254	0.000142015
snoRNA31994	LOC613699	0.99022	0.000142991
snoRNA31994	ARRDC4	0.989947	0.000151072
snoRNA31994	BRAF	0.989944	0.000151173
snoRNA31994	DGAT2	0.989773	0.00015635
snoRNA31994	CCDC186	0.989751	0.000157032
snoRNA31994	LOC107132340	0.989744	0.000157236
snoRNA31994	LOC101908535	0.989646	0.000160242
snoRNA31994	SPDYA	0.989354	0.0001694
snoRNA31994	LOC112444774	0.989307	0.000170897
snoRNA31994	LOC112447804	0.989256	0.000172543
snoRNA31994	IL18RAP	0.989108	0.000177292
snoRNA31994	RASSF2	0.989082	0.000178162
snoRNA31994	MB21D2	0.989069	0.000178574
snoRNA31994	LOC112448782	0.989064	0.000178745
snoRNA31994	LOC101902552	0.988999	0.000180854
snoRNA31994	RLF	0.98886	0.000185444
snoRNA31994	RNF41	0.988832	0.000186393
snoRNA31994	GTF2B	0.988683	0.000191373
snoRNA31994	LOC112448777	0.98857	0.000195232
snoRNA31994	CDS2	0.988568	0.000195289
snoRNA31994	LOC112441605	0.988552	0.000195836
snoRNA31994	AFF4	0.988481	0.000198272
snoRNA31994	KLHL8	0.988456	0.000199131
snoRNA31994	LOC101903616	0.988408	0.000200796
snoRNA31994	NFKB2	0.98829	0.000204871
snoRNA31994	LOC112449616	0.988113	0.000211119
snoRNA31994	LOC101904166	0.987997	0.000215242
snoRNA31994	LOC112449539	0.987877	0.000219574
snoRNA31994	TMEM154	0.987528	0.000232358
snoRNA31994	LOC104971364	0.987443	0.000235529
snoRNA31994	LOC104971270	0.987405	0.000236966
snoRNA31994	LOC112447860	0.987323	0.00024005
snoRNA31994	LOC107131323	0.987291	0.000241241
snoRNA31994	SRGN	0.987192	0.00024501
snoRNA31994	CCR1	0.987096	0.000248685
snoRNA31994	UPP1	0.986962	0.000253874
snoRNA31994	ANKRD22	0.986684	0.000264786
snoRNA31994	IFITM3_1	0.986578	0.000269018
snoRNA31994	LOC112442666	0.986358	0.000277888
snoRNA31994	LOC107131941	0.986209	0.000283968
snoRNA31994	SCG3	0.986034	0.000291198
snoRNA31994	MCF2L2	0.98603	0.00029139
snoRNA31994	LOC112446779	0.985959	0.000294347
snoRNA31994	LOC509972	0.985848	0.000298998
snoRNA31994	LOC104975324	0.985834	0.000299586
snoRNA31994	LOC100847453	0.985741	0.000303517
snoRNA31994	LOC785168	0.9853	0.000322546
snoRNA31994	ZFAND4	0.985266	0.000324034
snoRNA31994	CREB1	0.985251	0.000324703
snoRNA31994	LOC101902048	0.985209	0.000326535
snoRNA31994	LOC104969531	0.985174	0.00032808
snoRNA31994	ZBTB25	0.985022	0.000334849
snoRNA31994	ANKRD42	0.985005	0.00033561
snoRNA31994	LOC104976281	0.984955	0.000337841
snoRNA31994	THEMIS2	0.984801	0.000344772
snoRNA31994	IFIT3	0.984751	0.000347011
snoRNA31994	C1H3orf38	0.984747	0.000347196
snoRNA31994	LYST	0.984697	0.000349484
snoRNA31994	WDR5B	0.984552	0.000356117
snoRNA31994	RHOH	0.984501	0.000358479
snoRNA31994	LOC112446653	0.984305	0.000367554
snoRNA31994	LOC107132664	0.98419	0.00037294
snoRNA31994	OLFM4	0.984004	0.000381767
snoRNA31994	ACTA2	0.98396	0.000383878
snoRNA31994	LOC112443236	0.983875	0.000387921
snoRNA31994	YIPF4	0.983859	0.000388707
snoRNA31994	EVI2B	0.983805	0.000391287
snoRNA31994	BATF3	0.983669	0.000397871
snoRNA31994	LOC112447032	0.983583	0.000402051
snoRNA31994	PCF11	0.983427	0.000409719
snoRNA31994	CLEC4E	0.983423	0.00040991
snoRNA31994	LOC101904563	0.983309	0.00041557
snoRNA31994	SORCS2	0.983239	0.000419065
snoRNA31994	USP25	0.98316	0.000422974
snoRNA31994	ITM2C	0.9831	0.000426024
snoRNA31994	USP15	0.982886	0.000436839
snoRNA31994	LOC112441665	0.982513	0.000456029
snoRNA31994	FBXO38	0.982199	0.000472485
snoRNA31994	LOC112446721	0.982079	0.000478867
snoRNA31994	ENKUR	0.982067	0.000479508
snoRNA31994	MCEMP1	0.981892	0.000488899
snoRNA31994	LOC101904492	0.981814	0.000493069
snoRNA31994	LOC112449402	0.981809	0.000493344
snoRNA31994	MKNK1	0.981786	0.000494579
snoRNA31994	LOC112447395	0.981724	0.000497939
snoRNA31994	FAM129A	0.98154	0.000508004
snoRNA31994	SERTAD1	0.981515	0.00050937
snoRNA31994	LOC100139670	0.981461	0.000512377
snoRNA31994	BASP1	0.981313	0.000520528
snoRNA31994	LOC112448005	0.981248	0.000524137
snoRNA31994	MMP25	0.981238	0.000524715
snoRNA31994	SOCS3	0.981216	0.000525928
snoRNA31994	TEC	0.981093	0.000532846
snoRNA31994	LOC100848105	0.981077	0.000533731
snoRNA31994	LOC112443413	0.981059	0.000534761
snoRNA31994	LOC107133053	0.981048	0.000535382
snoRNA31994	LOC101901948	0.980819	0.000548345
snoRNA31994	WTAP	0.980755	0.000551974
snoRNA31994	KLF17	0.980644	0.000558354
snoRNA31994	LOC107132901	0.980553	0.000563624
snoRNA31994	LOC507247	0.980534	0.000564689
snoRNA31994	TNFAIP6	0.980527	0.000565129
snoRNA31994	IL1RN	0.980452	0.000569462
snoRNA31994	LYN	0.98039	0.000573069
snoRNA31994	FAM53A	0.980361	0.000574733
snoRNA31994	PSPC1	0.980312	0.000577614
snoRNA31994	EXD1	0.980268	0.000580188
snoRNA31994	LOC107133272	0.980177	0.000585546
snoRNA31994	NKTR	0.980146	0.000587338
snoRNA31994	CREM	0.980143	0.000587544
snoRNA31994	PPP1R3E	0.980141	0.000587659
snoRNA31994	LOC112449342	0.980097	0.000590239
snoRNA31994	TCN1	0.980028	0.00059431
snoRNA31994	OVGP1	0.979972	0.000597664
snoRNA31994	SNN	0.979915	0.000601045
snoRNA31994	BCL6	0.979815	0.000607035
snoRNA31994	LOC112444748	0.979761	0.000610305
snoRNA31994	DAGLB	0.979639	0.000617617
snoRNA31994	JAK2	0.979474	0.000627671
snoRNA31994	VNN2	0.979425	0.000630671
snoRNA31994	IL17REL	0.979347	0.000635424
snoRNA31994	FMNL1	0.979329	0.000636511
snoRNA31994	ISG20	0.979272	0.000640043
snoRNA31994	TREM1	0.979197	0.000644671
snoRNA31994	ZBTB37	0.979107	0.000650224
snoRNA31994	GAB3	0.979002	0.000656714
snoRNA31994	HRH2	0.978936	0.000660869
snoRNA31994	FNIP1	0.978911	0.000662417
snoRNA31994	LRRK2	0.978773	0.000671073
snoRNA31994	CHD1	0.978758	0.000672017
snoRNA31994	TGIF2	0.978725	0.000674092
snoRNA31994	CD82	0.978651	0.000678832
snoRNA31994	KCNJ2	0.978579	0.000683395
snoRNA31994	LOC112444964	0.97849	0.000689018
snoRNA31994	LOC101907753	0.978438	0.000692353
snoRNA31994	LOC783920	0.978279	0.000702548
snoRNA31994	CD101	0.978096	0.000714438
snoRNA31994	LOC112448847	0.978083	0.000715298
snoRNA31994	REL	0.978072	0.000716008
snoRNA31994	DENND5A	0.978035	0.000718412
snoRNA31994	JMJD1C	0.977874	0.000728949
snoRNA31994	LOC112447525	0.977767	0.00073599
snoRNA31994	DDIT4	0.977704	0.000740105
snoRNA31994	CASP4	0.977536	0.000751284
snoRNA31994	MED12L	0.977478	0.000755135
snoRNA31994	DUSP6	0.977315	0.000766095
snoRNA31994	LOC101902154	0.977259	0.000769846
snoRNA31994	SWT1	0.977223	0.000772284
snoRNA31994	LOC107133110	0.977217	0.000772694
snoRNA31994	LOC506121	0.977214	0.000772906
snoRNA31994	LOC112447110	0.977114	0.000779689
snoRNA31994	LOC112443007	0.977112	0.000779827
snoRNA31994	LIX1	0.976958	0.0007903
snoRNA31994	LOC104968422	0.976836	0.000798623
snoRNA31994	AXDND1	0.976725	0.000806294
snoRNA31994	LOC101903564	0.976655	0.000811098
snoRNA31994	HERC5	0.976644	0.00081185
snoRNA31994	ZNFX1	0.976606	0.000814511
snoRNA31994	TAPBPL	0.976334	0.000833486
snoRNA31994	BCL3	0.976009	0.000856441
snoRNA31994	LOC104973829	0.975954	0.000860355
snoRNA31994	TNIP3	0.975943	0.000861164
snoRNA31994	CCRL2	0.975715	0.00087746
snoRNA31994	ZNF292	0.975486	0.000894037
snoRNA31994	LOC112444924	0.975326	0.000905719
snoRNA31994	IL10RA	0.975231	0.000912682
snoRNA31994	N4BP1	0.975128	0.000920231
snoRNA31994	IL1R2	0.975074	0.000924238
snoRNA31994	LOC104975911	0.975047	0.000926232
snoRNA31994	LOC112443000	0.974506	0.000966613
snoRNA31994	LOC407171	0.974459	0.000970211
snoRNA31994	MORC3	0.974438	0.000971764
snoRNA31994	LOC104976804	0.97441	0.00097391
snoRNA31994	LOC112447289	0.974342	0.000979065
snoRNA31994	LOC101904098	0.974273	0.000984339
snoRNA31994	WLS	0.974267	0.000984781
snoRNA31994	INTS6	0.97423	0.00098757
snoRNA31994	LOC786348	0.974201	0.000989813
snoRNA31994	NLGN3	0.974145	0.000994064
snoRNA31994	LOC112441502	0.973963	0.00100805
snoRNA31994	LOC112442668	0.973913	0.00101195
snoRNA31994	RELB	0.973847	0.00101705
snoRNA31994	MYBPH	0.973759	0.00102384
snoRNA31994	ARID4A	0.973752	0.00102438
snoRNA31994	TBC1D8	0.973642	0.00103297
snoRNA31994	LRP2BP	0.973465	0.00104679
snoRNA31994	KDM6B	0.973429	0.00104961
snoRNA31994	C5AR1	0.973383	0.00105326
snoRNA31994	LOC101905499	0.97325	0.00106376
snoRNA31994	IFITM1	0.973203	0.00106751
snoRNA31994	RIMBP2	0.973018	0.00108219
snoRNA31994	RNASE10	0.972982	0.0010851
snoRNA31994	LOC112444486	0.972964	0.00108653
snoRNA31994	TG	0.972506	0.00112352
snoRNA31994	LOC104973604	0.972431	0.00112961
snoRNA31994	LOC107131590	0.972365	0.00113503
snoRNA31994	RNF149	0.972279	0.00114201
snoRNA31994	PSMC3IP	0.972231	0.00114595
snoRNA31994	LOC101904548	0.972172	0.00115081
snoRNA31994	RILPL2	0.972166	0.00115134
snoRNA31994	ST7L	0.97208	0.00115845
snoRNA31994	LOC107131579	0.972025	0.00116296
snoRNA31994	ZNF614	0.97186	0.00117668
snoRNA31994	STX11	0.971771	0.00118407
snoRNA31994	IL1RAP	0.971679	0.00119174
snoRNA31994	LOC101908205	0.971661	0.00119326
snoRNA31994	CCDC136	0.971641	0.00119498
snoRNA31994	EPG5	0.971523	0.00120489
snoRNA31994	LOC101906603	0.971497	0.00120704
snoRNA31994	GSAP	0.971445	0.00121143
snoRNA31994	LOC101905239	0.971397	0.00121552
snoRNA31994	SNAPC1	0.971079	0.00124253
snoRNA31994	LOC112449306	0.971034	0.00124638
snoRNA31994	LOC100336476	0.970902	0.00125772
snoRNA31994	LOC112447832	0.970876	0.00125992
snoRNA31994	LOC112447120	0.97085	0.00126221
snoRNA31994	NAIP	0.97084	0.00126309
snoRNA31994	LOC101906607	0.970652	0.0012793
snoRNA31994	CD80	0.970622	0.00128192
snoRNA31994	FGGY	0.970457	0.00129627
snoRNA31994	LOC112448482	0.970399	0.00130134
snoRNA31994	LOC107132519	0.970357	0.00130508
snoRNA31994	LOC107132255	0.970175	0.001321
snoRNA31994	BTG1	0.97015	0.00132325
snoRNA31994	SLC25A19	0.970089	0.00132864
snoRNA31994	DRD1	0.970002	0.00133631
snoRNA31994	CXCR1	0.969864	0.00134863
snoRNA31994	KMT2E	0.969781	0.00135599
snoRNA31994	LOC101906248	0.969528	0.00137864
snoRNA31994	LOC107132655	0.969225	0.00140609
snoRNA31994	ANKRD33B	0.969144	0.00141347
snoRNA31994	SP4	0.969093	0.0014181
snoRNA31994	LOC112442718	0.969075	0.00141975
snoRNA31994	LOC104974328	0.969046	0.00142242
snoRNA31994	LOC107132093	0.969044	0.00142254
snoRNA31994	MIER1	0.968958	0.00143046
snoRNA31994	LOC104971503	0.96882	0.00144314
snoRNA31994	NUFIP2	0.968711	0.00145317
snoRNA31994	HECW2	0.968628	0.00146091
snoRNA31994	LOC112447294	0.968536	0.00146938
snoRNA31994	DMXL2	0.968493	0.00147341
snoRNA31994	LOC101904248	0.968471	0.00147541
snoRNA31994	FCGR3A	0.968327	0.00148889
snoRNA31994	STX4	0.968314	0.00149006
snoRNA31994	REC8	0.96828	0.00149331
snoRNA31994	LOC112449100	0.96798	0.00152151
snoRNA31994	SUSD6	0.967756	0.00154274
snoRNA31994	BRWD3	0.967633	0.00155445
snoRNA31994	LOC527744	0.96744	0.00157301
snoRNA31994	KHDC4	0.96732	0.00158455
snoRNA31994	NDEL1	0.967205	0.00159559
snoRNA31994	LOC112448816	0.967028	0.00161277
snoRNA31994	ANKRD12	0.966895	0.00162575
snoRNA31994	CLK1	0.966787	0.00163633
snoRNA31994	CDA	0.966787	0.00163638
snoRNA31994	OSCAR	0.96673	0.00164196
snoRNA31994	MR1	0.966715	0.00164339
snoRNA31994	LOC112445160	0.966612	0.00165354
snoRNA31994	PPP1R3B	0.966565	0.00165817
snoRNA31994	LOC112448549	0.966553	0.00165935
snoRNA31994	LOC112442111	0.966525	0.00166214
snoRNA31994	CXCR2	0.966429	0.00167163
snoRNA31994	LOC112447796	0.966254	0.001689
snoRNA31994	LOC101903165	0.96622	0.00169238
snoRNA31994	LOC112443226	0.966095	0.0017048
snoRNA31994	CNTRL	0.966044	0.00170994
snoRNA31994	PIK3AP1	0.965895	0.00172486
snoRNA31994	BIRC2	0.965845	0.00172995
snoRNA31994	LOC112448013	0.965782	0.00173632
snoRNA31994	SPIC	0.965671	0.00174754
snoRNA31994	TENM1	0.965652	0.00174942
snoRNA31994	RBBP6	0.965622	0.0017525
snoRNA31994	CRKL	0.965478	0.00176704
snoRNA31994	NAIF1	0.965444	0.00177053
snoRNA31994	CD81	0.965278	0.00178751
snoRNA31994	DTX3L	0.96525	0.00179037
snoRNA31994	LOC104976076	0.965248	0.00179058
snoRNA31994	LOC107132458	0.96506	0.00180983
snoRNA31994	SLC13A5	0.965028	0.0018132
snoRNA31994	ADAM19	0.96487	0.00182945
snoRNA31994	DDIT3	0.964846	0.00183203
snoRNA31994	LOC101907107	0.964845	0.00183205
snoRNA31994	CD244	0.964845	0.00183207
snoRNA31994	LOC112443228	0.964738	0.00184321
snoRNA31994	LOC112444287	0.964725	0.00184449
snoRNA31994	LOC107132226	0.964724	0.00184463
snoRNA31994	LOC112443843	0.964705	0.00184667
snoRNA31994	HORMAD1	0.964697	0.00184742
snoRNA31994	ARMH2	0.964629	0.00185456
snoRNA31994	LOC104969024	0.964291	0.00188997
snoRNA31994	CD72	0.964265	0.00189264
snoRNA31994	ZNF507	0.964233	0.00189606
snoRNA31994	CD55	0.964204	0.00189909
snoRNA31994	MIDN	0.964137	0.0019062
snoRNA31994	ZNF304	0.964014	0.00191917
snoRNA31994	LOC104970103	0.964003	0.00192032
snoRNA31994	FNBP4	0.963937	0.00192733
snoRNA31994	SLC2A3	0.963903	0.00193095
snoRNA31994	ST3GAL6	0.963839	0.00193779
snoRNA31994	LOC101903992	0.96381	0.00194084
snoRNA31994	LOC112449349	0.963784	0.00194368
snoRNA31994	ARL5C	0.963782	0.00194389
snoRNA31994	LOC101902053	0.963747	0.00194764
snoRNA31994	PLSCR1	0.963662	0.00195668
snoRNA31994	USP3	0.963608	0.00196242
snoRNA31994	LOC100848368	0.96357	0.00196652
snoRNA31994	BBS10	0.963545	0.00196923
snoRNA31994	ZFC3H1	0.96343	0.0019816
snoRNA31994	LOC112443469	0.963379	0.00198704
snoRNA31994	2024-03-07	0.963338	0.00199152
snoRNA31994	LOC104973683	0.963215	0.0020048
snoRNA31994	CLK4	0.963178	0.00200881
snoRNA31994	LOC104969334	0.963081	0.00201936
snoRNA31994	LOC112449508	0.96294	0.00203473
snoRNA31994	LOC107132328	0.962935	0.00203524
snoRNA31994	LOC107131898	0.962856	0.00204386
snoRNA31994	CD69	0.962809	0.00204904
snoRNA31994	LOC112447104	0.962662	0.00206513
snoRNA31994	SOD2	0.962437	0.00208993
snoRNA31994	PTBP2	0.962144	0.00212251
snoRNA31994	LOC107132345	0.962124	0.00212476
snoRNA31994	MED13	0.962	0.00213856
snoRNA31994	SELL	0.961933	0.00214611
snoRNA31994	DDX58	0.961661	0.00217662
snoRNA31994	NOD2	0.961531	0.00219132
snoRNA31994	LOC112446696	0.96146	0.00219941
snoRNA31994	CCDC112	0.961204	0.00222847
snoRNA31994	LOC112444846	0.961044	0.00224685
snoRNA31994	SPTBN5	0.961039	0.00224735
snoRNA31994	LOC112449617	0.960888	0.00226472
snoRNA31994	LOC104976293	0.960882	0.00226542
snoRNA31994	LOC112448923	0.960567	0.00230174
snoRNA31994	LOC104975561	0.960545	0.00230429
snoRNA31994	HERC6	0.960535	0.00230554
snoRNA31994	LOC512684	0.960262	0.00233726
snoRNA31994	ADORA2A	0.96025	0.00233867
snoRNA31994	LOC101906317	0.960214	0.00234295
snoRNA31994	SAFB	0.960119	0.00235404
snoRNA31994	PHF1	0.959855	0.00238507
snoRNA31994	COX19	0.959851	0.00238558
snoRNA31994	LOC112447352	0.959762	0.00239613
snoRNA31994	LOC107131803	0.959568	0.00241908
snoRNA31994	CCM2L	0.959362	0.00244359
snoRNA31994	LOC112444488	0.959305	0.00245048
snoRNA31994	SP140L	0.959278	0.00245361
snoRNA31994	LOC104969458	0.959264	0.00245532
snoRNA31994	MIER3	0.959259	0.00245594
snoRNA31994	CFAP54	0.959254	0.00245655
snoRNA31994	KLRB1	0.95915	0.00246903
snoRNA31994	LOC104976664	0.959133	0.00247103
snoRNA31994	LOC112443224	0.959087	0.00247653
snoRNA31994	CDHR5	0.959075	0.00247795
snoRNA31994	RASA2	0.959031	0.00248329
snoRNA31994	PTPRJ	0.958763	0.00251561
snoRNA31994	RASGRP4	0.958757	0.00251635
snoRNA31994	FAM8A1	0.958727	0.00252005
snoRNA31994	SSH2	0.958662	0.00252795
snoRNA31994	LOC101906818	0.958535	0.00254335
snoRNA31994	BST1	0.958317	0.00257
snoRNA31994	SF3B1	0.958259	0.00257705
snoRNA31994	LOC112448807	0.958103	0.0025963
snoRNA31994	CELSR2	0.958091	0.0025977
snoRNA31994	CCNT2	0.957951	0.002615
snoRNA31994	CCPG1	0.957947	0.00261553
snoRNA31994	NINJ1	0.957919	0.00261894
snoRNA31994	B3GNT3	0.957909	0.00262016
snoRNA31994	TIGD7	0.957839	0.00262879
snoRNA31994	IFIH1	0.957752	0.00263958
snoRNA31994	LOC104974370	0.957722	0.00264338
snoRNA31994	TRAF3	0.957585	0.00266041
snoRNA31994	TMEM156	0.957541	0.00266589
snoRNA31994	LOC112442110	0.957512	0.00266947
snoRNA31994	LONRF3	0.957271	0.00269961
snoRNA31994	KIAA1147	0.957102	0.00272088
snoRNA31994	LOC617565	0.956882	0.00274863
snoRNA31994	AOAH	0.956791	0.00276021
snoRNA31994	TRIM56	0.956667	0.00277598
snoRNA31994	LOC112447435	0.956587	0.0027861
snoRNA31994	GANC	0.956578	0.00278721
snoRNA31994	SERPINB4	0.95654	0.00279214
snoRNA31994	MCTP2	0.956463	0.00280192
snoRNA31994	LOC107132456	0.956435	0.00280552
snoRNA31994	LOC107132783	0.956313	0.0028211
snoRNA31994	CDC42EP4	0.956031	0.00285745
snoRNA31994	LOC112447107	0.955995	0.00286206
snoRNA31994	RNF24	0.955853	0.00288039
snoRNA31994	LOC104973218	0.955823	0.00288424
snoRNA31994	LOC112448140	0.955786	0.00288916
snoRNA31994	C5AR2	0.955649	0.00290684
snoRNA31994	LOC101902542	0.955542	0.00292079
snoRNA31994	LOC112442619	0.955361	0.00294446
snoRNA31994	LOC112449108	0.955309	0.00295128
snoRNA31994	LOC101910021	0.955208	0.00296461
snoRNA31994	IFNAR2	0.955207	0.00296462
snoRNA31994	LOC107132224	0.955105	0.00297807
snoRNA31994	NABP1	0.955039	0.00298678
snoRNA31994	TESK1	0.955009	0.00299079
snoRNA31994	TYK2	0.954956	0.00299781
snoRNA31994	LOC104972906	0.954569	0.00304903
snoRNA31994	LOC112444357	0.954448	0.00306524
snoRNA31994	CPB2	0.954429	0.0030677
snoRNA31994	NHSL2	0.954422	0.00306864
snoRNA31994	ISG15	0.954403	0.0030712
snoRNA31994	FAM160A2	0.954335	0.00308032
snoRNA31994	LOC100847818	0.954328	0.00308131
snoRNA31994	LOC104973760	0.9542	0.00309836
snoRNA31994	FAP	0.953649	0.00317282
snoRNA31994	KLF7	0.953533	0.00318862
snoRNA31994	LOC112442079	0.953484	0.00319535
snoRNA31994	LOC614376	0.95339	0.00320812
snoRNA31994	LOC504773	0.953306	0.00321954
snoRNA31994	LOC112444593	0.953247	0.00322761
snoRNA31994	RAB8B	0.953191	0.00323528
snoRNA31994	LOC104970598	0.953025	0.00325809
snoRNA31994	P2RY14	0.953023	0.00325841
snoRNA31994	MAP6D1	0.952814	0.00328722
snoRNA31994	KMO	0.9527	0.00330297
snoRNA31994	LOC112442262	0.952612	0.00331521
snoRNA31994	LOC112444316	0.952294	0.00335951
snoRNA31994	PNISR	0.952225	0.00336917
snoRNA31994	ATAD2B	0.952197	0.00337302
snoRNA31994	LOC112447806	0.952179	0.00337565
snoRNA31994	BACH1	0.951911	0.00341329
snoRNA31994	USP18	0.95179	0.0034303
snoRNA31994	FGL2	0.951782	0.00343148
snoRNA31994	PIP5K1A	0.951756	0.00343515
snoRNA31994	SAMD9	0.951656	0.00344918
snoRNA31994	PARP14	0.951495	0.00347203
snoRNA31994	CELF5	0.951462	0.0034767
snoRNA31994	IFITM3	0.951391	0.00348686
snoRNA31994	LOC104974701	0.951356	0.00349182
snoRNA31994	TRANK1	0.951349	0.00349285
snoRNA31994	HCK	0.951311	0.00349823
snoRNA31994	PHF12	0.951188	0.00351577
snoRNA31994	GPR84	0.951137	0.00352311
snoRNA31994	LOC107133108	0.951124	0.00352488
snoRNA31994	IRF9	0.951026	0.00353889
snoRNA31994	MAML2	0.950964	0.0035478
snoRNA31994	INSM2	0.950837	0.00356606
snoRNA31994	SDS	0.950758	0.00357752
snoRNA31994	BAZ1A	0.950634	0.00359532
snoRNA31994	LOC104969002	0.950542	0.00360864
snoRNA31994	HSD11B1	0.950376	0.00363275
snoRNA31994	LOC112444749	0.950356	0.0036356
snoRNA31994	LOC100847256	0.950276	0.00364729
snoRNA31994	LOC107131848	0.949949	0.00369496
snoRNA31994	STX6	0.949936	0.00369691
snoRNA31994	STX1B	0.949931	0.00369765
snoRNA31994	SCNN1D	0.949881	0.00370491
snoRNA31994	LOC618409	0.949868	0.00370687
snoRNA31994	LOC101902784	0.949787	0.00371869
snoRNA31994	FEM1C	0.949386	0.00377787
snoRNA31994	GPCPD1	0.949327	0.00378652
snoRNA31994	LOC104974050	0.949284	0.00379295
snoRNA31994	LOC101906226	0.949156	0.00381193
snoRNA31994	RNPC3	0.948921	0.00384697
snoRNA31994	FMNL3	0.948802	0.00386469
snoRNA31994	LOC104974562	0.948598	0.00389534
snoRNA31994	LOC107132719	0.948472	0.00391437
snoRNA31994	LOC107133238	0.948157	0.00396192
snoRNA31994	LOC104974460	0.947992	0.00398685
snoRNA31994	LOC513941	0.947974	0.00398963
snoRNA31994	VAT1L	0.947963	0.00399134
snoRNA31994	LOC281376	0.947956	0.00399232
snoRNA31994	LOC524181	0.947865	0.00400619
snoRNA31994	LOC112441622	0.947851	0.00400838
snoRNA31994	FBRS	0.947825	0.00401227
snoRNA31994	CSF2RA	0.947622	0.00404339
snoRNA31994	PNRC1	0.947544	0.00405524
snoRNA31994	LOC112448056	0.947495	0.00406285
snoRNA31994	LOC107131684	0.946994	0.00414006
snoRNA31994	HSH2D	0.946876	0.00415824
snoRNA31994	LOC104970076	0.94669	0.00418724
snoRNA31994	LOC104969545	0.946455	0.00422387
snoRNA31994	LOC112447296	0.946205	0.00426301
snoRNA31994	LOC104970105	0.946075	0.00428343
snoRNA31994	IL10RB	0.946036	0.00428953
snoRNA31994	LOC107132998	0.946022	0.00429179
snoRNA31994	LOC112449301	0.945928	0.00430669
snoRNA31994	HES4	0.945907	0.00430988
snoRNA31994	LOC107131596	0.945887	0.00431312
snoRNA31994	IL3RA	0.945823	0.00432322
snoRNA31994	IFNAR1	0.945532	0.00436941
snoRNA31994	SBNO2	0.945504	0.00437387
snoRNA31994	LOC104974401	0.945468	0.00437948
snoRNA31994	SEMA4D	0.945434	0.00438497
snoRNA31994	LOC112448770	0.945351	0.00439809
snoRNA31994	LOC107132877	0.945123	0.00443458
snoRNA31994	AOC2	0.945123	0.0044346
snoRNA31994	LOC112444391	0.945091	0.00443976
snoRNA31994	LOC112447045	0.944803	0.00448595
snoRNA31994	TIAM2	0.944791	0.00448793
snoRNA31994	PBX2	0.944776	0.00449036
snoRNA31994	MX1	0.944637	0.0045128
snoRNA31994	GBP5	0.944501	0.00453474
snoRNA31994	NLRP12	0.944416	0.00454851
snoRNA31994	LOC112447043	0.944408	0.00454986
snoRNA31994	TNFAIP2	0.944246	0.00457616
snoRNA31994	S100A9	0.944116	0.00459723
snoRNA31994	BOSTAUV1R414	0.944097	0.00460041
snoRNA31994	HERC1	0.944082	0.00460275
snoRNA31994	LOC112443431	0.944046	0.00460876
snoRNA31994	LOC112449081	0.943871	0.00463735
snoRNA31994	LOC100847835	0.943701	0.00466511
snoRNA31994	KLF10	0.943594	0.00468274
snoRNA31994	LOC101908166	0.943552	0.00468958
snoRNA31994	ERO1B	0.943498	0.00469858
snoRNA31994	LOC112447859	0.943392	0.00471607
snoRNA31994	LOC112441869	0.943333	0.00472569
snoRNA31994	DIXDC1	0.943295	0.00473198
snoRNA31994	LOC104970821	0.943187	0.00474991
snoRNA31994	ZBTB46	0.943077	0.00476804
snoRNA31994	OAS2	0.942968	0.00478619
snoRNA31994	ECE1	0.942965	0.00478666
snoRNA31994	LOC518134	0.94294	0.00479093
snoRNA31994	LOC107133240	0.942927	0.00479312
snoRNA31994	LOC101904946	0.942908	0.00479616
snoRNA31994	LOC104975781	0.942886	0.00479981
snoRNA31994	LOC616254	0.942633	0.00484211
snoRNA31994	BRF2	0.942467	0.00486984
snoRNA31994	SH2D7	0.942466	0.00486999
snoRNA31994	TGM3	0.942429	0.00487623
snoRNA31994	MCL1	0.942261	0.0049045
snoRNA31994	CREBBP	0.94221	0.00491302
snoRNA31994	SH3BP2	0.942051	0.00493975
snoRNA31994	GRB2	0.941705	0.00499838
snoRNA31994	CYP3A5	0.941661	0.00500595
snoRNA31994	LOC101902915	0.941489	0.00503509
snoRNA31994	LOC112446027	0.941432	0.00504492
snoRNA31994	ZFYVE28	0.9412	0.00508444
snoRNA31994	LOC112447373	0.941047	0.00511079
snoRNA31994	SAG	0.94098	0.00512226
snoRNA31994	MUC19	0.940959	0.00512579
snoRNA31994	SLC8B1	0.940623	0.0051837
snoRNA31994	LOC100295883	0.940604	0.00518708
snoRNA31994	LOC112442614	0.940553	0.00519594
snoRNA31994	RAPGEF6	0.940389	0.00522427
snoRNA31994	IL2RA	0.940351	0.00523084
snoRNA31994	LUC7L3	0.940164	0.00526333
snoRNA31994	KDM3A	0.940136	0.00526831
snoRNA31994	ZMYM5	0.93965	0.00535324
snoRNA31994	FOXS1	0.939635	0.00535591
snoRNA31994	FYB1	0.939507	0.00537845
snoRNA31994	LOC107132573	0.939416	0.00539449
snoRNA31994	LOC112444485	0.93923	0.00542722
snoRNA31994	LOC112442715	0.939003	0.00546743
snoRNA31994	DAPP1	0.9387	0.00552132
snoRNA31994	AFF2	0.938544	0.00554918
snoRNA31994	TSC22D3	0.938413	0.00557271
snoRNA31994	C1H21orf91	0.938294	0.00559399
snoRNA31994	RIPOR2	0.938011	0.00564491
snoRNA31994	PPP1R10	0.937962	0.00565362
snoRNA31994	CHST11	0.937796	0.00568371
snoRNA31994	TLL2	0.937741	0.00569366
snoRNA31994	LOC104971266	0.93772	0.0056974
snoRNA31994	TXNIP	0.937708	0.00569957
snoRNA31994	LOC104972363	0.937638	0.00571221
snoRNA31994	TMEM140	0.937621	0.00571536
snoRNA31994	LOC112446152	0.937613	0.00571685
snoRNA31994	LOC104973105	0.937611	0.00571721
snoRNA31994	XIAP	0.937584	0.00572205
snoRNA31994	DEFB7	0.93746	0.00574455
snoRNA31994	ZBP1	0.937433	0.00574946
snoRNA31994	LOC112443509	0.937367	0.0057615
snoRNA31994	DIRAS3	0.937367	0.00576158
snoRNA31994	SAFB2	0.937279	0.00577753
snoRNA31994	LOC104973526	0.937061	0.00581728
snoRNA31994	HIP1R	0.936871	0.0058521
snoRNA31994	FITM1	0.936671	0.00588894
snoRNA31994	LOC112447102	0.93665	0.00589277
snoRNA31994	NYX	0.936544	0.00591227
snoRNA31994	LOC101904383	0.936473	0.00592536
snoRNA31994	SLC22A14	0.936395	0.00593968
snoRNA31994	VSIR	0.936022	0.00600875
snoRNA31994	DUSP16	0.935928	0.00602635
snoRNA31994	LOC112448378	0.93584	0.00604268
snoRNA31994	CD274	0.935641	0.00607978
snoRNA31994	LOC788736	0.935518	0.00610284
snoRNA31994	REM2	0.935366	0.00613131
snoRNA31994	SYT16	0.935286	0.00614644
snoRNA31994	MARCKS	0.935021	0.00619616
snoRNA31994	FSCN1	0.934883	0.00622226
snoRNA31994	TBC1D2B	0.934882	0.00622254
snoRNA31994	DHX34	0.934645	0.0062674
snoRNA31994	LOC104971707	0.934595	0.00627687
snoRNA31994	RNF122	0.934516	0.0062918
snoRNA31994	C25H16orf54	0.934274	0.00633789
snoRNA31994	CSF1	0.934158	0.0063601
snoRNA31994	LOC112447411	0.93377	0.00643444
snoRNA31994	TRAF1	0.933683	0.0064511
snoRNA31994	ZNF274	0.933586	0.00646983
snoRNA31994	PLXNA1	0.933515	0.00648346
snoRNA31994	LOC511531	0.933398	0.00650611
snoRNA31994	POLB	0.93325	0.00653461
snoRNA31994	LOC101904290	0.933047	0.00657398
snoRNA31994	CCDC17	0.932954	0.00659208
snoRNA31994	IRF1	0.932857	0.00661095
snoRNA31994	LOC101904357	0.932818	0.00661849
snoRNA31994	RUBCNL	0.932587	0.00666361
snoRNA31994	BoLA	0.932362	0.00670761
snoRNA31994	LOC101907941	0.931969	0.00678485
snoRNA31994	RBKS	0.931806	0.00681714
snoRNA31994	LOC112446780	0.931166	0.00694419
snoRNA31994	ARID5B	0.93097	0.00698318
snoRNA31994	LOC112448848	0.930926	0.006992
snoRNA31994	POU2F2	0.930876	0.0070021
snoRNA31994	MYD88	0.930847	0.00700786
snoRNA31994	LOC112444326	0.93063	0.00705138
snoRNA31994	CMYA5	0.930582	0.00706099
snoRNA31994	ICAM3	0.930555	0.00706647
snoRNA31994	LOC101906836	0.930524	0.00707264
snoRNA31994	UPB1	0.930222	0.00713357
snoRNA31994	MGC157082	0.930154	0.00714737
snoRNA31994	P2RY13	0.930068	0.00716478
snoRNA31994	CEBPB	0.930061	0.00716606
snoRNA31994	PXN	0.929758	0.00722757
snoRNA31994	ZNF12	0.929702	0.00723899
snoRNA31994	IKBKB	0.929329	0.00731518
snoRNA31994	LOC101906756	0.929215	0.00733842
snoRNA31994	LOC532501	0.928885	0.00740616
snoRNA31994	LOC112445067	0.928691	0.0074461
snoRNA31994	LOC101907920	0.928612	0.00746251
snoRNA31994	LOC107133109	0.928249	0.00753765
snoRNA31994	ISYNA1	0.928167	0.00755454
snoRNA31994	LOC112448766	0.928029	0.00758327
snoRNA31994	LOC104973826	0.927978	0.00759389
snoRNA31994	SMUG1	0.927906	0.0076089
snoRNA31994	GCSAML	0.927888	0.00761262
snoRNA31994	NIN	0.927884	0.00761346
snoRNA31994	SLCO5A1	0.927834	0.00762393
snoRNA31994	ALPK1	0.927679	0.00765637
snoRNA31994	PGLYRP4	0.927502	0.00769332
snoRNA31994	KIAA1324	0.927478	0.00769842
snoRNA31994	RABGEF1	0.927401	0.00771452
snoRNA31994	CATHL3	0.927229	0.00775083
snoRNA31994	KCNJ12	0.926876	0.00782525
snoRNA31994	LOC512486	0.926626	0.00787814
snoRNA31994	VCPIP1	0.926565	0.00789114
snoRNA31994	LOC107132740	0.926342	0.00793836
snoRNA31994	LOC112447848	0.926286	0.00795045
snoRNA31994	LOC112445993	0.926198	0.00796907
snoRNA31994	UBA7	0.926198	0.00796907
snoRNA31994	LOC112446654	0.925135	0.0081973
snoRNA31994	LOC107132718	0.924855	0.00825801
snoRNA31994	ATXN1	0.92467	0.00829824
snoRNA31994	TNIP1	0.924656	0.00830124
snoRNA31994	LOC112446024	0.92464	0.00830469
snoRNA31994	GADD45B	0.924405	0.00835598
snoRNA31994	LOC112444184	0.92437	0.00836355
snoRNA31994	DOK3	0.924368	0.00836391
snoRNA31994	FFAR2	0.924336	0.00837087
snoRNA31994	RUFY4	0.924313	0.00837606
snoRNA31994	IL12B	0.924159	0.0084096
snoRNA31994	PM20D2	0.924097	0.00842328
snoRNA31994	LOC112446153	0.924031	0.00843782
snoRNA31994	VMP1	0.923939	0.00845779
snoRNA31994	GPR52	0.923742	0.00850123
snoRNA31994	PROK2	0.923493	0.00855616
snoRNA31994	LOC112447063	0.923249	0.00861004
snoRNA31994	EMB	0.923229	0.00861441
snoRNA31994	LOC107132077	0.923126	0.00863718
snoRNA31994	SH2D3C	0.922946	0.00867713
snoRNA31994	LOC107132374	0.922491	0.00877854
snoRNA31994	ELL2	0.922435	0.00879123
snoRNA31994	LOC101902444	0.922299	0.00882156
snoRNA31994	MYNN	0.921873	0.00891727
snoRNA31994	NME8	0.92185	0.00892242
snoRNA31994	LOC107132398	0.921849	0.00892263
snoRNA31994	LOC112441848	0.921824	0.00892846
snoRNA31994	LOC104970831	0.921742	0.00894683
snoRNA31994	FAM184A	0.9216	0.00897886
snoRNA31994	LOC101904128	0.921584	0.00898258
snoRNA31994	LOC104968476	0.92158	0.00898335
snoRNA31994	LOC617503	0.921537	0.00899306
snoRNA31994	IRAK2	0.921512	0.00899884
snoRNA31994	GGT5	0.921491	0.00900346
snoRNA31994	TSPAN33	0.92146	0.00901047
snoRNA31994	LOC112447080	0.921356	0.00903416
snoRNA31994	NR4A3	0.921336	0.00903864
snoRNA31994	SLC45A4	0.92127	0.00905361
snoRNA31994	LOC101903868	0.920855	0.00914809
snoRNA31994	GRIPAP1	0.920645	0.00919588
snoRNA31994	LOC104975122	0.920494	0.00923052
snoRNA31994	LOC112446012	0.920478	0.00923422
snoRNA31994	PREX1	0.920357	0.00926185
snoRNA31994	ASTL	0.920237	0.00928943
snoRNA31994	LOC112444519	0.920212	0.00929514
snoRNA31994	LOC100847171	0.920041	0.00933455
snoRNA31994	NFAT5	0.920003	0.00934325
snoRNA31994	LOC112448746	0.919674	0.00941926
snoRNA31994	CCNL2	0.919527	0.00945322
snoRNA31994	LOC112449618	0.919384	0.00948645
snoRNA31994	LOC104972815	0.919371	0.00948946
snoRNA31994	LOC112442757	0.919272	0.00951252
snoRNA31994	SCN2B	0.919162	0.009538
snoRNA31994	SEMA4A	0.918938	0.00959013
snoRNA31994	LOC104970129	0.918724	0.00964026
snoRNA31994	EIF2AK2	0.918708	0.00964395
snoRNA31994	CELA2A	0.918702	0.00964548
snoRNA31994	LOC104974755	0.918567	0.0096769
snoRNA31994	PARM1	0.918368	0.00972379
snoRNA31994	PELI1	0.918333	0.00973187
snoRNA31994	ABCG1	0.918294	0.00974104
snoRNA31994	ABCA13	0.918064	0.00979516
snoRNA31994	BOLA	0.917667	0.00988898
snoRNA31994	ELL	0.91757	0.00991211
snoRNA31994	LOC107133180	0.917549	0.00991691
snoRNA31994	LOC407145	0.91732	0.00997133
snoRNA31994	IGSF6	0.917011	0.0100451
snoRNA31994	ZC3H12C	0.916946	0.0100604
snoRNA31994	UPF2	0.916785	0.010099
snoRNA31994	PPP1R18	0.916689	0.0101221
snoRNA31994	LOC112444310	0.916545	0.0101565
snoRNA31994	LOC112443204	0.916112	0.0102607
snoRNA31994	LOC112448315	0.915991	0.0102899
snoRNA31994	NCF1	0.915978	0.010293
snoRNA31994	LOC104971585	0.915806	0.0103346
snoRNA31994	PYGM	0.915704	0.0103592
snoRNA31994	LOC112441835	0.915155	0.0104927
snoRNA31994	JUNB	0.915089	0.0105088
snoRNA31994	GPR160	0.914904	0.0105538
snoRNA31994	LOC101910094	0.914425	0.0106712
snoRNA31994	ZNF207	0.914317	0.0106978
snoRNA31994	LOC112442677	0.914077	0.010757
snoRNA31994	CDKL2	0.914008	0.010774
snoRNA31994	LOC100848122	0.913977	0.0107816
snoRNA31994	LOC107133128	0.913756	0.0108364
snoRNA31994	TRMT13	0.913722	0.0108448
snoRNA31994	WASHC4	0.91368	0.0108551
snoRNA31994	LOC112446800	0.913644	0.010864
snoRNA31994	IRF7	0.913586	0.0108785
snoRNA31994	RIC1	0.913314	0.010946
snoRNA31994	LOC100296901	0.913313	0.0109463
snoRNA31994	SIGLEC8	0.913168	0.0109822
snoRNA31994	LOC104971613	0.913125	0.0109932
snoRNA31994	HIVEP3	0.91303	0.0110169
snoRNA31994	LOC104970537	0.912905	0.011048
snoRNA31994	LOC512005	0.912879	0.0110544
snoRNA31994	LOC112443407	0.912854	0.0110607
snoRNA31994	LOC104971510	0.912671	0.0111065
snoRNA31994	CXCL13	0.912637	0.0111151
snoRNA31994	LOC112446644	0.912572	0.0111313
snoRNA31994	CCNJL	0.912351	0.0111869
snoRNA31994	LOC112445108	0.91222	0.0112198
snoRNA31994	LOC107132462	0.911965	0.0112842
snoRNA31994	TREML2	0.911622	0.0113709
snoRNA31994	LOC100138951	0.911272	0.0114598
snoRNA31994	LOC112444763	0.911181	0.0114828
snoRNA31994	DDX25	0.9111	0.0115035
snoRNA31994	AQP9	0.911059	0.0115139
snoRNA31994	LOC101902306	0.910908	0.0115526
snoRNA31994	LOC104976020	0.910899	0.0115548
snoRNA31994	LOC107132911	0.910681	0.0116106
snoRNA31994	DNAJB1	0.910651	0.0116181
snoRNA31994	LOC112443491	0.910559	0.0116417
snoRNA31994	LOC112449172	0.910239	0.0117241
snoRNA31994	CHI3L1	0.909189	0.0119954
snoRNA31994	LOC112444740	0.909014	0.012041
snoRNA31994	SAP25	0.908817	0.0120925
snoRNA31994	LOC112445942	0.908558	0.0121602
snoRNA31994	IQSEC1	0.908552	0.0121617
snoRNA31994	LOC112447109	0.908328	0.0122203
snoRNA31994	USP50	0.908178	0.0122598
snoRNA31994	BOLA-NC1	0.907546	0.0124264
snoRNA31994	LOC104971388	0.906668	0.0126598
snoRNA31994	DEDD2	0.906305	0.012757
snoRNA31994	LOC112443195	0.906051	0.012825
snoRNA31994	LOC104972128	0.905635	0.012937
snoRNA31994	LOC508666	0.905077	0.013088
snoRNA31994	PTGIR	0.904761	0.0131739
snoRNA31994	NFAM1	0.904694	0.0131921
snoRNA31994	PIK3R5	0.904665	0.0131999
snoRNA31994	SPATA6L	0.90451	0.0132421
snoRNA31994	LOC112447433	0.904484	0.0132493
snoRNA31994	LOC112442735	0.904344	0.0132875
snoRNA31994	LOC112442214	0.904302	0.0132988
snoRNA31994	LOC786942	0.904296	0.0133006
snoRNA31994	SCAI	0.904216	0.0133226
snoRNA31994	LOC112449052	0.904071	0.013362
snoRNA31994	SLC6A2	0.904056	0.0133662
snoRNA31994	RAB3IP	0.903795	0.0134379
snoRNA31994	ARID5A	0.903748	0.0134508
snoRNA31994	LOC112443735	0.903469	0.0135277
snoRNA31994	PDXK	0.903418	0.0135416
snoRNA31994	LOC112442271	0.903245	0.0135894
snoRNA31994	WSB1	0.903037	0.013647
snoRNA31994	ICAM1	0.902593	0.0137702
snoRNA31994	LOC112443130	0.902431	0.0138152
snoRNA31994	PDE4B	0.901861	0.0139744
snoRNA31994	KCP	0.901685	0.0140237
snoRNA31994	LIMK2	0.90162	0.0140417
snoRNA31994	LOC112448135	0.901437	0.0140933
snoRNA31994	LOC112448105	0.901344	0.0141193
snoRNA31994	PLEKHO2	0.901113	0.0141845
snoRNA31994	PRSS36	0.901097	0.0141891
snoRNA31994	SH2B2	0.900645	0.0143168
snoRNA35478	VCAN	0.97185	0.00117752
snoRNA35478	ALCAM	0.942228	0.00491004
snoRNA35478	SLC46A2	0.941541	0.00502626
snoRNA35478	C10H15orf48	0.930346	0.00710853
snoRNA35478	LOC504861	0.927361	0.00772297
snoRNA35478	LOC104968902	0.926365	0.0079336
snoRNA35478	ACVRL1	0.925054	0.00821495
snoRNA35478	IFNG	0.922924	0.00868215
snoRNA35478	INHBA	0.922084	0.00886989
snoRNA35478	LOC112443214	0.91836	0.00972557
snoRNA35478	LOC100852090	0.917876	0.00983968
snoRNA35478	CD38	0.916765	0.0101037
snoRNA35478	PECAM1	0.916622	0.010138
snoRNA35478	SLC2A6	0.912209	0.0112225
snoRNA35478	LOC618416	0.910499	0.0116571
snoRNA35478	LOC107132262	0.908434	0.0121926
snoRNA35478	SLC7A11	0.907598	0.0124128
snoRNA35478	LOC100848700	0.902753	0.0137257
snoRNA50196	NAIP	0.998006	5.96248e-06
snoRNA50196	LOC104975911	0.997221	1.15727e-05
snoRNA50196	KLHL8	0.994529	4.48162e-05
snoRNA50196	LOC112447045	0.994387	4.71665e-05
snoRNA50196	LYST	0.994276	4.90586e-05
snoRNA50196	ANKRD12	0.99403	5.33616e-05
snoRNA50196	LOC112448140	0.993876	5.61316e-05
snoRNA50196	OVGP1	0.991121	0.000117905
snoRNA50196	LOC101904166	0.990891	0.000124092
snoRNA50196	CASP4	0.990562	0.000133185
snoRNA50196	LOC107131942	0.990068	0.000147464
snoRNA50196	LOC407171	0.989545	0.000163378
snoRNA50196	CD69	0.989137	0.00017635
snoRNA50196	POU2F2	0.989124	0.000176786
snoRNA50196	LOC104976076	0.988941	0.000182789
snoRNA50196	LRRK2	0.988925	0.000183304
snoRNA50196	NOD2	0.988645	0.000192674
snoRNA50196	GSAP	0.988203	0.000207945
snoRNA50196	LOC107131590	0.988155	0.000209618
snoRNA50196	CD274	0.988151	0.000209764
snoRNA50196	LOC112447120	0.988112	0.000211161
snoRNA50196	LOC107132901	0.988084	0.000212147
snoRNA50196	LOC112441605	0.987983	0.000215758
snoRNA50196	MCEMP1	0.98674	0.000262578
snoRNA50196	CCDC186	0.986123	0.000287522
snoRNA50196	LOC107132656	0.985986	0.000293201
snoRNA50196	LOC101903868	0.985633	0.00030812
snoRNA50196	BRWD3	0.985334	0.000321073
snoRNA50196	IL10RA	0.98528	0.000323428
snoRNA50196	ZNF614	0.98511	0.000330913
snoRNA50196	LOC107132340	0.985057	0.000333284
snoRNA50196	KMO	0.985027	0.00033461
snoRNA50196	AOAH	0.985019	0.000334958
snoRNA50196	TANK	0.984864	0.000341907
snoRNA50196	CLK1	0.984852	0.000342436
snoRNA50196	LOC107132935	0.984665	0.000350951
snoRNA50196	GPCPD1	0.984604	0.000353734
snoRNA50196	ZNF304	0.984374	0.000364354
snoRNA50196	RAB8B	0.984016	0.000381183
snoRNA50196	ZNF292	0.983738	0.000394542
snoRNA50196	BIRC3	0.983483	0.000406978
snoRNA50196	MORC3	0.983449	0.000408631
snoRNA50196	SRGN	0.983323	0.000414841
snoRNA50196	FNIP1	0.983246	0.000418672
snoRNA50196	XCR1	0.983146	0.000423715
snoRNA50196	PSTPIP2	0.983033	0.000429391
snoRNA50196	LOC101904810	0.983	0.000431035
snoRNA50196	JAK2	0.982923	0.000434945
snoRNA50196	LOC101905172	0.982326	0.000465776
snoRNA50196	NLRP12	0.981869	0.000490109
snoRNA50196	DUSP16	0.981723	0.000498046
snoRNA50196	C3H1orf162	0.981703	0.000499115
snoRNA50196	LOC112448271	0.981523	0.000508954
snoRNA50196	NKTR	0.98141	0.000515148
snoRNA50196	LOC107131323	0.980643	0.000558428
snoRNA50196	LOC508459	0.980575	0.000562313
snoRNA50196	CCNT2	0.980562	0.000563058
snoRNA50196	PTBP2	0.980302	0.00057818
snoRNA50196	LOC112447032	0.980099	0.000590156
snoRNA50196	RICTOR	0.980037	0.000593787
snoRNA50196	ANKRD22	0.979772	0.000609618
snoRNA50196	OMG	0.979677	0.000615362
snoRNA50196	HSD11B1	0.979557	0.000622586
snoRNA50196	LOC112445949	0.979444	0.000629462
snoRNA50196	LOC101905499	0.979241	0.000641907
snoRNA50196	MAP6D1	0.979007	0.000656454
snoRNA50196	DDIT4	0.978778	0.000670812
snoRNA50196	CYLD	0.978316	0.000700176
snoRNA50196	LOC101908205	0.978269	0.0007032
snoRNA50196	ATAD2B	0.978113	0.000713328
snoRNA50196	LOC112447804	0.978045	0.000717718
snoRNA50196	ANKRD42	0.977993	0.000721142
snoRNA50196	LOC112443671	0.977993	0.000721153
snoRNA50196	2024-03-07	0.977789	0.000734483
snoRNA50196	DKK4	0.977532	0.000751544
snoRNA50196	SPTBN5	0.977346	0.000763978
snoRNA50196	AFF4	0.97707	0.000782664
snoRNA50196	BBS10	0.977028	0.000785502
snoRNA50196	ZBTB25	0.976927	0.000792433
snoRNA50196	LOC101904098	0.976765	0.000803526
snoRNA50196	BIRC2	0.976551	0.000818323
snoRNA50196	BAZ1A	0.976463	0.000824474
snoRNA50196	SPDYA	0.976429	0.000826841
snoRNA50196	LOC104969735	0.975845	0.000868132
snoRNA50196	LOC112443843	0.975719	0.00087716
snoRNA50196	ST3GAL6	0.97564	0.000882919
snoRNA50196	BRAF	0.975519	0.000891672
snoRNA50196	MIER1	0.975512	0.000892165
snoRNA50196	SF3B1	0.975331	0.000905366
snoRNA50196	LOC112444846	0.974768	0.000946936
snoRNA50196	RLF	0.974737	0.000949268
snoRNA50196	LOC107133088	0.974483	0.000968363
snoRNA50196	RNF149	0.974461	0.000970019
snoRNA50196	NFKB1	0.974387	0.000975625
snoRNA50196	LOC112448777	0.974351	0.000978351
snoRNA50196	MCF2L2	0.974303	0.000982049
snoRNA50196	ZCCHC6	0.974215	0.000988754
snoRNA50196	LOC101902048	0.973914	0.00101184
snoRNA50196	LOC112441869	0.973791	0.00102137
snoRNA50196	IL12B	0.973529	0.00104177
snoRNA50196	PTX3	0.973515	0.00104286
snoRNA50196	SLC13A5	0.973422	0.00105021
snoRNA50196	GPBP1	0.973188	0.00106866
snoRNA50196	CHD1	0.973003	0.00108341
snoRNA50196	SOD2	0.972909	0.00109098
snoRNA50196	LOC101903616	0.972842	0.00109629
snoRNA50196	LOC112446653	0.972827	0.00109752
snoRNA50196	TNIP3	0.972641	0.00111252
snoRNA50196	LOC112446721	0.972631	0.00111332
snoRNA50196	LOC112448744	0.972152	0.00115243
snoRNA50196	LUC7L3	0.97211	0.00115596
snoRNA50196	SCNN1D	0.972065	0.00115964
snoRNA50196	DAPP1	0.971948	0.00116936
snoRNA50196	CD80	0.971909	0.00117261
snoRNA50196	USP25	0.97181	0.00118078
snoRNA50196	CCPG1	0.971697	0.00119027
snoRNA50196	MEGF9	0.971584	0.00119972
snoRNA50196	LOC112444748	0.971207	0.00123166
snoRNA50196	CLEC4E	0.971193	0.00123283
snoRNA50196	RAPGEF6	0.971172	0.0012346
snoRNA50196	PLXNA1	0.971167	0.00123505
snoRNA50196	LOC112443228	0.971068	0.00124347
snoRNA50196	LOC104971364	0.971015	0.00124803
snoRNA50196	LOC112441604	0.970853	0.00126197
snoRNA50196	LOC107133053	0.970726	0.00127289
snoRNA50196	MIER3	0.970625	0.00128167
snoRNA50196	KDM7A	0.970334	0.00130705
snoRNA50196	LOC100847171	0.969882	0.00134702
snoRNA50196	LOC112447473	0.969643	0.00136836
snoRNA50196	LOC101902552	0.969624	0.00137
snoRNA50196	LOC104970784	0.969318	0.00139763
snoRNA50196	USP15	0.96924	0.00140472
snoRNA50196	MMP25	0.969133	0.00141447
snoRNA50196	LOC112449539	0.969076	0.00141969
snoRNA50196	JMJD1C	0.969063	0.00142083
snoRNA50196	BOLA	0.968949	0.0014313
snoRNA50196	BATF3	0.968889	0.0014368
snoRNA50196	TRAF3	0.968729	0.00145156
snoRNA50196	MKNK1	0.968599	0.00146352
snoRNA50196	LOC107132226	0.96856	0.00146717
snoRNA50196	TARM1	0.968483	0.00147434
snoRNA50196	WTAP	0.968469	0.00147559
snoRNA50196	LOC104969334	0.968375	0.00148437
snoRNA50196	LOC112448482	0.968341	0.00148758
snoRNA50196	SWT1	0.96827	0.00149421
snoRNA50196	LOC104975324	0.968189	0.00150186
snoRNA50196	FAS	0.968184	0.00150225
snoRNA50196	LOC112449508	0.967969	0.00152259
snoRNA50196	LOC101907753	0.967655	0.00155243
snoRNA50196	FBXO38	0.967643	0.0015535
snoRNA50196	MED12L	0.967448	0.00157223
snoRNA50196	IL18RAP	0.967292	0.00158719
snoRNA50196	CHST11	0.967267	0.00158959
snoRNA50196	LOC112443226	0.96711	0.00160479
snoRNA50196	BCL6	0.966933	0.00162205
snoRNA50196	LOC100297676	0.966872	0.00162803
snoRNA50196	LOC107132655	0.966861	0.00162905
snoRNA50196	RBBP6	0.966745	0.00164041
snoRNA50196	LOC112446012	0.966696	0.00164528
snoRNA50196	LOC112448770	0.966559	0.00165874
snoRNA50196	FAM129A	0.966361	0.00167831
snoRNA50196	LOC112443413	0.966302	0.00168425
snoRNA50196	DMXL2	0.966234	0.00169097
snoRNA50196	SNAPC1	0.966082	0.00170616
snoRNA50196	NFKB2	0.965965	0.00171785
snoRNA50196	SP4	0.965758	0.00173872
snoRNA50196	LOC507247	0.965743	0.00174022
snoRNA50196	N4BP1	0.965322	0.001783
snoRNA50196	MYBPH	0.965272	0.00178806
snoRNA50196	LOC112449402	0.965254	0.00179
snoRNA50196	LOC104976281	0.965138	0.00180183
snoRNA50196	CCM2L	0.96506	0.00180987
snoRNA50196	LOC112447860	0.964902	0.00182622
snoRNA50196	IL1RAP	0.964796	0.00183715
snoRNA50196	LOC107131941	0.964778	0.00183902
snoRNA50196	BoLA	0.964708	0.00184633
snoRNA50196	KLF17	0.964591	0.00185847
snoRNA50196	SNN	0.964587	0.00185895
snoRNA50196	IFNAR2	0.964434	0.00187488
snoRNA50196	XIAP	0.964397	0.00187881
snoRNA50196	IL17REL	0.964255	0.00189375
snoRNA50196	TMEM154	0.964235	0.0018958
snoRNA50196	ZFC3H1	0.964094	0.00191068
snoRNA50196	ZC3H12C	0.964073	0.00191295
snoRNA50196	THEMIS2	0.963906	0.00193064
snoRNA50196	ACVR1B	0.96382	0.00193985
snoRNA50196	LOC511531	0.963498	0.00197432
snoRNA50196	LOC112443724	0.963417	0.00198303
snoRNA50196	TBC1D2B	0.963406	0.00198419
snoRNA50196	LOC112447104	0.963269	0.00199895
snoRNA50196	WDR5B	0.963199	0.00200652
snoRNA50196	TEC	0.963149	0.002012
snoRNA50196	LOC107131579	0.962945	0.00203414
snoRNA50196	LOC112447295	0.962855	0.002044
snoRNA50196	TNFAIP6	0.962836	0.0020461
snoRNA50196	LOC112449342	0.962825	0.0020473
snoRNA50196	BTG1	0.962711	0.00205983
snoRNA50196	YIPF4	0.962677	0.00206349
snoRNA50196	LOC107132664	0.96266	0.00206534
snoRNA50196	ZBTB37	0.962627	0.00206901
snoRNA50196	LOC100847818	0.962594	0.00207265
snoRNA50196	PLSCR1	0.962477	0.00208551
snoRNA50196	FAM8A1	0.962389	0.00209532
snoRNA50196	FCGR3A	0.962382	0.00209603
snoRNA50196	SIRT1	0.962122	0.00212489
snoRNA50196	NUFIP2	0.961666	0.00217602
snoRNA50196	LYN	0.961566	0.00218735
snoRNA50196	CCRL2	0.961393	0.002207
snoRNA50196	LOC112449617	0.961295	0.00221808
snoRNA50196	MED13	0.960905	0.00226273
snoRNA50196	FNBP4	0.960749	0.00228074
snoRNA50196	LOC104969024	0.96073	0.00228288
snoRNA50196	C5H12orf75	0.960712	0.00228502
snoRNA50196	FGR	0.960696	0.00228689
snoRNA50196	LOC112444774	0.960511	0.00230832
snoRNA50196	LOC100336476	0.960239	0.00233999
snoRNA50196	IFIT2	0.959867	0.00238364
snoRNA50196	IL1RN	0.959851	0.00238556
snoRNA50196	LOC101903546	0.959568	0.00241912
snoRNA50196	PPP1R3B	0.959371	0.00244254
snoRNA50196	CSF2RA	0.95914	0.00247023
snoRNA50196	NIN	0.958945	0.00249361
snoRNA50196	BCL2A1	0.958704	0.00252282
snoRNA50196	LOC100336941	0.958698	0.00252358
snoRNA50196	HCK	0.958688	0.00252473
snoRNA50196	LOC107132456	0.958639	0.00253066
snoRNA50196	LOC112443133	0.958625	0.0025324
snoRNA50196	LOC104976804	0.958541	0.00254266
snoRNA50196	CD82	0.958439	0.00255505
snoRNA50196	FFAR2	0.958416	0.00255795
snoRNA50196	C1H3orf38	0.958299	0.0025722
snoRNA50196	RHOH	0.958112	0.00259516
snoRNA50196	REL	0.957993	0.00260983
snoRNA50196	LOC104968422	0.957885	0.0026231
snoRNA50196	SERTAD1	0.957854	0.00262697
snoRNA50196	MB21D2	0.957833	0.00262957
snoRNA50196	IL22RA2	0.957631	0.00265462
snoRNA50196	PTAFR	0.957588	0.00266002
snoRNA50196	SLC25A19	0.957491	0.00267215
snoRNA50196	LOC104972906	0.95745	0.00267718
snoRNA50196	LOC107132573	0.957353	0.00268931
snoRNA50196	LOC112444287	0.957221	0.00270589
snoRNA50196	LRP2BP	0.957134	0.00271684
snoRNA50196	PPP1R3E	0.957123	0.00271824
snoRNA50196	PARP11	0.957027	0.00273034
snoRNA50196	LOC112446779	0.957006	0.002733
snoRNA50196	LOC107132224	0.956973	0.00273717
snoRNA50196	LOC101907132	0.956774	0.00276237
snoRNA50196	TMF1	0.956122	0.00284564
snoRNA50196	CREBRF	0.955965	0.00286596
snoRNA50196	GPR52	0.955723	0.00289732
snoRNA50196	WSB1	0.95554	0.00292104
snoRNA50196	CD244	0.955006	0.0029911
snoRNA50196	MOCS1	0.95494	0.00299984
snoRNA50196	CCR1	0.954939	0.00300006
snoRNA50196	HERC5	0.954848	0.00301198
snoRNA50196	LOC112443148	0.954766	0.00302294
snoRNA50196	WLS	0.954748	0.00302533
snoRNA50196	GPR4	0.954723	0.00302856
snoRNA50196	LOC112448782	0.954298	0.00308522
snoRNA50196	ACTA2	0.954249	0.00309179
snoRNA50196	ITM2C	0.953829	0.00314848
snoRNA50196	LOC104970537	0.95382	0.00314961
snoRNA50196	SCG3	0.953745	0.00315981
snoRNA50196	SLC8B1	0.953679	0.0031687
snoRNA50196	LOC617565	0.953375	0.00321015
snoRNA50196	LOC104974562	0.953303	0.00322
snoRNA50196	LRIF1	0.953261	0.00322572
snoRNA50196	SP140L	0.953243	0.00322822
snoRNA50196	SCAI	0.953213	0.00323234
snoRNA50196	SPIC	0.952633	0.00331226
snoRNA50196	ZNF263	0.952546	0.00332446
snoRNA50196	NFE2	0.952356	0.00335083
snoRNA50196	LOC101906607	0.952333	0.00335408
snoRNA50196	SLC2A3	0.952315	0.00335653
snoRNA50196	LOC101904492	0.952236	0.00336762
snoRNA50196	KMT2E	0.952108	0.00338554
snoRNA50196	B3GNT3	0.951951	0.00340765
snoRNA50196	MARCKSL1	0.951707	0.00344203
snoRNA50196	LOC100847453	0.951272	0.00350375
snoRNA50196	TIGD7	0.951149	0.00352139
snoRNA50196	PNISR	0.951017	0.00354024
snoRNA50196	LOC107133110	0.951009	0.00354143
snoRNA50196	IFNAR1	0.950611	0.00359862
snoRNA50196	LOC107132458	0.950515	0.00361251
snoRNA50196	PARP14	0.950348	0.00363681
snoRNA50196	PCF11	0.950191	0.00365955
snoRNA50196	KLF7	0.949864	0.00370738
snoRNA50196	LOC101904290	0.949705	0.00373077
snoRNA50196	BRF2	0.949631	0.0037416
snoRNA50196	DAGLB	0.949622	0.00374298
snoRNA50196	CNTRL	0.949322	0.00378728
snoRNA50196	RILPL2	0.949082	0.00382295
snoRNA50196	PSPC1	0.949021	0.00383212
snoRNA50196	IRF1	0.949002	0.00383484
snoRNA50196	TYK2	0.94899	0.00383668
snoRNA50196	LOC112443195	0.948785	0.00386734
snoRNA50196	ADORA2A	0.94834	0.00393427
snoRNA50196	LOC101906317	0.948306	0.00393928
snoRNA50196	LOC112449306	0.948298	0.00394057
snoRNA50196	GAB3	0.948122	0.00396725
snoRNA50196	SLC16A12	0.947898	0.00400125
snoRNA50196	APOBEC3Z1	0.94783	0.0040116
snoRNA50196	IRAK2	0.947738	0.00402563
snoRNA50196	LOC112442949	0.947564	0.00405227
snoRNA50196	LOC112449108	0.947444	0.00407063
snoRNA50196	LOC100139670	0.947413	0.00407541
snoRNA50196	NFAT5	0.947324	0.0040891
snoRNA50196	LOC104974328	0.947261	0.00409879
snoRNA50196	LOC785168	0.946938	0.00414867
snoRNA50196	NME8	0.946934	0.00414921
snoRNA50196	LOC618733	0.946763	0.00417585
snoRNA50196	LOC101907920	0.946693	0.00418673
snoRNA50196	PIK3AP1	0.946685	0.00418789
snoRNA50196	LOC112442718	0.946562	0.00420712
snoRNA50196	CD72	0.946487	0.00421884
snoRNA50196	ST7L	0.946472	0.00422119
snoRNA50196	IGSF6	0.94644	0.00422623
snoRNA50196	LOC112442719	0.946408	0.00423125
snoRNA50196	LOC100848700	0.94632	0.00424496
snoRNA50196	LOC527744	0.946129	0.00427489
snoRNA50196	ERO1B	0.946128	0.00427505
snoRNA50196	SCN2B	0.945848	0.00431922
snoRNA50196	LOC112445160	0.945716	0.0043401
snoRNA50196	LOC104974701	0.945236	0.00441656
snoRNA50196	BACH1	0.945228	0.00441783
snoRNA50196	LOC101901948	0.945186	0.00442449
snoRNA50196	MXD1	0.945171	0.00442684
snoRNA50196	SOCS3	0.94512	0.00443514
snoRNA50196	LOC613699	0.945032	0.00444917
snoRNA50196	LOC509972	0.944994	0.00445534
snoRNA50196	RASA2	0.944915	0.00446794
snoRNA50196	GTF2B	0.94477	0.00449129
snoRNA50196	RELB	0.944768	0.00449159
snoRNA50196	LOC112449100	0.944641	0.00451211
snoRNA50196	LOC112443236	0.944458	0.00454177
snoRNA50196	DDX25	0.944362	0.0045572
snoRNA50196	ARID4A	0.944324	0.00456349
snoRNA50196	LOC104973760	0.944225	0.00457959
snoRNA50196	BASP1	0.944128	0.00459539
snoRNA50196	LOC112443000	0.944087	0.00460193
snoRNA50196	SAMD9	0.943939	0.00462619
snoRNA50196	FSCN1	0.943876	0.00463638
snoRNA50196	LOC112442111	0.94383	0.00464392
snoRNA50196	LOC112443224	0.943826	0.00464472
snoRNA50196	LOC112449300	0.94382	0.00464569
snoRNA50196	CLK4	0.943685	0.0046678
snoRNA50196	HORMAD1	0.943389	0.00471643
snoRNA50196	VCPIP1	0.943349	0.00472312
snoRNA50196	DGAT2	0.943297	0.00473171
snoRNA50196	LOC112447294	0.943104	0.00476372
snoRNA50196	RIC1	0.942828	0.00480948
snoRNA50196	P2RY13	0.942596	0.00484829
snoRNA50196	ZNF274	0.942354	0.00488884
snoRNA50196	IL1R2	0.942353	0.00488898
snoRNA50196	RASSF2	0.942334	0.00489224
snoRNA50196	LOC112448807	0.942224	0.00491064
snoRNA50196	KHDC4	0.942109	0.00492998
snoRNA50196	EPG5	0.942045	0.00494079
snoRNA50196	UPF2	0.941915	0.00496281
snoRNA50196	GPR84	0.941761	0.0049889
snoRNA50196	LOC112443007	0.941622	0.00501257
snoRNA50196	FAM167B	0.941367	0.00505597
snoRNA50196	LOC512486	0.941281	0.00507059
snoRNA50196	LOC512684	0.941245	0.00507681
snoRNA50196	MARCKS	0.941208	0.0050832
snoRNA50196	TCN1	0.941078	0.00510544
snoRNA50196	IFIT3	0.941027	0.00511409
snoRNA50196	USP3	0.940918	0.00513292
snoRNA50196	ANTXR2	0.940885	0.0051386
snoRNA50196	LOC100848368	0.940825	0.00514898
snoRNA50196	IL18R1	0.940608	0.00518643
snoRNA50196	LOC112448746	0.940401	0.00522226
snoRNA50196	PECAM1	0.940303	0.00523923
snoRNA50196	GANC	0.940232	0.00525165
snoRNA50196	LOC107132519	0.940119	0.00527117
snoRNA50196	LOC104971374	0.940089	0.00527647
snoRNA50196	TNFAIP2	0.939874	0.00531397
snoRNA50196	LOC112444924	0.939706	0.0053435
snoRNA50196	LOC101908144	0.939668	0.00535011
snoRNA50196	OLFM4	0.939389	0.00539926
snoRNA50196	LOC112449616	0.939225	0.00542819
snoRNA50196	LOC104975781	0.939013	0.00546578
snoRNA50196	C10H15orf48	0.938996	0.00546874
snoRNA50196	CELSR2	0.938993	0.00546923
snoRNA50196	LOC107132783	0.938703	0.00552078
snoRNA50196	LOC104976020	0.938641	0.00553193
snoRNA50196	FGL2	0.938618	0.00553602
snoRNA50196	LOC112449349	0.938522	0.00555308
snoRNA50196	LOC281376	0.938475	0.00556158
snoRNA50196	LOC101903165	0.938451	0.00556577
snoRNA50196	CDS2	0.938428	0.00557001
snoRNA50196	WASHC4	0.938168	0.00561661
snoRNA50196	LOC101906603	0.938075	0.00563326
snoRNA50196	TMEM156	0.938047	0.00563833
snoRNA50196	GNG4	0.937836	0.00567636
snoRNA50196	MR1	0.937821	0.00567918
snoRNA50196	LOC104973683	0.93781	0.00568108
snoRNA50196	TREM1	0.93781	0.00568116
snoRNA50196	RNPC3	0.937791	0.00568451
snoRNA50196	REC8	0.937718	0.00569781
snoRNA50196	LOC101908535	0.937504	0.00573664
snoRNA50196	LOC112449301	0.937273	0.00577852
snoRNA50196	KCNJ2	0.937151	0.00580096
snoRNA50196	LOC112448847	0.936987	0.00583094
snoRNA50196	ARRDC4	0.936932	0.00584092
snoRNA50196	EVI2B	0.936881	0.00585028
snoRNA50196	LOC104971270	0.936801	0.00586489
snoRNA50196	LOC112447395	0.936706	0.00588233
snoRNA50196	LOC101906248	0.936703	0.0058829
snoRNA50196	GGT5	0.936614	0.00589933
snoRNA50196	PTPRJ	0.936593	0.00590318
snoRNA50196	BST1	0.936589	0.00590397
snoRNA50196	EXD1	0.936503	0.00591984
snoRNA50196	HERC1	0.93644	0.00593149
snoRNA50196	LOC107133108	0.936253	0.00596608
snoRNA50196	LOC112444486	0.936108	0.0059929
snoRNA50196	CCDC17	0.936002	0.00601263
snoRNA50196	DDIT3	0.935446	0.00611639
snoRNA50196	LOC101902154	0.934742	0.00624893
snoRNA50196	C26H6orf52	0.934499	0.00629498
snoRNA50196	TG	0.934455	0.00630341
snoRNA50196	ZFAND4	0.934334	0.00632644
snoRNA50196	LOC101903992	0.934285	0.00633583
snoRNA50196	ISG20	0.934034	0.00638383
snoRNA50196	LOC101902784	0.93403	0.00638448
snoRNA50196	CFAP54	0.933922	0.00640514
snoRNA50196	TENM1	0.933909	0.00640771
snoRNA50196	ZBP1	0.933846	0.00641981
snoRNA50196	SORCS2	0.933631	0.00646102
snoRNA50196	RIMBP2	0.933535	0.00647957
snoRNA50196	IFIH1	0.933261	0.00653247
snoRNA50196	ZNF12	0.933098	0.00656407
snoRNA50196	LOC107132877	0.933075	0.00656861
snoRNA50196	DENND5A	0.933025	0.00657823
snoRNA50196	BCL3	0.933017	0.0065799
snoRNA50196	KDM6B	0.932944	0.00659406
snoRNA50196	LOC783920	0.932868	0.0066087
snoRNA50196	LOC101904128	0.932701	0.00664128
snoRNA50196	RNF41	0.932478	0.0066849
snoRNA50196	LOC112448923	0.932357	0.00670869
snoRNA50196	KCP	0.932336	0.00671279
snoRNA50196	LOC112447832	0.932326	0.00671477
snoRNA50196	AXDND1	0.932068	0.00676532
snoRNA50196	LOC101910021	0.93193	0.00679252
snoRNA50196	LOC100138951	0.931897	0.00679912
snoRNA50196	UPP1	0.931548	0.00686818
snoRNA50196	LOC104969458	0.931517	0.00687422
snoRNA50196	FMNL1	0.931449	0.00688774
snoRNA50196	LOC112442666	0.93101	0.00697524
snoRNA50196	LOC104971503	0.930749	0.00702752
snoRNA50196	CYP3A5	0.930465	0.00708452
snoRNA50196	LOC112442735	0.930341	0.00710959
snoRNA50196	LOC407145	0.930262	0.00712548
snoRNA50196	PELI1	0.930047	0.00716907
snoRNA50196	CCDC136	0.929968	0.00718491
snoRNA50196	LOC104971266	0.92995	0.00718861
snoRNA50196	ABCG1	0.929948	0.00718913
snoRNA50196	LOC112441502	0.929574	0.00726507
snoRNA50196	LOC104968902	0.929536	0.00727276
snoRNA50196	LOC104974050	0.929389	0.0073028
snoRNA50196	TGIF2	0.929329	0.00731506
snoRNA50196	LOC112447525	0.929288	0.00732348
snoRNA50196	CD55	0.928941	0.00739469
snoRNA50196	CD81	0.928934	0.00739607
snoRNA50196	LOC107131898	0.928546	0.00747611
snoRNA50196	LOC104969002	0.928234	0.00754079
snoRNA50196	DTX3L	0.928233	0.00754088
snoRNA50196	LOC112442214	0.927867	0.00761718
snoRNA50196	LOC104969531	0.927788	0.00763355
snoRNA50196	LOC112447352	0.927582	0.00767676
snoRNA50196	AOC2	0.927564	0.00768044
snoRNA50196	DUSP6	0.927385	0.00771805
snoRNA50196	LOC112448005	0.927086	0.00778085
snoRNA50196	LOC112442110	0.92706	0.00778631
snoRNA50196	CREB1	0.927058	0.00778668
snoRNA50196	NLGN3	0.927051	0.00778818
snoRNA50196	LOC112448848	0.926768	0.00784803
snoRNA50196	STX11	0.926644	0.00787432
snoRNA50196	CD300LF	0.92654	0.00789625
snoRNA50196	CD40	0.926532	0.00789806
snoRNA50196	RETN	0.926467	0.00791183
snoRNA50196	CRKL	0.926193	0.00797013
snoRNA50196	LOC112443469	0.925935	0.00802524
snoRNA50196	LOC100848105	0.925747	0.00806546
snoRNA50196	LOC112444964	0.925603	0.00809644
snoRNA50196	CELA2A	0.925556	0.00810665
snoRNA50196	NABP1	0.925221	0.00817876
snoRNA50196	PARM1	0.924879	0.00825286
snoRNA50196	STX4	0.924684	0.00829507
snoRNA50196	LOC107133272	0.9246	0.0083133
snoRNA50196	DRD1	0.924574	0.00831914
snoRNA50196	PHF1	0.924313	0.00837591
snoRNA50196	ZNFX1	0.924258	0.00838793
snoRNA50196	DIRAS3	0.923912	0.00846393
snoRNA50196	IFITM3_1	0.923885	0.00846984
snoRNA50196	TBC1D8	0.923684	0.00851404
snoRNA50196	LOC104976293	0.923647	0.00852213
snoRNA50196	LOC112447110	0.923617	0.00852882
snoRNA50196	LOC104973604	0.92354	0.00854565
snoRNA50196	ENKUR	0.923522	0.00854964
snoRNA50196	RASGRP4	0.923361	0.00858533
snoRNA50196	LOC112444488	0.922555	0.0087644
snoRNA50196	LOC112442632	0.922315	0.00881808
snoRNA50196	CXCR2	0.922274	0.00882713
snoRNA50196	TRAF1	0.922228	0.00883746
snoRNA50196	LOC100847256	0.922111	0.00886371
snoRNA50196	LOC112441622	0.921973	0.00889479
snoRNA50196	FAM53A	0.921584	0.00898261
snoRNA50196	TRMT13	0.921442	0.00901469
snoRNA50196	ADAM19	0.921276	0.00905228
snoRNA50196	CD101	0.92125	0.00905811
snoRNA50196	LOC112443735	0.921155	0.00907979
snoRNA50196	IL10RB	0.920904	0.00913688
snoRNA50196	VNN2	0.920731	0.00917631
snoRNA50196	LOC101904563	0.92013	0.00931401
snoRNA50196	LOC112448056	0.920106	0.00931963
snoRNA50196	MAML2	0.919836	0.00938184
snoRNA50196	PSMC3IP	0.919718	0.009409
snoRNA50196	EMB	0.919597	0.00943698
snoRNA50196	PNRC1	0.919596	0.0094372
snoRNA50196	SMG1	0.919403	0.00948212
snoRNA50196	LOC104971613	0.919276	0.00951148
snoRNA50196	IFITM3	0.919238	0.00952037
snoRNA50196	SUSD6	0.91917	0.00953622
snoRNA50196	VMP1	0.919106	0.00955097
snoRNA50196	ARID5B	0.919074	0.00955856
snoRNA50196	IL3RA	0.918925	0.00959327
snoRNA50196	TAPBPL	0.918801	0.00962216
snoRNA50196	HRH2	0.91848	0.00969746
snoRNA50196	LOC112447796	0.918343	0.00972956
snoRNA50196	INTS6	0.918089	0.00978937
snoRNA50196	ADAMTS7	0.918071	0.00979357
snoRNA50196	NINJ1	0.91752	0.00992395
snoRNA50196	FMNL3	0.917254	0.00998716
snoRNA50196	LOC112446027	0.917143	0.0100135
snoRNA50196	LOC112447289	0.917037	0.0100388
snoRNA50196	FGGY	0.916993	0.0100493
snoRNA50196	LOC101902915	0.916911	0.0100688
snoRNA50196	LOC104970076	0.916721	0.0101142
snoRNA50196	LOC112442079	0.916681	0.0101239
snoRNA50196	LOC513941	0.916668	0.010127
snoRNA50196	LOC101904946	0.916623	0.0101378
snoRNA50196	IRF9	0.916618	0.010139
snoRNA50196	C5AR1	0.916143	0.0102531
snoRNA50196	LOC112441663	0.915972	0.0102944
snoRNA50196	ICAM1	0.915762	0.0103451
snoRNA50196	TESK1	0.915704	0.0103592
snoRNA50196	PBX2	0.915696	0.0103613
snoRNA50196	DDX58	0.915695	0.0103615
snoRNA50196	LOC104969596	0.91567	0.0103675
snoRNA50196	DOK3	0.915501	0.0104084
snoRNA50196	SEMA4D	0.915291	0.0104596
snoRNA50196	KDM3A	0.915149	0.010494
snoRNA50196	SLCO5A1	0.915074	0.0105123
snoRNA50196	LOC104975122	0.914999	0.0105307
snoRNA50196	LOC112443491	0.914911	0.0105521
snoRNA50196	PDXK	0.914879	0.01056
snoRNA50196	IQSEC1	0.91438	0.0106823
snoRNA50196	NDEL1	0.914309	0.0106997
snoRNA50196	LOC112444326	0.914183	0.0107308
snoRNA50196	LOC518134	0.914143	0.0107407
snoRNA50196	SLC2A6	0.914018	0.0107716
snoRNA50196	ISG15	0.913933	0.0107924
snoRNA50196	ARL5C	0.913842	0.0108151
snoRNA50196	STX6	0.913825	0.0108192
snoRNA50196	LOC101904248	0.913793	0.0108272
snoRNA50196	MCTP2	0.913358	0.0109351
snoRNA50196	LOC101904548	0.913227	0.0109676
snoRNA50196	IFITM1	0.913096	0.0110003
snoRNA50196	LOC112442547	0.912849	0.0110621
snoRNA50196	H19	0.912787	0.0110775
snoRNA50196	LOC104970105	0.912763	0.0110834
snoRNA50196	LOC112449618	0.912759	0.0110844
snoRNA50196	CREM	0.912665	0.0111082
snoRNA50196	TMEM140	0.912654	0.0111109
snoRNA50196	UPB1	0.912599	0.0111245
snoRNA50196	CCNL2	0.912574	0.0111309
snoRNA50196	LOC104973826	0.912487	0.0111526
snoRNA50196	NAIF1	0.912376	0.0111805
snoRNA50196	GBP5	0.912341	0.0111894
snoRNA50196	CDC42EP4	0.911961	0.011285
snoRNA50196	SH3BP2	0.911891	0.0113027
snoRNA50196	LOC101906756	0.911816	0.0113219
snoRNA50196	ARG2	0.911604	0.0113754
snoRNA50196	LOC112447296	0.911142	0.0114929
snoRNA50196	KLRB1	0.911141	0.011493
snoRNA50196	LOC104973526	0.910994	0.0115304
snoRNA50196	CPB2	0.91054	0.0116468
snoRNA50196	LOC112441665	0.910384	0.0116866
snoRNA50196	LOC104973829	0.910369	0.0116905
snoRNA50196	LOC101905239	0.910257	0.0117193
snoRNA50196	VSIR	0.910215	0.0117302
snoRNA50196	SYT16	0.909863	0.0118209
snoRNA50196	FEM1C	0.909695	0.0118644
snoRNA50196	ECE1	0.90963	0.0118811
snoRNA50196	SENP7	0.909319	0.0119618
snoRNA50196	LOC107132345	0.908975	0.0120511
snoRNA50196	LOC101906836	0.908702	0.0121225
snoRNA50196	LOC112447806	0.908564	0.0121586
snoRNA50196	LOC112444485	0.908204	0.012253
snoRNA50196	LOC101910094	0.908192	0.0122562
snoRNA50196	GCNA	0.908189	0.012257
snoRNA50196	LOC112442757	0.908118	0.0122755
snoRNA50196	SERPINB2	0.907986	0.0123103
snoRNA50196	LOC107132077	0.907878	0.0123387
snoRNA50196	SBNO2	0.907668	0.0123943
snoRNA50196	LOC506121	0.907658	0.0123968
snoRNA50196	LOC112447043	0.907598	0.0124128
snoRNA50196	SSH2	0.90758	0.0124174
snoRNA50196	LOC107132093	0.907501	0.0124383
snoRNA50196	FAP	0.907015	0.0125674
snoRNA50196	CXCR1	0.906782	0.0126295
snoRNA50196	LOC101903564	0.906616	0.0126737
snoRNA50196	LOC101905824	0.906589	0.0126809
snoRNA50196	LOC107132328	0.906424	0.0127249
snoRNA50196	CCDC112	0.906398	0.0127319
snoRNA50196	CXCL8	0.906	0.0128387
snoRNA50196	LOC104973218	0.90574	0.0129088
snoRNA50196	LOC104972351	0.905684	0.0129237
snoRNA50196	LOC112447433	0.905674	0.0129265
snoRNA50196	C1H21orf91	0.905307	0.0130256
snoRNA50196	LOC112448549	0.905299	0.0130278
snoRNA50196	LOC112448816	0.90516	0.0130654
snoRNA50196	LIX1	0.904734	0.013181
snoRNA50196	NCF1	0.90461	0.0132149
snoRNA50196	SELL	0.904209	0.0133243
snoRNA50196	ARID5A	0.90411	0.0133515
snoRNA50196	TRIM56	0.903859	0.0134202
snoRNA50196	LOC101904357	0.903713	0.0134605
snoRNA50196	LOC112448766	0.903672	0.0134718
snoRNA50196	LOC104973105	0.90359	0.0134942
snoRNA50196	DIXDC1	0.903584	0.0134959
snoRNA50196	LOC504861	0.903465	0.0135288
snoRNA50196	LOC104972128	0.90344	0.0135357
snoRNA50196	TSPAN33	0.903163	0.013612
snoRNA50196	CYP27B1	0.903131	0.0136209
snoRNA50196	LOC112447109	0.902835	0.0137028
snoRNA50196	LOC112442677	0.902811	0.0137095
snoRNA50196	FYB1	0.90263	0.0137598
snoRNA50196	USP50	0.902488	0.0137994
snoRNA50196	GPR160	0.902452	0.0138092
snoRNA50196	LOC104971707	0.90241	0.013821
snoRNA50196	LOC112441835	0.902398	0.0138244
snoRNA50196	LOC112442619	0.901945	0.0139508
snoRNA50196	IL23R	0.901935	0.0139535
snoRNA50196	LOC524181	0.901908	0.013961
snoRNA50196	LOC107131848	0.901778	0.0139975
snoRNA50196	LOC112442668	0.900526	0.0143506
snoRNA50196	GRB2	0.9003	0.0144146
snoRNA50196	CDHR5	0.900172	0.014451
snoRNA50197	KMO	0.996723	1.60937e-05
snoRNA50197	POU2F2	0.994435	4.63692e-05
snoRNA50197	LOC101903868	0.993373	6.5737e-05
snoRNA50197	PLXNA1	0.99332	6.67822e-05
snoRNA50197	LOC112446012	0.993013	7.30618e-05
snoRNA50197	ANKRD12	0.991102	0.000118399
snoRNA50197	LOC112442949	0.989801	0.000155506
snoRNA50197	NIN	0.989452	0.000166319
snoRNA50197	LOC112448770	0.989366	0.000169016
snoRNA50197	LOC112447045	0.989136	0.000176406
snoRNA50197	NAIP	0.988693	0.000191038
snoRNA50197	LOC104975911	0.987763	0.000223702
snoRNA50197	ATAD2B	0.985888	0.000297323
snoRNA50197	LOC511531	0.985592	0.000309895
snoRNA50197	LOC112448140	0.984817	0.000344015
snoRNA50197	LOC104971374	0.984556	0.000355941
snoRNA50197	CLK1	0.983434	0.000409395
snoRNA50197	CCNT2	0.98342	0.000410083
snoRNA50197	ZNF292	0.983419	0.000410104
snoRNA50197	LOC112447473	0.983106	0.000425704
snoRNA50197	GPR52	0.982532	0.000455025
snoRNA50197	MAP6D1	0.982453	0.000459134
snoRNA50197	LOC101904290	0.980624	0.000559525
snoRNA50197	SPTBN5	0.980483	0.000567666
snoRNA50197	LOC104968902	0.979975	0.000597475
snoRNA50197	LOC101908205	0.97976	0.000610313
snoRNA50197	LOC104976020	0.978746	0.000672789
snoRNA50197	MIER1	0.978256	0.000704081
snoRNA50197	SCNN1D	0.978132	0.00071207
snoRNA50197	FAM8A1	0.977495	0.000753981
snoRNA50197	OVGP1	0.97741	0.00075969
snoRNA50197	SCAI	0.977078	0.000782118
snoRNA50197	FFAR2	0.976968	0.00078958
snoRNA50197	LOC100847818	0.976917	0.000793086
snoRNA50197	MIER3	0.976019	0.000855735
snoRNA50197	DUSP16	0.975825	0.00086957
snoRNA50197	DMXL2	0.975704	0.000878258
snoRNA50197	NOD2	0.974536	0.000964364
snoRNA50197	ZNF614	0.973767	0.00102321
snoRNA50197	PECAM1	0.972977	0.00108548
snoRNA50197	CD300LF	0.972757	0.00110313
snoRNA50197	LRRK2	0.972425	0.00113011
snoRNA50197	GSAP	0.971247	0.00122823
snoRNA50197	LUC7L3	0.971198	0.00123237
snoRNA50197	NLRP12	0.97102	0.00124756
snoRNA50197	LOC112443226	0.970635	0.00128082
snoRNA50197	UPF2	0.970235	0.00131572
snoRNA50197	LOC104976076	0.969789	0.00135531
snoRNA50197	RAPGEF6	0.9694	0.00139023
snoRNA50197	RBBP6	0.968919	0.00143402
snoRNA50197	SRGN	0.968911	0.00143476
snoRNA50197	AOAH	0.968709	0.00145341
snoRNA50197	LOC104970537	0.968641	0.00145965
snoRNA50197	HSD11B1	0.968167	0.0015039
snoRNA50197	CD274	0.968167	0.00150391
snoRNA50197	NKTR	0.968141	0.00150636
snoRNA50197	CSF2RA	0.967641	0.00155375
snoRNA50197	NME8	0.967465	0.00157052
snoRNA50197	LOC112441869	0.966677	0.00164716
snoRNA50197	LYST	0.966643	0.00165047
snoRNA50197	IL12B	0.966132	0.00170117
snoRNA50197	XIAP	0.966041	0.00171025
snoRNA50197	FNIP1	0.965972	0.00171715
snoRNA50197	MORC3	0.965701	0.00174448
snoRNA50197	RAB8B	0.965655	0.00174915
snoRNA50197	LOC104972906	0.965435	0.00177149
snoRNA50197	LOC512486	0.96528	0.00178726
snoRNA50197	JAK2	0.965173	0.00179822
snoRNA50197	SMG1	0.964875	0.00182899
snoRNA50197	BRWD3	0.964533	0.00186454
snoRNA50197	ACSL6	0.964377	0.00188094
snoRNA50197	SPDYA	0.96431	0.00188797
snoRNA50197	KLHL8	0.963699	0.00195275
snoRNA50197	SLC13A5	0.962678	0.0020634
snoRNA50197	WSB1	0.961708	0.00217137
snoRNA50197	CCDC186	0.961684	0.00217405
snoRNA50197	LOC112443413	0.961557	0.00218842
snoRNA50197	OMG	0.96131	0.00221647
snoRNA50197	PSTPIP2	0.961263	0.00222181
snoRNA50197	BRAF	0.9611	0.00224034
snoRNA50197	CD69	0.960393	0.00232205
snoRNA50197	RLF	0.959978	0.00237055
snoRNA50197	XCR1	0.959678	0.00240598
snoRNA50197	SWT1	0.959046	0.00248145
snoRNA50197	AFF4	0.958886	0.00250077
snoRNA50197	NFAT5	0.958826	0.00250806
snoRNA50197	GPCPD1	0.958813	0.00250965
snoRNA50197	LOC101905172	0.958777	0.00251402
snoRNA50197	CASP4	0.957945	0.00261577
snoRNA50197	C10H15orf48	0.957779	0.00263635
snoRNA50197	LOC107131590	0.957546	0.00266528
snoRNA50197	LOC107131942	0.957449	0.00267742
snoRNA50197	BAZ1A	0.957162	0.00271332
snoRNA50197	CD80	0.956918	0.00274412
snoRNA50197	CLEC4E	0.956912	0.00274488
snoRNA50197	CCPG1	0.956907	0.00274551
snoRNA50197	LOC101904810	0.956906	0.00274561
snoRNA50197	2024-03-07	0.956625	0.00278123
snoRNA50197	LOC101907920	0.956377	0.00281295
snoRNA50197	LOC112449108	0.956185	0.00283761
snoRNA50197	IL1RAP	0.956075	0.00285178
snoRNA50197	IL17REL	0.955757	0.00289289
snoRNA50197	ZBTB37	0.955237	0.00296078
snoRNA50197	ZNF304	0.954935	0.00300047
snoRNA50197	MCEMP1	0.954919	0.00300258
snoRNA50197	LOC112443228	0.954835	0.00301375
snoRNA50197	LOC112446721	0.954447	0.00306535
snoRNA50197	DAPP1	0.954394	0.00307249
snoRNA50197	TANK	0.954232	0.00309419
snoRNA50197	LOC104969735	0.954069	0.00311602
snoRNA50197	TBC1D2B	0.953902	0.00313859
snoRNA50197	DDIT4	0.953844	0.00314645
snoRNA50197	SF3B1	0.953825	0.00314896
snoRNA50197	ABCG1	0.953639	0.00317425
snoRNA50197	FNBP4	0.953606	0.00317872
snoRNA50197	LOC112447120	0.953567	0.00318402
snoRNA50197	LOC107132901	0.953465	0.00319782
snoRNA50197	TRMT13	0.953451	0.00319983
snoRNA50197	PLSCR1	0.953331	0.00321621
snoRNA50197	LOC101904098	0.953283	0.00322278
snoRNA50197	ZNF12	0.953148	0.00324124
snoRNA50197	FCGR3A	0.952795	0.00328989
snoRNA50197	LOC407171	0.952708	0.00330191
snoRNA50197	SNAPC1	0.952541	0.00332513
snoRNA50197	SPIC	0.952507	0.00332987
snoRNA50197	LOC101906607	0.952458	0.00333664
snoRNA50197	PTBP2	0.95232	0.00335585
snoRNA50197	LOC107132340	0.952276	0.00336207
snoRNA50197	GNG4	0.95215	0.00337966
snoRNA50197	PTX3	0.952121	0.00338371
snoRNA50197	SP4	0.952009	0.00339946
snoRNA50197	LOC101903616	0.951834	0.00342408
snoRNA50197	LOC112445949	0.951808	0.00342772
snoRNA50197	THEMIS2	0.951723	0.00343971
snoRNA50197	MMP25	0.951516	0.0034691
snoRNA50197	LOC101904166	0.951391	0.0034868
snoRNA50197	KLF7	0.951321	0.00349681
snoRNA50197	LOC104969334	0.951036	0.00353758
snoRNA50197	ANKRD42	0.950829	0.00356727
snoRNA50197	LOC107131323	0.950708	0.00358473
snoRNA50197	BIRC3	0.950466	0.00361973
snoRNA50197	SLC2A3	0.950451	0.00362177
snoRNA50197	ZNF274	0.9502	0.00365833
snoRNA50197	LOC101902048	0.950176	0.00366183
snoRNA50197	NFKB1	0.950001	0.00368735
snoRNA50197	KCP	0.949617	0.00374379
snoRNA50197	LOC112442547	0.9493	0.00379061
snoRNA50197	LOC512684	0.949087	0.00382219
snoRNA50197	CYP27B1	0.949068	0.00382507
snoRNA50197	CYLD	0.949054	0.00382713
snoRNA50197	CHD1	0.948763	0.00387059
[truncated: 1,190 more rows]
