# Supplementary material for: Small nucleolar RNA dysregulation and potential roles in bovine subclinical mastitis
Source: J Anim Sci Biotechnol. 2025 Sep 12;16:124. doi: 10.1186/s40104-025-01230-9 (PMC12427106; doi:10.1186/s40104-025-01230-9)
Supplement: Supplementary file 6 — Supplementary Material 6. Table S6A Functional enrichment Gene Ontology Biological processes of differentially expressed snoRNA correlated genes of Staphylococcus aureus versus control group. Table S6B Functional enrichment Gene Ontology Biological processes of differentially expressed snoRNA correlated genes of Staphylococcus chromogenes versus control group. Table S6C Functional enrichment KEGG pathway analysis of differentially expressed snoRNA correlated genes of Staphylococcus aureus versus control group. Table S6D Functional enrichment KEGG pathway analysis of differentially expressed snoRNA correlated genes of Staphylococcus chromogenes versus control group. Table S6E Functional enrichment KEGG pathway analysis of differentially expressed snoRNA correlated genes specific to Staphylococcus aureus, Staphylococcus chromogenes and Staphylococcus aureus versus Staphylococcus chromogenes. Table S6F Functional enrichment Gene Ontology Biological processes terms of differentially expressed snoRNA correlated genes specific to Staphylococcus aureus, Staphylococcus chromogenes and Staphylococcus aureus versus Staphylococcus chromogenes. Table S6G Functional enrichment KEGG pathways of 7 hub snoRNAs correlated genes of Staphylococcus chromogenes versus control group. Table S6H Functional enrichment Gene Ontology Biological processes of 7 hub snoRNAs correlated genes of Staphylococcus chromogenes versus control group. Table S6I Functional enrichment Gene Ontology Biological processes of 7 hub snoRNAs correlated genes of Staphylococcus aureus versus control group. Table S6J Functional enrichment KEGG pathways of 7 hub snoRNAs correlated genes of Staphylococcus aureus versus control group. Table S6K Functional enrichment Gene Ontology Biological processes of SNORA1 correlated genes of Staphylococcus aureus versus control group. Table S6L Functional enrichment KEGG pathway analysis of differentially expressed SNORA1 correlated genes of Staphylococcus aureus versus control gr [file 40104_2025_1230_MOESM6_ESM.xlsx]

## Sheet: S6A_GO_BP_S. aureus
Table S6A. Functional enrichment Gene Ontology Biological processes of differentially expressed snoRNA correlated genes of Staphylococcus aureus versus control group
Enrichment FDR	nGenes	Pathway Genes	Fold Enrichment	Pathway	URL	Genes
1.32233e-23	129	1799	2.77447	GO:0002376 immune system process	http://amigo.geneontology.org/amigo/term/GO:0002376	SP3 TCIRG1 EPS8 MYD88 IL18R1 KMT5B FYB1 BCL6 ARG2 FCGR3A GAB2 CD244 TAP2 PSMB8 DDX58 AKIRIN2 PSPC1 SKIL STAT2 NFAM1 TEC CREB1 LITAF PTK2B NFKB2 BST1 ADGRG3 THEMIS2 CYLD S100A9 TNFAIP6 STXBP3 ADAR IL2RG IFIH1 PDE4B LY96 TAP1 PSMB9 PTX3 KMT2E EVI2B LCP2 BCL3 MR1 USP15 KAT8 FAS VSIR KCNQ1 RAB8B SELL PSEN1 FGR BATF3 IRS2 JUNB EPG5 TNFSF14 B2M IFNGR1 TNIP1 GAB3 RHOH TRAF3 ACVR1B ARID5A KLF10 ISG15 TAP…
1.59514e-16	205	4377	1.81217	GO:0048518 positive regulation of biological process	http://amigo.geneontology.org/amigo/term/GO:0048518	VASP PRKAA1 SP3 STAU1 MYD88 NIPBL CDKN2AIP IL18R1 KMT5B BCL6 PHF1 SENP2 SEMA4D ARG2 CREBRF FCGR3A GAB2 ECE1 TAP2 ATF7IP NCF1 RUFY4 DDX58 KDM7A ABCA13 ELL MTMR9 AKIRIN2 ADAM19 PSPC1 MYLIP BACH1 SKIL MLXIP TNFRSF1A MAP3K2 STAT2 DUSP6 GRB2 DDR2 NFAM1 TEC FGF1 IL10RA SOX15 CREB1 PIAS1 LITAF DEDD2 IRF9 CCNT1 PTK2B NFKB2 USP34 BST1 THEMIS2 CYLD CD53 S100A9 TANK RICTOR DHX34 RASGRP4 TNFAIP6 ADAR IL2RG H…
4.27179e-16	83	1077	2.98184	GO:0006955 immune response	http://amigo.geneontology.org/amigo/term/GO:0006955	TCIRG1 MYD88 IL18R1 KMT5B FYB1 BCL6 ARG2 CD244 TAP2 DDX58 AKIRIN2 PSPC1 STAT2 NFAM1 TEC LITAF PTK2B NFKB2 THEMIS2 CYLD S100A9 STXBP3 ADAR IFIH1 PDE4B LY96 PTX3 LCP2 BCL3 MR1 USP15 FAS VSIR PSEN1 FGR EPG5 TNFSF14 B2M IFNGR1 TNIP1 TRAF3 ARID5A ISG15 IFNAR2 PIK3R6 GAPT SENP7 IL6R CCR1 IL1RN PIK3AP1 LYN ZNFX1 FBXO38 LTB BACH2 SBNO2 PELI1 C5AR1 STAT3 BRAF PARP9 ADAM8 RC3H2 PTPRJ TNFRSF1B MX1 IRF1 NMI …
5.15384e-16	109	1703	2.47647	GO:0009605 response to external stimulus	http://amigo.geneontology.org/amigo/term/GO:0009605	VASP MX1 PRKAA1 DDIT4 MYD88 ADAMTS18 BCL6 ARG2 ECE1 TAP2 DDX58 AKIRIN2 PSPC1 TNFRSF1A MAP3K2 STAT2 FGF1 SOX15 LITAF PTK2B CCRL2 BST1 CYLD S100A9 RICTOR RASGRP4 CPB2 TNFAIP6 STXBP3 ADAR IFIH1 PDE4B LY96 PTX3 DAGLB BCL3 IFIT3 MR1 DTX3L USP15 FAS KCNQ1 FGR BATF3 TNFSF14 IFNGR1 TNIP1 TRAF3 ARID5A KLF10 ISG15 ISG20 IFNAR2 TMF1 PREX1 EP300 LRRK2 PIK3R6 SENP7 ADORA2A IL22RA2 RXRA USF1 RIPOR2 CHI3L1 GPR4…
1.3942e-15	78	996	3.0301	GO:0002682 regulation of immune system process	http://amigo.geneontology.org/amigo/term/GO:0002682	MYD88 IL18R1 KMT5B BCL6 ARG2 TAP2 DDX58 AKIRIN2 PSPC1 STAT2 NFAM1 TEC CREB1 LITAF PTK2B BST1 THEMIS2 TNFAIP6 ADAR IL2RG IFIH1 PDE4B LY96 EVI2B LCP2 MR1 USP15 VSIR PSEN1 FGR IRS2 EPG5 TNFSF14 TNIP1 RHOH TRAF3 ACVR1B ARID5A KLF10 ISG15 TAPBPL PIK3R6 ADORA2A RASSF2 CD80 RIPOR2 CD101 CCR1 PIK3AP1 LYN ZNFX1 FBXO38 CNN2 PELI1 C5AR1 IL2RA STAT3 BRAF PARP9 TRIB1 ADAM8 RC3H2 PTPRJ TNFRSF1B OCSTAMP IRF1 NM…
3.22622e-15	187	3969	1.82298	GO:0048522 positive regulation of cellular process	http://amigo.geneontology.org/amigo/term/GO:0048522	VASP PRKAA1 SP3 MYD88 NIPBL CDKN2AIP IL18R1 KMT5B BCL6 PHF1 SENP2 SEMA4D ARG2 CREBRF GAB2 ECE1 TAP2 ATF7IP NCF1 RUFY4 DDX58 KDM7A ABCA13 ELL MTMR9 AKIRIN2 ADAM19 BACH1 SKIL MLXIP TNFRSF1A MAP3K2 STAT2 DUSP6 GRB2 DDR2 NFAM1 FGF1 IL10RA SOX15 CREB1 PIAS1 LITAF DEDD2 IRF9 CCNT1 PTK2B NFKB2 USP34 BST1 CYLD CD53 S100A9 TANK RICTOR DHX34 RASGRP4 TNFAIP6 IL2RG HCK FAP ARID3A DIXDC1 LY96 SF3B1 PTX3 CSF2R…
8.29518e-15	77	1011	2.94687	GO:0006952 defense response	http://amigo.geneontology.org/amigo/term/GO:0006952	DDIT4 TCIRG1 MYD88 BCL6 ARG2 DDX58 AKIRIN2 PSPC1 TNFRSF1A STAT2 BST1 CYLD IL1R2 S100A9 RICTOR TNFAIP6 STXBP3 ADAR IFIH1 LY96 TAP1 PTX3 DAGLB BCL3 MR1 DTX3L USP15 PSEN1 FGR IFNGR1 TNIP1 CATHL3 TRAF3 ISG15 ISG20 IFNAR2 TMF1 TSPAN2 EP300 PIK3R6 SENP7 ADORA2A IL22RA2 TREM1 CHI3L1 GPR4 CCR1 IL1RN PIK3AP1 PXK LYN ZNFX1 NFKB1 HERC5 SBNO2 C5AR1 STAT3 PARP9 ADAM8 CATHL2 TNFRSF1B PTAFR MX1 IRF1 NMI IL18RAP…
1.16202e-12	136	2670	1.97083	GO:0009893 positive regulation of metabolic process	http://amigo.geneontology.org/amigo/term/GO:0009893	PRKAA1 SP3 MYD88 NIPBL IL18R1 KMT5B BCL6 PHF1 SENP2 SEMA4D ARG2 CREBRF ECE1 ATF7IP NCF1 RUFY4 DDX58 KDM7A ELL MTMR9 AKIRIN2 ADAM19 MYLIP BACH1 MLXIP TNFRSF1A MAP3K2 STAT2 GRB2 DDR2 NFAM1 FGF1 SOX15 CREB1 PIAS1 LITAF IRF9 CCNT1 PTK2B NFKB2 S100A9 TANK RICTOR DHX34 ADAR IL2RG IFIH1 ARID3A PDE4B LY96 SF3B1 PTX3 KMT2E ETS2 DAGLB LCP2 BCL3 DTX3L KAT8 LIMK2 FAS VSIR UBE2B PSEN1 FGR MORC3 IRS2 JUNB GPBP…
1.16202e-12	55	626	3.39946	GO:0032101 regulation of response to external stimulus	http://amigo.geneontology.org/amigo/term/GO:0032101	MYD88 ADAMTS18 BCL6 ARG2 DDX58 AKIRIN2 PSPC1 TNFRSF1A STAT2 FGF1 SOX15 PTK2B BST1 CYLD S100A9 RICTOR CPB2 TNFAIP6 ADAR LY96 DAGLB DTX3L USP15 FGR TNFSF14 TNIP1 TRAF3 ISG15 PIK3R6 ADORA2A IL22RA2 RXRA RIPOR2 GPR4 CCR1 PIK3AP1 LYN ZNFX1 NFKB1 HERC5 SBNO2 C5AR1 BRAF PARP9 TRIB1 ADAM8 TNFRSF1B NMI IL18RAP C5AR2 VAV1 CD81 IRF7 THBD CEBPB
5.37505e-12	51	570	3.46192	GO:0050776 regulation of immune response	http://amigo.geneontology.org/amigo/term/GO:0050776	MYD88 IL18R1 KMT5B BCL6 ARG2 TAP2 DDX58 AKIRIN2 PSPC1 STAT2 NFAM1 TEC THEMIS2 ADAR IFIH1 PDE4B LY96 LCP2 MR1 USP15 VSIR PSEN1 FGR EPG5 TNIP1 TRAF3 ARID5A ISG15 PIK3R6 PIK3AP1 LYN ZNFX1 FBXO38 PELI1 C5AR1 BRAF PARP9 ADAM8 RC3H2 PTPRJ TNFRSF1B IRF1 NMI IL18RAP ALPK1 DDX3X VAV1 CRKL CD81 IRF7 CFD
6.48563e-12	127	2476	1.98461	GO:0010604 positive regulation of macromolecule metabolic process	http://amigo.geneontology.org/amigo/term/GO:0010604	PRKAA1 SP3 MYD88 NIPBL IL18R1 KMT5B BCL6 PHF1 SENP2 SEMA4D CREBRF ECE1 ATF7IP NCF1 DDX58 KDM7A ELL AKIRIN2 ADAM19 MYLIP BACH1 MLXIP TNFRSF1A MAP3K2 STAT2 DDR2 NFAM1 FGF1 SOX15 CREB1 PIAS1 LITAF IRF9 CCNT1 PTK2B NFKB2 S100A9 TANK RICTOR DHX34 ADAR IL2RG IFIH1 ARID3A PDE4B LY96 SF3B1 KMT2E ETS2 LCP2 BCL3 DTX3L KAT8 LIMK2 FAS VSIR UBE2B PSEN1 FGR IRS2 JUNB GPBP1 TNIP1 CCPG1 IL1RAP RAB3GAP1 ACVR1B AR…
3.12417e-11	56	704	3.07778	GO:0001775 cell activation	http://amigo.geneontology.org/amigo/term/GO:0001775	SP3 TCIRG1 MYD88 ADAMTS18 IL18R1 KMT5B BCL6 ARG2 FCGR3A AKIRIN2 NFAM1 TEC SOX15 PTK2B NFKB2 ADGRG3 THEMIS2 STXBP3 IL2RG KMT2E LCP2 BCL3 MR1 VSIR KPNA1 PSEN1 FGR BATF3 IRS2 TNFSF14 RHOH PREX1 EP300 PIK3R6 GAPT ADORA2A CD80 IL6R LYN SBNO2 PELI1 C5AR1 STAT3 BRAF JAML ADAM8 RC3H2 TNFRSF1B IRF1 NMI IL18RAP RELB VAV1 TARM1 CD81 CEBPB
3.9363e-11	40	389	3.97862	GO:0031347 regulation of defense response	http://amigo.geneontology.org/amigo/term/GO:0031347	MYD88 BCL6 ARG2 DDX58 AKIRIN2 PSPC1 TNFRSF1A STAT2 BST1 CYLD S100A9 RICTOR TNFAIP6 ADAR DAGLB DTX3L USP15 FGR TNIP1 TRAF3 ISG15 PIK3R6 ADORA2A IL22RA2 GPR4 PIK3AP1 LYN ZNFX1 NFKB1 HERC5 SBNO2 PARP9 ADAM8 TNFRSF1B NMI IL18RAP VAV1 CD81 IRF7 CEBPB
4.18161e-11	41	409	3.87866	GO:0002521 leukocyte differentiation	http://amigo.geneontology.org/amigo/term/GO:0002521	SP3 TCIRG1 IL18R1 BCL6 GAB2 NFAM1 CREB1 PTK2B ADGRG3 TNFAIP6 IL2RG EVI2B BCL3 MR1 VSIR PSEN1 BATF3 JUNB GAB3 RHOH KLF10 PREX1 TSPAN2 EP300 PIK3R6 RASSF2 CD101 IL6R LYN SBNO2 STAT3 BRAF TRIB1 ADAM8 RC3H2 OCSTAMP IRF1 RELB VAV1 CD81 CEBPB
5.07634e-11	64	895	2.7668	GO:0009607 response to biotic stimulus	http://amigo.geneontology.org/amigo/term/GO:0009607	MX1 DDIT4 MYD88 ARG2 TAP2 DDX58 AKIRIN2 PSPC1 TNFRSF1A STAT2 LITAF CYLD S100A9 STXBP3 ADAR FAP IFIH1 PDE4B LY96 PTX3 BCL3 IFIT3 MR1 DTX3L USP15 FGR BATF3 IFNGR1 TRAF3 ARID5A ISG15 ISG20 IFNAR2 TMF1 PIK3R6 SENP7 LYN ZNFX1 CCDC186 NFKB1 FBXO38 HERC5 SBNO2 PELI1 C5AR1 PARP9 TRIB1 ADAM8 TNFRSF1B PTAFR IRF1 NMI IL18RAP ALPK1 IFIT2 DDX3X OAS1Z APOBEC3Z1 VAV1 DACH1 IRF7 CFD CEBPB PGLYRP4
5.25317e-11	118	2302	1.98334	GO:0031325 positive regulation of cellular metabolic process	http://amigo.geneontology.org/amigo/term/GO:0031325	PRKAA1 SP3 NIPBL KMT5B BCL6 PHF1 SENP2 SEMA4D ARG2 CREBRF ECE1 ATF7IP NCF1 RUFY4 DDX58 KDM7A ELL MTMR9 AKIRIN2 BACH1 MLXIP TNFRSF1A MAP3K2 STAT2 GRB2 DDR2 FGF1 SOX15 CREB1 PIAS1 LITAF IRF9 CCNT1 PTK2B NFKB2 S100A9 TANK RICTOR DHX34 ARID3A SF3B1 PTX3 KMT2E ETS2 DAGLB LCP2 BCL3 DTX3L KAT8 LIMK2 FAS VSIR UBE2B PSEN1 FGR MORC3 IRS2 JUNB GPBP1 TNIP1 CCPG1 RAB3GAP1 ARID5A KLF10 E2F2 PBX2 CASS4 PPP1R12A…
6.61924e-11	198	4780	1.60272	GO:0019222 regulation of metabolic process	http://amigo.geneontology.org/amigo/term/GO:0019222	ZNF143 USF1 PRKAA1 DDIT4 SP3 ARID4B NAB1 UPF2 TCIRG1 MYD88 NIPBL IL18R1 MXD1 KMT5B BCL6 NFE2 PHF1 SENP2 SEMA4D ARG2 CREBRF KDM4A ECE1 PSMB8 ATF7IP NCF1 RUFY4 DDX58 KDM7A ZNF614 ELL TDRD7 MTMR9 AKIRIN2 ADAM19 PSPC1 MYLIP BACH1 SKIL MLXIP TNFRSF1A MAP3K2 STAT2 DUSP6 GRB2 CCNL2 DDR2 NFAM1 FGF1 IL10RA MIER1 SOX15 CREB1 TBC1D14 PIAS1 LITAF IRF9 CCNT1 PTK2B NFKB2 BST1 ADGRG3 CYLD IL1R2 S100A9 TANK RICT…
7.27901e-11	187	4428	1.63401	GO:0060255 regulation of macromolecule metabolic process	http://amigo.geneontology.org/amigo/term/GO:0060255	ZNF143 USF1 PRKAA1 SP3 ARID4B NAB1 UPF2 TCIRG1 MYD88 NIPBL IL18R1 MXD1 KMT5B BCL6 NFE2 PHF1 SENP2 SEMA4D ARG2 CREBRF KDM4A ECE1 PSMB8 ATF7IP NCF1 DDX58 KDM7A ZNF614 ELL TDRD7 MTMR9 AKIRIN2 ADAM19 PSPC1 MYLIP BACH1 SKIL MLXIP TNFRSF1A MAP3K2 STAT2 DUSP6 CCNL2 DDR2 NFAM1 FGF1 MIER1 SOX15 CREB1 PIAS1 LITAF IRF9 CCNT1 PTK2B NFKB2 BST1 ADGRG3 CYLD IL1R2 S100A9 TANK RICTOR DHX34 ADAR IL2RG SAFB HCK WTA…
9.11158e-11	50	602	3.21362	GO:0002684 positive regulation of immune system process	http://amigo.geneontology.org/amigo/term/GO:0002684	MYD88 IL18R1 KMT5B BCL6 TAP2 DDX58 AKIRIN2 PSPC1 NFAM1 TEC CREB1 PTK2B THEMIS2 IL2RG PDE4B EVI2B LCP2 MR1 VSIR PSEN1 FGR IRS2 TNFSF14 RHOH ARID5A KLF10 PIK3R6 CD80 RIPOR2 CD101 CCR1 LYN ZNFX1 FBXO38 PELI1 C5AR1 BRAF PARP9 TRIB1 ADAM8 RC3H2 PTPRJ OCSTAMP NMI IL18RAP VAV1 CRKL CD81 IRF7 CFD
9.21816e-11	51	624	3.16233	GO:0045321 leukocyte activation	http://amigo.geneontology.org/amigo/term/GO:0045321	SP3 TCIRG1 MYD88 IL18R1 KMT5B BCL6 ARG2 FCGR3A AKIRIN2 NFAM1 PTK2B ADGRG3 THEMIS2 STXBP3 IL2RG KMT2E LCP2 BCL3 MR1 VSIR PSEN1 FGR BATF3 IRS2 TNFSF14 RHOH PREX1 EP300 PIK3R6 GAPT ADORA2A CD80 IL6R LYN SBNO2 PELI1 C5AR1 STAT3 BRAF JAML ADAM8 RC3H2 TNFRSF1B IRF1 NMI IL18RAP RELB VAV1 TARM1 CD81 CEBPB
9.55738e-11	53	668	3.06988	GO:0048534 hematopoietic or lymphoid organ development	http://amigo.geneontology.org/amigo/term/GO:0048534	SP3 TCIRG1 IL18R1 BCL6 GAB2 NFAM1 CREB1 PTK2B NFKB2 ADGRG3 TNFAIP6 ADAR IL2RG KMT2E EVI2B BCL3 MR1 KAT8 VSIR KCNQ1 PSEN1 BATF3 JUNB GAB3 RHOH ACVR1B KLF10 ISG15 PREX1 TSPAN2 EP300 PIK3R6 RASSF2 CD101 IL6R ARID4A LYN LTB CNN2 SBNO2 STAT3 BRAF TRIB1 ADAM8 RC3H2 OCSTAMP IRF1 RELB VAV1 CRKL RAF1 CD81 CEBPB
1.06035e-10	55	714	2.98048	GO:0002520 immune system development	http://amigo.geneontology.org/amigo/term/GO:0002520	SP3 TCIRG1 IL18R1 KMT5B BCL6 GAB2 NFAM1 CREB1 PTK2B NFKB2 ADGRG3 TNFAIP6 ADAR IL2RG KMT2E EVI2B BCL3 MR1 KAT8 VSIR KCNQ1 PSEN1 BATF3 JUNB GAB3 RHOH ACVR1B KLF10 ISG15 PREX1 TSPAN2 EP300 PIK3R6 RASSF2 CD101 IL6R ARID4A LYN LTB CNN2 SBNO2 IL2RA STAT3 BRAF TRIB1 ADAM8 RC3H2 OCSTAMP IRF1 RELB VAV1 CRKL RAF1 CD81 CEBPB
1.09562e-10	130	2688	1.87127	GO:0048583 regulation of response to stimulus	http://amigo.geneontology.org/amigo/term/GO:0048583	PRKAA1 DDIT4 MYD88 CDKN2AIP ADAMTS18 IL18R1 KMT5B BCL6 SEMA4D ARG2 TAP2 IQSEC1 NCF1 DDX58 AKIRIN2 PSPC1 SKIL TNFRSF1A STAT2 DUSP6 GRB2 NFAM1 TEC FGF1 IL10RA SOX15 LITAF DEDD2 PTK2B USP34 BST1 ADGRG3 THEMIS2 CYLD IL1R2 S100A9 TANK RICTOR RASGRP4 CPB2 TNFAIP6 ADAR SLA IFIH1 PDE4B DIXDC1 LY96 DAGLB LCP2 BCL3 MR1 DTX3L USP15 CHST11 DUSP16 FAS VSIR UBE2B KPNA1 PSEN1 FGR EPG5 TNFSF14 TNIP1 WLS RHOH TRA…
2.02817e-10	123	2510	1.89606	GO:0006950 response to stress	http://amigo.geneontology.org/amigo/term/GO:0006950	UBE2B NABP1 PRKAA1 DDIT4 TCIRG1 MYD88 NIPBL CDKN2AIP ADAMTS18 KMT5B BCL6 PHF1 ARG2 CREBRF KDM4A MARCKS NCF1 DDX58 AKIRIN2 SUSD6 PSPC1 BACH1 SKIL TNFRSF1A STAT2 FGFR1OP2 DUSP6 GRB2 TEC FGF1 PTK2B BST1 CYLD IL1R2 S100A9 TANK VCPIP1 RICTOR CPB2 TNFAIP6 STXBP3 ADAR IFIH1 USP3 LY96 TAP1 PTX3 DAGLB BCL3 MR1 DTX3L USP15 DUSP16 FAS PSEN1 FGR MORC3 IFNGR1 TNIP1 CATHL3 TRAF3 KLF10 KMO ISG15 ISG20 IFNAR2 TM…
2.02817e-10	61	864	2.73173	GO:0043207 response to external biotic stimulus	http://amigo.geneontology.org/amigo/term/GO:0043207	MX1 DDIT4 MYD88 ARG2 TAP2 DDX58 AKIRIN2 PSPC1 TNFRSF1A STAT2 LITAF CYLD S100A9 STXBP3 ADAR IFIH1 PDE4B LY96 PTX3 BCL3 IFIT3 MR1 DTX3L USP15 FGR BATF3 IFNGR1 TRAF3 ARID5A ISG15 ISG20 IFNAR2 TMF1 PIK3R6 SENP7 LYN ZNFX1 CCDC186 NFKB1 HERC5 SBNO2 PELI1 C5AR1 PARP9 TRIB1 ADAM8 TNFRSF1B PTAFR IRF1 NMI IL18RAP ALPK1 IFIT2 DDX3X OAS1Z APOBEC3Z1 VAV1 IRF7 CFD CEBPB PGLYRP4
2.02817e-10	61	863	2.73489	GO:0051707 response to other organism	http://amigo.geneontology.org/amigo/term/GO:0051707	MX1 DDIT4 MYD88 ARG2 TAP2 DDX58 AKIRIN2 PSPC1 TNFRSF1A STAT2 LITAF CYLD S100A9 STXBP3 ADAR IFIH1 PDE4B LY96 PTX3 BCL3 IFIT3 MR1 DTX3L USP15 FGR BATF3 IFNGR1 TRAF3 ARID5A ISG15 ISG20 IFNAR2 TMF1 PIK3R6 SENP7 LYN ZNFX1 CCDC186 NFKB1 HERC5 SBNO2 PELI1 C5AR1 PARP9 TRIB1 ADAM8 TNFRSF1B PTAFR IRF1 NMI IL18RAP ALPK1 IFIT2 DDX3X OAS1Z APOBEC3Z1 VAV1 IRF7 CFD CEBPB PGLYRP4
2.43038e-10	85	1463	2.248	GO:0048584 positive regulation of response to stimulus	http://amigo.geneontology.org/amigo/term/GO:0048584	MYD88 CDKN2AIP IL18R1 KMT5B SEMA4D TAP2 NCF1 DDX58 AKIRIN2 PSPC1 SKIL TNFRSF1A NFAM1 TEC FGF1 IL10RA DEDD2 PTK2B USP34 THEMIS2 CYLD S100A9 RICTOR RASGRP4 IFIH1 PDE4B DIXDC1 LY96 LCP2 MR1 DTX3L USP15 FAS UBE2B PSEN1 FGR TNFSF14 WLS ACVR1B ARID5A SORBS3 CASS4 EP300 LRRK2 PIK3R6 ADORA2A RASSF2 RXRA ITM2C RIPOR2 CHI3L1 GPR4 STOX1 IL10RB CCR1 PIK3AP1 LYN ZNFX1 NFKB1 FBXO38 PELI1 C5AR1 STAT3 HIP1R BRAF…
5.40543e-10	178	4252	1.61975	GO:0031323 regulation of cellular metabolic process	http://amigo.geneontology.org/amigo/term/GO:0031323	ZNF143 USF1 PRKAA1 DDIT4 SP3 ARID4B NAB1 MYD88 NIPBL IL18R1 MXD1 KMT5B BCL6 NFE2 PHF1 SENP2 SEMA4D ARG2 CREBRF KDM4A ECE1 ATF7IP NCF1 RUFY4 DDX58 KDM7A ZNF614 ELL MTMR9 AKIRIN2 PSPC1 MYLIP BACH1 SKIL MLXIP TNFRSF1A MAP3K2 STAT2 DUSP6 GRB2 CCNL2 DDR2 NFAM1 FGF1 IL10RA MIER1 SOX15 CREB1 TBC1D14 PIAS1 LITAF IRF9 CCNT1 PTK2B NFKB2 BST1 ADGRG3 CYLD IL1R2 S100A9 TANK RICTOR DHX34 ADAR SAFB HCK WTAP ARI…
9.21769e-10	64	970	2.55288	GO:0044419 biological process involved in interspecies interaction between organisms	http://amigo.geneontology.org/amigo/term/GO:0044419	MX1 DDIT4 MYD88 ARG2 TAP2 DDX58 AKIRIN2 PSPC1 TNFRSF1A STAT2 LITAF CCNT1 CYLD S100A9 STXBP3 ADAR IFIH1 PDE4B LY96 PTX3 BCL3 IFIT3 MR1 DTX3L USP15 FGR BATF3 IFNGR1 TRAF3 ARID5A ISG15 ISG20 IFNAR2 TMF1 EP300 PIK3R6 SENP7 LYN ZNFX1 CCDC186 NFKB1 HERC5 SBNO2 CHD1 PELI1 C5AR1 PARP9 TRIB1 ADAM8 TNFRSF1B PTAFR IRF1 NMI IL18RAP ALPK1 IFIT2 DDX3X OAS1Z APOBEC3Z1 VAV1 IRF7 CFD CEBPB PGLYRP4
1.04709e-09	32	293	4.22575	GO:0030099 myeloid cell differentiation	http://amigo.geneontology.org/amigo/term/GO:0030099	SP3 TCIRG1 BCL6 GAB2 CREB1 PTK2B TNFAIP6 ADAR KMT2E EVI2B KAT8 KCNQ1 PSEN1 BATF3 JUNB GAB3 ACVR1B KLF10 ISG15 TSPAN2 EP300 RASSF2 CD101 ARID4A LYN SBNO2 STAT3 TRIB1 OCSTAMP RELB CD81 CEBPB
1.26458e-09	49	633	2.99512	GO:0030097 hemopoiesis	http://amigo.geneontology.org/amigo/term/GO:0030097	SP3 TCIRG1 IL18R1 BCL6 GAB2 NFAM1 CREB1 PTK2B ADGRG3 TNFAIP6 ADAR IL2RG KMT2E EVI2B BCL3 MR1 KAT8 VSIR KCNQ1 PSEN1 BATF3 JUNB GAB3 RHOH ACVR1B KLF10 ISG15 PREX1 TSPAN2 EP300 PIK3R6 RASSF2 CD101 IL6R ARID4A LYN CNN2 SBNO2 STAT3 BRAF TRIB1 ADAM8 RC3H2 OCSTAMP IRF1 RELB VAV1 CD81 CEBPB
3.41673e-09	172	4154	1.60208	GO:0080090 regulation of primary metabolic process	http://amigo.geneontology.org/amigo/term/GO:0080090	ZNF143 USF1 PRKAA1 DDIT4 SP3 ARID4B NAB1 MYD88 NIPBL IL18R1 MXD1 KMT5B BCL6 NFE2 PHF1 SENP2 SEMA4D CREBRF KDM4A PSMB8 ATF7IP NCF1 DDX58 KDM7A ZNF614 ELL MTMR9 AKIRIN2 PSPC1 MYLIP BACH1 SKIL MLXIP TNFRSF1A MAP3K2 STAT2 DUSP6 CCNL2 DDR2 NFAM1 FGF1 MIER1 SOX15 CREB1 PIAS1 LITAF IRF9 CCNT1 PTK2B NFKB2 BST1 ADGRG3 CYLD IL1R2 S100A9 TANK RICTOR DHX34 ADAR SAFB HCK WTAP ARID3A PTBP2 SF3B1 PSMB9 PTX3 FOX…
3.96515e-09	151	3492	1.67311	GO:0010468 regulation of gene expression	http://amigo.geneontology.org/amigo/term/GO:0010468	ZNF143 USF1 PRKAA1 SP3 ARID4B NAB1 UPF2 TCIRG1 MYD88 NIPBL IL18R1 MXD1 KMT5B BCL6 NFE2 SEMA4D ARG2 CREBRF KDM4A ATF7IP NCF1 DDX58 KDM7A ZNF614 ELL TDRD7 AKIRIN2 ADAM19 PSPC1 BACH1 SKIL MLXIP TNFRSF1A MAP3K2 STAT2 CCNL2 DDR2 NFAM1 FGF1 MIER1 SOX15 CREB1 PIAS1 LITAF IRF9 CCNT1 NFKB2 ADGRG3 CYLD IL1R2 RICTOR DHX34 ADAR IL2RG SAFB HCK WTAP IFIH1 ARID3A PDE4B PTBP2 LY96 SF3B1 FOXS1 KMT2E ETS2 AFF4 BCL…
3.96515e-09	108	2193	1.90549	GO:0051173 positive regulation of nitrogen compound metabolic process	http://amigo.geneontology.org/amigo/term/GO:0051173	PRKAA1 SP3 NIPBL KMT5B BCL6 PHF1 SENP2 SEMA4D CREBRF ATF7IP NCF1 DDX58 KDM7A ELL AKIRIN2 MYLIP BACH1 MLXIP TNFRSF1A MAP3K2 STAT2 DDR2 FGF1 SOX15 CREB1 PIAS1 LITAF IRF9 CCNT1 PTK2B NFKB2 S100A9 TANK RICTOR ARID3A SF3B1 PTX3 KMT2E ETS2 LCP2 BCL3 DTX3L KAT8 LIMK2 FAS VSIR UBE2B PSEN1 JUNB GPBP1 TNIP1 CCPG1 RAB3GAP1 ARID5A KLF10 E2F2 PBX2 CASS4 PPP1R12A TMF1 BTG2 ZNF143 EP300 LRRK2 PIK3R6 RASSF2 RXRA…
4.10213e-09	168	4038	1.60977	GO:0051171 regulation of nitrogen compound metabolic process	http://amigo.geneontology.org/amigo/term/GO:0051171	ZNF143 USF1 PRKAA1 DDIT4 SP3 ARID4B NAB1 MYD88 NIPBL IL18R1 MXD1 KMT5B BCL6 NFE2 PHF1 SENP2 SEMA4D CREBRF KDM4A PSMB8 ATF7IP NCF1 DDX58 KDM7A ZNF614 ELL AKIRIN2 PSPC1 MYLIP BACH1 SKIL MLXIP TNFRSF1A MAP3K2 STAT2 DUSP6 CCNL2 DDR2 NFAM1 FGF1 MIER1 SOX15 CREB1 PIAS1 LITAF IRF9 CCNT1 PTK2B NFKB2 BST1 ADGRG3 CYLD IL1R2 S100A9 TANK RICTOR DHX34 ADAR SAFB HCK WTAP ARID3A PTBP2 SF3B1 PSMB9 PTX3 FOXS1 KMT…
7.41647e-09	64	1024	2.41825	GO:0009967 positive regulation of signal transduction	http://amigo.geneontology.org/amigo/term/GO:0009967	MYD88 CDKN2AIP IL18R1 SEMA4D NCF1 SKIL TNFRSF1A NFAM1 FGF1 IL10RA DEDD2 PTK2B USP34 CYLD S100A9 RICTOR RASGRP4 DIXDC1 LY96 USP15 FAS UBE2B PSEN1 FGR TNFSF14 WLS ACVR1B SORBS3 CASS4 EP300 LRRK2 PIK3R6 ADORA2A RASSF2 RXRA ITM2C CHI3L1 GPR4 STOX1 IL10RB PIK3AP1 LYN NFKB1 PELI1 C5AR1 STAT3 HIP1R BRAF PARP9 ADAM8 RC3H2 PTPRJ HIC1 CREBBP NMI ALPK1 DDX3X AKAP13 C5AR2 XIAP CRKL RAF1 CD81 IRF7
7.50065e-09	44	559	3.04553	GO:0034097 response to cytokine	http://amigo.geneontology.org/amigo/term/GO:0034097	TCIRG1 EPS8 MYD88 IL18R1 RUFY4 DDX58 TNFRSF1A STAT2 CREB1 PTK2B CYLD IL1R2 TANK STXBP3 ADAR IL2RG IFIH1 CSF2RB IFIT3 XAF1 IFNGR1 IL1RAP TRAF3 ISG15 IFNAR2 RIPOR2 CHI3L1 IL6R IL1RN XCR1 LYN NFKB1 SBNO2 STAT3 PARP9 OCSTAMP MX1 IRF1 NMI IL18RAP IFIT2 XIAP CRKL IRF7
7.79517e-09	68	1127	2.33457	GO:0023056 positive regulation of signaling	http://amigo.geneontology.org/amigo/term/GO:0023056	MYD88 CDKN2AIP IL18R1 SEMA4D ECE1 NCF1 SKIL TNFRSF1A NFAM1 FGF1 IL10RA CREB1 DEDD2 PTK2B USP34 CYLD S100A9 RICTOR RASGRP4 DIXDC1 LY96 USP15 FAS UBE2B PSEN1 FGR IRS2 TNFSF14 WLS ACVR1B SORBS3 CASS4 TMF1 EP300 LRRK2 PIK3R6 ADORA2A RASSF2 RXRA ITM2C CHI3L1 GPR4 STOX1 IL10RB PIK3AP1 LYN NFKB1 PELI1 C5AR1 STAT3 HIP1R BRAF PARP9 ADAM8 RC3H2 PTPRJ HIC1 CREBBP NMI ALPK1 DDX3X AKAP13 C5AR2 XIAP CRKL RAF1 …
1.05721e-08	42	523	3.1072	GO:0046649 lymphocyte activation	http://amigo.geneontology.org/amigo/term/GO:0046649	SP3 TCIRG1 MYD88 IL18R1 KMT5B BCL6 ARG2 AKIRIN2 NFAM1 PTK2B ADGRG3 THEMIS2 IL2RG BCL3 MR1 VSIR PSEN1 FGR IRS2 TNFSF14 RHOH PREX1 EP300 PIK3R6 GAPT ADORA2A CD80 IL6R LYN PELI1 STAT3 BRAF JAML ADAM8 RC3H2 TNFRSF1B IRF1 RELB VAV1 TARM1 CD81 CEBPB
1.55557e-08	67	1121	2.31255	GO:0010647 positive regulation of cell communication	http://amigo.geneontology.org/amigo/term/GO:0010647	MYD88 CDKN2AIP IL18R1 SEMA4D NCF1 SKIL TNFRSF1A NFAM1 FGF1 IL10RA CREB1 DEDD2 PTK2B USP34 CYLD S100A9 RICTOR RASGRP4 DIXDC1 LY96 USP15 FAS UBE2B PSEN1 FGR IRS2 TNFSF14 WLS ACVR1B SORBS3 CASS4 TMF1 EP300 LRRK2 PIK3R6 ADORA2A RASSF2 RXRA ITM2C CHI3L1 GPR4 STOX1 IL10RB PIK3AP1 LYN NFKB1 PELI1 C5AR1 STAT3 HIP1R BRAF PARP9 ADAM8 RC3H2 PTPRJ HIC1 CREBBP NMI ALPK1 DDX3X AKAP13 C5AR2 XIAP CRKL RAF1 CD81 …
2.52383e-08	40	496	3.12033	GO:0001817 regulation of cytokine production	http://amigo.geneontology.org/amigo/term/GO:0001817	MYD88 IL18R1 BCL6 ARG2 DDX58 AKIRIN2 NFAM1 LITAF IL1R2 IFIH1 PDE4B LY96 BCL3 VSIR PSEN1 FGR IL1RAP TRAF3 ARID5A ISG15 TMF1 CHI3L1 IL6R LYN NFKB1 LTB PELI1 C5AR1 STAT3 ADAM8 TNFRSF1B IRF1 NMI DDX3X C5AR2 RELB TNFRSF8 CD81 IRF7 CEBPB
3.73271e-08	40	503	3.0769	GO:0001816 cytokine production	http://amigo.geneontology.org/amigo/term/GO:0001816	MYD88 IL18R1 BCL6 ARG2 DDX58 AKIRIN2 NFAM1 LITAF IL1R2 IFIH1 PDE4B LY96 BCL3 VSIR PSEN1 FGR IL1RAP TRAF3 ARID5A ISG15 TMF1 CHI3L1 IL6R LYN NFKB1 LTB PELI1 C5AR1 STAT3 ADAM8 TNFRSF1B IRF1 NMI DDX3X C5AR2 RELB TNFRSF8 CD81 IRF7 CEBPB
4.35152e-08	35	402	3.36871	GO:0006954 inflammatory response	http://amigo.geneontology.org/amigo/term/GO:0006954	TCIRG1 MYD88 BCL6 TNFRSF1A BST1 CYLD IL1R2 S100A9 RICTOR TNFAIP6 DAGLB PSEN1 TNIP1 TSPAN2 ADORA2A IL22RA2 TREM1 CHI3L1 GPR4 CCR1 IL1RN PIK3AP1 PXK LYN NFKB1 SBNO2 C5AR1 STAT3 ADAM8 TNFRSF1B PTAFR NMI C5AR2 CD81 CEBPB
6.80216e-08	45	625	2.78583	GO:0098542 defense response to other organism	http://amigo.geneontology.org/amigo/term/GO:0098542	DDIT4 MYD88 ARG2 DDX58 AKIRIN2 PSPC1 TNFRSF1A STAT2 CYLD STXBP3 ADAR IFIH1 LY96 PTX3 BCL3 MR1 DTX3L USP15 FGR IFNGR1 TRAF3 ISG15 ISG20 IFNAR2 TMF1 PIK3R6 SENP7 ZNFX1 HERC5 C5AR1 PARP9 ADAM8 MX1 IRF1 NMI IL18RAP ALPK1 DDX3X OAS1Z APOBEC3Z1 VAV1 IRF7 CFD CEBPB PGLYRP4
7.28635e-08	28	275	3.93955	GO:0002764 immune response-regulating signaling pathway	http://amigo.geneontology.org/amigo/term/GO:0002764	MYD88 DDX58 NFAM1 TEC THEMIS2 IFIH1 PDE4B LY96 LCP2 USP15 PSEN1 EPG5 TNIP1 TRAF3 PIK3AP1 LYN PELI1 C5AR1 BRAF RC3H2 PTPRJ IRF1 NMI ALPK1 DDX3X CRKL CD81 IRF7
7.28635e-08	27	257	4.06492	GO:0009615 response to virus	http://amigo.geneontology.org/amigo/term/GO:0009615	MX1 DDIT4 MYD88 DDX58 STAT2 ADAR IFIH1 BCL3 IFIT3 DTX3L USP15 BATF3 TRAF3 ISG15 ISG20 IFNAR2 SENP7 ZNFX1 NFKB1 HERC5 PARP9 IRF1 NMI IFIT2 DDX3X OAS1Z IRF7
9.46695e-08	89	1776	1.93896	GO:0035556 intracellular signal transduction	http://amigo.geneontology.org/amigo/term/GO:0035556	PRKAA1 DDIT4 EPS8 MYD88 IL18R1 BCL6 SEMA4D IQSEC1 NCF1 DDX58 SKIL TNFRSF1A DUSP6 GRB2 NFAM1 FGF1 CREB1 LITAF PTK2B NFKB2 BST1 ADGRG3 MOB1A CYLD S100A9 TANK RICTOR RASGRP4 IFIH1 BCL3 TIAM2 USP15 DUSP16 FAS UBE2B PSEN1 FGR STK38L JAK2 TNFSF14 TNIP1 STK17B RHOH CYTH4 E2F2 SORBS3 CASS4 SH2D3C RASA2 PREX1 EP300 LRRK2 PIK3R6 RASSF2 GPAT3 RIPOR2 CHI3L1 GPR4 NABP1 STOX1 PIK3AP1 SDCBP LYN NFKB1 RAPGEF1 PE…
1.0703e-07	65	1127	2.23157	GO:1902531 regulation of intracellular signal transduction	http://amigo.geneontology.org/amigo/term/GO:1902531	PRKAA1 DDIT4 MYD88 IL18R1 BCL6 SEMA4D IQSEC1 NCF1 SKIL TNFRSF1A DUSP6 GRB2 FGF1 LITAF PTK2B BST1 ADGRG3 CYLD S100A9 TANK RICTOR RASGRP4 BCL3 USP15 DUSP16 FAS UBE2B PSEN1 FGR TNFSF14 TNIP1 RHOH CYTH4 SORBS3 CASS4 RASA2 EP300 LRRK2 PIK3R6 RASSF2 GPAT3 RIPOR2 CHI3L1 GPR4 STOX1 PIK3AP1 LYN RAPGEF1 PELI1 C5AR1 UBR1 BRAF ADAM8 RC3H2 PTPRJ HIC1 NMI ALPK1 DDX3X AKAP13 C5AR2 XIAP CRKL RAF1 CD81
1.25713e-07	56	903	2.39951	GO:0080134 regulation of response to stress	http://amigo.geneontology.org/amigo/term/GO:0080134	MYD88 ADAMTS18 KMT5B BCL6 ARG2 NCF1 DDX58 AKIRIN2 PSPC1 SKIL TNFRSF1A STAT2 PTK2B BST1 CYLD S100A9 RICTOR CPB2 TNFAIP6 ADAR DAGLB DTX3L USP15 DUSP16 FAS FGR TNIP1 TRAF3 ISG15 LRRK2 PIK3R6 ADORA2A IL22RA2 RASSF2 GPR4 STOX1 PIK3AP1 LYN ZNFX1 NFKB1 HERC5 SMG1 SBNO2 BRAF PARP9 ADAM8 TNFRSF1B HIC1 NMI IL18RAP VAV1 XIAP CD81 IRF7 THBD CEBPB
1.37258e-07	97	2022	1.85615	GO:0009966 regulation of signal transduction	http://amigo.geneontology.org/amigo/term/GO:0009966	PRKAA1 DDIT4 MYD88 CDKN2AIP IL18R1 BCL6 SEMA4D IQSEC1 NCF1 SKIL TNFRSF1A STAT2 DUSP6 GRB2 NFAM1 FGF1 IL10RA LITAF DEDD2 PTK2B USP34 BST1 ADGRG3 CYLD IL1R2 S100A9 TANK RICTOR RASGRP4 TNFAIP6 ADAR SLA PDE4B DIXDC1 LY96 BCL3 USP15 CHST11 DUSP16 FAS UBE2B KPNA1 PSEN1 FGR TNFSF14 TNIP1 WLS RHOH ACVR1B CYTH4 SORBS3 CASS4 ISG15 RASA2 EP300 LRRK2 PIK3R6 ADORA2A RASSF2 GPAT3 RXRA ITM2C RIPOR2 CHI3L1 GPR4 …
1.45742e-07	21	164	4.95447	GO:0002573 myeloid leukocyte differentiation	http://amigo.geneontology.org/amigo/term/GO:0002573	SP3 TCIRG1 GAB2 CREB1 TNFAIP6 EVI2B PSEN1 BATF3 JUNB GAB3 KLF10 TSPAN2 RASSF2 CD101 LYN SBNO2 TRIB1 OCSTAMP RELB CD81 CEBPB
1.45742e-07	39	509	2.96462	GO:0071345 cellular response to cytokine stimulus	http://amigo.geneontology.org/amigo/term/GO:0071345	TCIRG1 EPS8 MYD88 IL18R1 RUFY4 TNFRSF1A STAT2 CREB1 PTK2B CYLD IL1R2 TANK STXBP3 ADAR IL2RG CSF2RB IFIT3 IFNGR1 IL1RAP TRAF3 ISG15 IFNAR2 RIPOR2 IL6R IL1RN LYN NFKB1 SBNO2 STAT3 PARP9 OCSTAMP MX1 IRF1 NMI IL18RAP IFIT2 XIAP CRKL IRF7
1.63861e-07	94	1944	1.87091	GO:0070887 cellular response to chemical stimulus	http://amigo.geneontology.org/amigo/term/GO:0070887	PRKAA1 DDIT4 TCIRG1 EPS8 MYD88 IL18R1 NCF1 RUFY4 DDX58 AKIRIN2 BACH1 SKIL TNFRSF1A STAT2 SLC13A5 GRB2 FGF1 CREB1 LITAF PTK2B BST1 CYLD IL1R2 S100A9 CASP7 TANK TNFAIP6 STXBP3 ADAR IL2RG IFIH1 PDE4B LY96 CSF2RB IFIT3 USP15 CHST11 FAS KCNQ1 PSEN1 NDEL1 IRS2 JUNB EPG5 TNFSF14 IFNGR1 IL1RAP TRAF3 ARID5A PPP1R12A ISG15 IFNAR2 TMF1 PREX1 EP300 LRRK2 RXRA USF1 RIPOR2 IL6R STOX1 CCR1 IL1RN LYN CCDC186 NFK…
1.84719e-07	90	1834	1.89874	GO:0007166 cell surface receptor signaling pathway	http://amigo.geneontology.org/amigo/term/GO:0007166	MYD88 IL18R1 FYB1 BCL6 SEMA4D ADGRE3 ECE1 NCF1 SKIL TNFRSF1A STAT2 GRB2 DDR2 NFAM1 TEC FGF1 IL10RA DEDD2 PTK2B USP34 ADGRG3 THEMIS2 CYLD IL1R2 TNFAIP6 ADAR IL2RG PDE4B DIXDC1 LY96 CSF2RB LCP2 BCL3 DTX3L USP15 CHST11 FAS UBE2B KPNA1 PSEN1 FGR NDEL1 IRS2 IFNGR1 WLS IL1RAP TRAF3 ACVR1B ISG15 IFNAR2 EP300 LRRK2 ADORA2A IL22RA2 RASSF2 ITM2C IL6R ITGB7 IL10RB IL1RN LYN NFKB1 RAPGEF1 PELI1 C5AR1 STAT3 H…
2.11299e-07	151	3713	1.57352	GO:0048519 negative regulation of biological process	http://amigo.geneontology.org/amigo/term/GO:0048519	PRKAA1 DDIT4 SP3 NAB1 UPF2 EPS8 MYD88 NIPBL CDKN2AIP ADAMTS18 IL18R1 MXD1 BCL6 PHF1 SENP2 SEMA4D ARG2 KDM4A ATF7IP NAIP MTMR9 PSPC1 MYLIP BACH1 SKIL TNFRSF1A STAT2 DUSP6 IL10RA SOX15 CREB1 TBC1D14 PIAS1 LITAF PTK2B ADGRG3 CYLD IL1R2 RFLNB TANK DHX34 CPB2 TNFAIP6 STXBP3 CHSY1 ADAR HCK FAP IFIH1 PDE4B DIXDC1 PTBP2 PTX3 RNF144B FOXS1 ETS2 BCL3 IFIT3 DTX3L USP15 KAT8 CHST11 LIMK2 DUSP16 VSIR UBE2B KC…
2.68561e-07	104	2260	1.78052	GO:0023051 regulation of signaling	http://amigo.geneontology.org/amigo/term/GO:0023051	PRKAA1 DDIT4 TCIRG1 MYD88 CDKN2AIP IL18R1 BCL6 SEMA4D ECE1 IQSEC1 NCF1 SKIL TNFRSF1A STAT2 DUSP6 GRB2 NFAM1 FGF1 IL10RA CREB1 LITAF DEDD2 PTK2B USP34 BST1 ADGRG3 CYLD IL1R2 S100A9 TANK RICTOR RASGRP4 TNFAIP6 ADAR NLGN3 SLA PDE4B DIXDC1 LY96 BCL3 USP15 CHST11 DUSP16 FAS UBE2B KPNA1 PSEN1 FGR IRS2 TNFSF14 TNIP1 WLS RHOH ACVR1B CYTH4 SORBS3 CASS4 ISG15 RASA2 TMF1 EP300 LRRK2 PIK3R6 ADORA2A RASSF2 GP…
3.83555e-07	24	225	4.12715	GO:0002831 regulation of response to biotic stimulus	http://amigo.geneontology.org/amigo/term/GO:0002831	ARG2 DDX58 AKIRIN2 PSPC1 STAT2 ADAR LY96 MR1 DTX3L USP15 FGR TRAF3 ISG15 PIK3R6 ZNFX1 FBXO38 HERC5 PARP9 TRIB1 ADAM8 NMI IL18RAP VAV1 IRF7
4.0505e-07	103	2249	1.77202	GO:0010646 regulation of cell communication	http://amigo.geneontology.org/amigo/term/GO:0010646	PRKAA1 DDIT4 TCIRG1 MYD88 CDKN2AIP IL18R1 BCL6 SEMA4D IQSEC1 NCF1 SKIL TNFRSF1A STAT2 DUSP6 GRB2 NFAM1 FGF1 IL10RA CREB1 LITAF DEDD2 PTK2B USP34 BST1 ADGRG3 CYLD IL1R2 S100A9 TANK RICTOR RASGRP4 TNFAIP6 ADAR NLGN3 SLA PDE4B DIXDC1 LY96 BCL3 USP15 CHST11 DUSP16 FAS UBE2B KPNA1 PSEN1 FGR IRS2 TNFSF14 TNIP1 WLS RHOH ACVR1B CYTH4 SORBS3 CASS4 ISG15 RASA2 TMF1 EP300 LRRK2 PIK3R6 ADORA2A RASSF2 GPAT3 R…
4.109e-07	118	2706	1.68724	GO:0051252 regulation of RNA metabolic process	http://amigo.geneontology.org/amigo/term/GO:0051252	ZNF143 USF1 PRKAA1 SP3 ARID4B NAB1 MYD88 NIPBL IL18R1 MXD1 BCL6 NFE2 SEMA4D CREBRF KDM4A ATF7IP NCF1 DDX58 KDM7A ZNF614 ELL AKIRIN2 PSPC1 BACH1 SKIL MLXIP TNFRSF1A MAP3K2 STAT2 CCNL2 DDR2 NFAM1 FGF1 MIER1 SOX15 CREB1 PIAS1 LITAF IRF9 CCNT1 NFKB2 ADGRG3 CYLD DHX34 SAFB HCK WTAP ARID3A PTBP2 SF3B1 FOXS1 KMT2E ETS2 BCL3 DTX3L KAT8 PSEN1 BATF3 JUNB GPBP1 CCPG1 IL1RAP TRAF3 ACVR1B ARID5A SP4 KLF10 E2F…
4.49491e-07	114	2588	1.70436	GO:0042221 response to chemical	http://amigo.geneontology.org/amigo/term/GO:0042221	VASP PRKAA1 DDIT4 TCIRG1 EPS8 MYD88 IL18R1 CREBRF ECE1 TAP2 NCF1 RUFY4 DDX58 AKIRIN2 BACH1 SKIL TNFRSF1A STAT2 SLC13A5 GRB2 FGF1 CREB1 LITAF PTK2B CCRL2 BST1 CYLD IL1R2 S100A9 CASP7 TANK TNFAIP6 STXBP3 ADAR IL2RG OSCP1 IFIH1 PDE4B LY96 CSF2RB IFIT3 USP15 CHST11 FAS UBE2B KCNQ1 XAF1 PSEN1 NDEL1 IRS2 JUNB EPG5 TNFSF14 IFNGR1 IL1RAP TRAF3 ARID5A PPP1R12A ISG15 IFNAR2 TMF1 PREX1 EP300 LRRK2 ADORA2A R…
5.69293e-07	33	407	3.13719	GO:0002252 immune effector process	http://amigo.geneontology.org/amigo/term/GO:0002252	TCIRG1 MYD88 IL18R1 KMT5B BCL6 TAP2 DDX58 LITAF PTK2B STXBP3 PTX3 KMT2E BCL3 MR1 PSEN1 FGR ARID5A PIK3R6 GAPT IL6R LYN FBXO38 SBNO2 STAT3 RC3H2 TNFRSF1B NMI IL18RAP RELB VAV1 CD81 IRF7 CFD
5.69293e-07	14	76	7.12748	GO:0035710 CD4-positive alpha-beta T cell activation	http://amigo.geneontology.org/amigo/term/GO:0035710	TCIRG1 IL18R1 BCL6 ARG2 IL2RG BCL3 VSIR IL6R STAT3 BRAF RC3H2 RELB TARM1 CD81
5.90514e-07	45	678	2.56806	GO:0031401 positive regulation of protein modification process	http://amigo.geneontology.org/amigo/term/GO:0031401	PRKAA1 NIPBL BCL6 PHF1 SENP2 SEMA4D NCF1 TNFRSF1A DDR2 FGF1 PIAS1 PTK2B TANK RICTOR KMT2E LCP2 KAT8 LIMK2 FAS PSEN1 TNIP1 RAB3GAP1 ARID5A CASS4 PPP1R12A LRRK2 PIK3R6 RASSF2 CD80 CHI3L1 IL6R STOX1 LYN PELI1 BRAF PARP9 ADAM8 BIRC3 NMI DDX3X XIAP CRKL RAF1 CD81 TRABD2B
8.08063e-07	30	351	3.30701	GO:0050778 positive regulation of immune response	http://amigo.geneontology.org/amigo/term/GO:0050778	IL18R1 KMT5B TAP2 AKIRIN2 PSPC1 NFAM1 TEC THEMIS2 PDE4B LCP2 MR1 PSEN1 FGR ARID5A LYN ZNFX1 FBXO38 C5AR1 BRAF PARP9 ADAM8 RC3H2 PTPRJ NMI IL18RAP VAV1 CRKL CD81 IRF7 CFD
8.22358e-07	110	2497	1.70449	GO:2001141 regulation of RNA biosynthetic process	http://amigo.geneontology.org/amigo/term/GO:2001141	ZNF143 USF1 PRKAA1 SP3 ARID4B NAB1 MYD88 NIPBL IL18R1 MXD1 BCL6 NFE2 SEMA4D CREBRF KDM4A ATF7IP NCF1 DDX58 KDM7A ZNF614 ELL AKIRIN2 PSPC1 BACH1 SKIL MLXIP TNFRSF1A MAP3K2 STAT2 CCNL2 DDR2 NFAM1 FGF1 MIER1 SOX15 CREB1 PIAS1 LITAF IRF9 CCNT1 NFKB2 ADGRG3 CYLD SAFB HCK ARID3A SF3B1 FOXS1 KMT2E ETS2 BCL3 DTX3L KAT8 PSEN1 BATF3 JUNB GPBP1 CCPG1 IL1RAP TRAF3 ACVR1B ARID5A SP4 KLF10 E2F2 SORBS3 PBX2 PPP…
8.36194e-07	30	352	3.29762	GO:0042110 T cell activation	http://amigo.geneontology.org/amigo/term/GO:0042110	SP3 TCIRG1 IL18R1 BCL6 ARG2 IL2RG BCL3 MR1 VSIR PSEN1 TNFSF14 RHOH PREX1 PIK3R6 ADORA2A CD80 IL6R PELI1 STAT3 BRAF JAML ADAM8 RC3H2 TNFRSF1B IRF1 RELB VAV1 TARM1 CD81 CEBPB
9.59805e-07	124	2940	1.63191	GO:0019219 regulation of nucleobase-containing compound metabolic process	http://amigo.geneontology.org/amigo/term/GO:0019219	ZNF143 USF1 PRKAA1 DDIT4 SP3 ARID4B NAB1 MYD88 NIPBL IL18R1 MXD1 KMT5B BCL6 NFE2 SEMA4D CREBRF KDM4A ATF7IP NCF1 DDX58 KDM7A ZNF614 ELL AKIRIN2 PSPC1 BACH1 SKIL MLXIP TNFRSF1A MAP3K2 STAT2 CCNL2 DDR2 NFAM1 FGF1 MIER1 SOX15 CREB1 PIAS1 LITAF IRF9 CCNT1 NFKB2 ADGRG3 CYLD DHX34 SAFB HCK WTAP ARID3A PTBP2 SF3B1 FOXS1 KMT2E ETS2 BCL3 DTX3L KAT8 UBE2B PSEN1 BATF3 JUNB GPBP1 CCPG1 IL1RAP TRAF3 ACVR1B AR…
1.04408e-06	60	1072	2.1656	GO:0031399 regulation of protein modification process	http://amigo.geneontology.org/amigo/term/GO:0031399	PRKAA1 NIPBL BCL6 PHF1 SENP2 SEMA4D KDM4A NCF1 TNFRSF1A STAT2 DUSP6 DDR2 FGF1 PIAS1 PTK2B BST1 TANK RICTOR ADAR KMT2E LCP2 DTX3L KAT8 LIMK2 DUSP16 FAS UBE2B PSEN1 FGR TNIP1 RAB3GAP1 ARID5A CASS4 PPP1R12A ISG15 EP300 LRRK2 PIK3R6 IL22RA2 RASSF2 CD80 CHI3L1 IL6R STOX1 LYN PELI1 C5AR1 BRAF PARP9 TRIB1 ADAM8 PTPRJ BIRC3 NMI DDX3X XIAP CRKL RAF1 CD81 TRABD2B
1.07293e-06	26	277	3.63174	GO:0019221 cytokine-mediated signaling pathway	http://amigo.geneontology.org/amigo/term/GO:0019221	MYD88 IL18R1 TNFRSF1A STAT2 PTK2B CYLD IL1R2 ADAR IL2RG CSF2RB IFNGR1 IL1RAP TRAF3 ISG15 IFNAR2 IL6R IL1RN LYN STAT3 PARP9 MX1 IRF1 NMI IL18RAP XIAP IRF7
1.20884e-06	109	2488	1.69511	GO:0006355 regulation of transcription DNA-templated	http://amigo.geneontology.org/amigo/term/GO:0006355	ZNF143 USF1 PRKAA1 SP3 ARID4B NAB1 MYD88 NIPBL IL18R1 MXD1 BCL6 NFE2 SEMA4D CREBRF KDM4A ATF7IP NCF1 DDX58 KDM7A ZNF614 ELL AKIRIN2 PSPC1 BACH1 SKIL MLXIP TNFRSF1A MAP3K2 STAT2 CCNL2 DDR2 NFAM1 FGF1 MIER1 SOX15 CREB1 PIAS1 LITAF IRF9 CCNT1 NFKB2 ADGRG3 CYLD SAFB HCK ARID3A SF3B1 FOXS1 KMT2E ETS2 BCL3 DTX3L KAT8 PSEN1 BATF3 JUNB GPBP1 CCPG1 IL1RAP TRAF3 ACVR1B ARID5A SP4 KLF10 E2F2 SORBS3 PBX2 PPP…
1.20884e-06	32	401	3.08764	GO:0045087 innate immune response	http://amigo.geneontology.org/amigo/term/GO:0045087	MYD88 DDX58 AKIRIN2 PSPC1 STAT2 CYLD STXBP3 ADAR IFIH1 LY96 PTX3 USP15 FGR IFNGR1 TRAF3 ISG15 IFNAR2 PIK3R6 SENP7 ZNFX1 PARP9 ADAM8 MX1 IRF1 NMI IL18RAP ALPK1 DDX3X APOBEC3Z1 VAV1 IRF7 CFD
1.20884e-06	57	999	2.20765	GO:0051247 positive regulation of protein metabolic process	http://amigo.geneontology.org/amigo/term/GO:0051247	PRKAA1 NIPBL BCL6 PHF1 SENP2 SEMA4D NCF1 DDX58 MYLIP TNFRSF1A DDR2 FGF1 PIAS1 PTK2B S100A9 TANK RICTOR KMT2E LCP2 BCL3 KAT8 LIMK2 FAS VSIR PSEN1 TNIP1 RAB3GAP1 ARID5A CASS4 PPP1R12A LRRK2 PIK3R6 RASSF2 CD80 CHI3L1 GSAP IL6R STOX1 LYN PELI1 FBXL5 STAT3 HIP1R BRAF PARP9 TRIB1 ADAM8 BIRC3 TNFRSF1B COP1 NMI DDX3X XIAP CRKL RAF1 CD81 TRABD2B
1.24544e-06	109	2491	1.69307	GO:1903506 regulation of nucleic acid-templated transcription	http://amigo.geneontology.org/amigo/term/GO:1903506	ZNF143 USF1 PRKAA1 SP3 ARID4B NAB1 MYD88 NIPBL IL18R1 MXD1 BCL6 NFE2 SEMA4D CREBRF KDM4A ATF7IP NCF1 DDX58 KDM7A ZNF614 ELL AKIRIN2 PSPC1 BACH1 SKIL MLXIP TNFRSF1A MAP3K2 STAT2 CCNL2 DDR2 NFAM1 FGF1 MIER1 SOX15 CREB1 PIAS1 LITAF IRF9 CCNT1 NFKB2 ADGRG3 CYLD SAFB HCK ARID3A SF3B1 FOXS1 KMT2E ETS2 BCL3 DTX3L KAT8 PSEN1 BATF3 JUNB GPBP1 CCPG1 IL1RAP TRAF3 ACVR1B ARID5A SP4 KLF10 E2F2 SORBS3 PBX2 PPP…
1.37316e-06	87	1837	1.83245	GO:0051239 regulation of multicellular organismal process	http://amigo.geneontology.org/amigo/term/GO:0051239	MYD88 NIPBL ADAMTS18 IL18R1 KMT5B BCL6 SEMA4D ARG2 FCGR3A DDX58 AKIRIN2 MYLIP TNFRSF1A DUSP6 DDR2 NFAM1 FGF1 SOX15 CREB1 LITAF PTK2B IL1R2 RFLNB CPB2 TNFAIP6 CHSY1 IL2RG TG IFIH1 PDE4B LY96 FOXS1 EVI2B BCL3 VSIR KCNQ1 IP6K1 PSEN1 FGR IRS2 IL1RAP RHOH TRAF3 ACVR1B ARID5A KLF10 E2F2 ISG15 TMF1 LRRK2 PIK3R6 RASSF2 SRGN CD101 CHI3L1 GPR4 IL6R STOX1 PROK2 PKDCC LYN NFKB1 NIN LTB PELI1 C5AR1 STAT3 HIP1…
1.51009e-06	117	2749	1.64677	GO:0006464 cellular protein modification process	http://amigo.geneontology.org/amigo/term/GO:0006464	UBE2B SENP7 UBE2W PRKAA1 PARP11 GTF2B NIPBL KMT5B BCL6 PHF1 SENP2 TGM3 SEMA4D KDM4A KLHL8 NKTR NCF1 KDM7A MYLIP TNFRSF1A MAP3K2 STAT2 DUSP6 DDR2 TEC FGF1 MIER1 CREB1 PIAS1 CCNT1 PTK2B USP34 BST1 CYLD S100A9 TANK VCPIP1 RICTOR ADAR HCK IFIH1 USP3 RNF144B CSF2RB KMT2E LCP2 DTX3L USP15 KAT8 LIMK2 DUSP16 FAS SSH2 PSEN1 FGR STK38L MORC3 JAK2 UBA7 TNIP1 STK17B RAB3GAP1 ACVR1B AGBL3 ARID5A CASS4 PPP1R12…
1.58339e-06	117	2752	1.64497	GO:0036211 protein modification process	http://amigo.geneontology.org/amigo/term/GO:0036211	UBE2B SENP7 UBE2W PRKAA1 PARP11 GTF2B NIPBL KMT5B BCL6 PHF1 SENP2 TGM3 SEMA4D KDM4A KLHL8 NKTR NCF1 KDM7A MYLIP TNFRSF1A MAP3K2 STAT2 DUSP6 DDR2 TEC FGF1 MIER1 CREB1 PIAS1 CCNT1 PTK2B USP34 BST1 CYLD S100A9 TANK VCPIP1 RICTOR ADAR HCK IFIH1 USP3 RNF144B CSF2RB KMT2E LCP2 DTX3L USP15 KAT8 LIMK2 DUSP16 FAS SSH2 PSEN1 FGR STK38L MORC3 JAK2 UBA7 TNIP1 STK17B RAB3GAP1 ACVR1B AGBL3 ARID5A CASS4 PPP1R12…
1.8192e-06	113	2635	1.65928	GO:0032774 RNA biosynthetic process	http://amigo.geneontology.org/amigo/term/GO:0032774	ZNF143 USF1 PRKAA1 SP3 ARID4B NAB1 GTF2B MYD88 NIPBL IL18R1 MXD1 BCL6 NFE2 SEMA4D CREBRF KDM4A ATF7IP NCF1 DDX58 KDM7A ZNF614 ELL AKIRIN2 PSPC1 BACH1 SKIL MLXIP TNFRSF1A MAP3K2 STAT2 CCNL2 DDR2 NFAM1 FGF1 MIER1 SOX15 CREB1 PIAS1 LITAF IRF9 CCNT1 NFKB2 ADGRG3 CYLD SAFB HCK ARID3A SF3B1 FOXS1 KMT2E ETS2 BCL3 DTX3L KAT8 PSEN1 BATF3 JUNB GPBP1 CCPG1 IL1RAP TRAF3 ACVR1B ARID5A SP4 KLF10 E2F2 SORBS3 PB…
1.84183e-06	28	326	3.32324	GO:0001819 positive regulation of cytokine production	http://amigo.geneontology.org/amigo/term/GO:0001819	MYD88 IL18R1 DDX58 AKIRIN2 NFAM1 IFIH1 PDE4B LY96 BCL3 PSEN1 FGR IL1RAP ARID5A ISG15 TMF1 CHI3L1 IL6R LTB PELI1 C5AR1 STAT3 ADAM8 IRF1 DDX3X TNFRSF8 CD81 IRF7 CEBPB
2.2622e-06	55	968	2.19841	GO:0051240 positive regulation of multicellular organismal process	http://amigo.geneontology.org/amigo/term/GO:0051240	MYD88 NIPBL IL18R1 KMT5B BCL6 SEMA4D DDX58 AKIRIN2 NFAM1 FGF1 CREB1 PTK2B IL2RG IFIH1 PDE4B LY96 FOXS1 EVI2B BCL3 VSIR KCNQ1 PSEN1 FGR IL1RAP RHOH ACVR1B ARID5A KLF10 ISG15 TMF1 PIK3R6 CD101 CHI3L1 IL6R STOX1 PROK2 PKDCC NIN LTB PELI1 C5AR1 STAT3 BRAF TRIB1 ADAM8 TNFRSF1B OCSTAMP IRF1 DDX3X TNFRSF8 HRH2 CD81 IRF7 KDM6B CEBPB
2.40474e-06	112	2620	1.65401	GO:0006351 transcription DNA-templated	http://amigo.geneontology.org/amigo/term/GO:0006351	ZNF143 USF1 PRKAA1 SP3 ARID4B NAB1 GTF2B MYD88 NIPBL IL18R1 MXD1 BCL6 NFE2 SEMA4D CREBRF KDM4A ATF7IP NCF1 DDX58 KDM7A ZNF614 ELL AKIRIN2 PSPC1 BACH1 SKIL MLXIP TNFRSF1A MAP3K2 STAT2 CCNL2 DDR2 NFAM1 FGF1 MIER1 SOX15 CREB1 PIAS1 LITAF IRF9 CCNT1 NFKB2 ADGRG3 CYLD SAFB HCK ARID3A SF3B1 FOXS1 KMT2E ETS2 BCL3 DTX3L KAT8 PSEN1 BATF3 JUNB GPBP1 CCPG1 IL1RAP TRAF3 ACVR1B ARID5A SP4 KLF10 E2F2 SORBS3 PB…
2.40474e-06	42	644	2.52339	GO:1902533 positive regulation of intracellular signal transduction	http://amigo.geneontology.org/amigo/term/GO:1902533	MYD88 IL18R1 SEMA4D NCF1 SKIL TNFRSF1A FGF1 PTK2B S100A9 RICTOR RASGRP4 USP15 PSEN1 FGR TNFSF14 SORBS3 CASS4 EP300 LRRK2 PIK3R6 RASSF2 CHI3L1 GPR4 STOX1 PIK3AP1 LYN PELI1 C5AR1 BRAF ADAM8 RC3H2 PTPRJ HIC1 NMI ALPK1 DDX3X AKAP13 C5AR2 XIAP CRKL RAF1 CD81
2.44536e-06	16	115	5.38324	GO:0046631 alpha-beta T cell activation	http://amigo.geneontology.org/amigo/term/GO:0046631	TCIRG1 IL18R1 BCL6 ARG2 IL2RG BCL3 VSIR ADORA2A IL6R STAT3 BRAF RC3H2 IRF1 RELB TARM1 CD81
2.48957e-06	112	2623	1.65212	GO:0097659 nucleic acid-templated transcription	http://amigo.geneontology.org/amigo/term/GO:0097659	ZNF143 USF1 PRKAA1 SP3 ARID4B NAB1 GTF2B MYD88 NIPBL IL18R1 MXD1 BCL6 NFE2 SEMA4D CREBRF KDM4A ATF7IP NCF1 DDX58 KDM7A ZNF614 ELL AKIRIN2 PSPC1 BACH1 SKIL MLXIP TNFRSF1A MAP3K2 STAT2 CCNL2 DDR2 NFAM1 FGF1 MIER1 SOX15 CREB1 PIAS1 LITAF IRF9 CCNT1 NFKB2 ADGRG3 CYLD SAFB HCK ARID3A SF3B1 FOXS1 KMT2E ETS2 BCL3 DTX3L KAT8 PSEN1 BATF3 JUNB GPBP1 CCPG1 IL1RAP TRAF3 ACVR1B ARID5A SP4 KLF10 E2F2 SORBS3 PB…
2.71302e-06	53	923	2.22175	GO:0032270 positive regulation of cellular protein metabolic process	http://amigo.geneontology.org/amigo/term/GO:0032270	PRKAA1 NIPBL BCL6 PHF1 SENP2 SEMA4D NCF1 TNFRSF1A DDR2 FGF1 PIAS1 PTK2B S100A9 TANK RICTOR KMT2E LCP2 BCL3 KAT8 LIMK2 FAS VSIR PSEN1 TNIP1 RAB3GAP1 ARID5A CASS4 PPP1R12A LRRK2 PIK3R6 RASSF2 CD80 CHI3L1 IL6R STOX1 LYN PELI1 STAT3 HIP1R BRAF PARP9 TRIB1 ADAM8 BIRC3 TNFRSF1B COP1 NMI DDX3X XIAP CRKL RAF1 CD81 TRABD2B
3.10561e-06	27	315	3.31646	GO:1903131 mononuclear cell differentiation	http://amigo.geneontology.org/amigo/term/GO:1903131	SP3 TCIRG1 IL18R1 BCL6 NFAM1 PTK2B ADGRG3 IL2RG BCL3 MR1 VSIR PSEN1 BATF3 RHOH PREX1 EP300 PIK3R6 IL6R LYN STAT3 BRAF ADAM8 RC3H2 IRF1 RELB VAV1 CEBPB
3.5613e-06	22	220	3.8692	GO:0050727 regulation of inflammatory response	http://amigo.geneontology.org/amigo/term/GO:0050727	MYD88 BCL6 TNFRSF1A BST1 CYLD S100A9 RICTOR TNFAIP6 DAGLB TNIP1 ADORA2A IL22RA2 GPR4 PIK3AP1 LYN NFKB1 SBNO2 ADAM8 TNFRSF1B NMI CD81 CEBPB
3.97641e-06	52	909	2.21341	GO:0007155 cell adhesion	http://amigo.geneontology.org/amigo/term/GO:0007155	ADAMTS18 BCL6 SEMA4D ARG2 ADAM19 PTK2B BST1 S100A9 TNFAIP6 STXBP3 IL2RG NLGN3 FAP CYTIP VSIR SELL PSEN1 TNFSF14 TNIP1 IL1RAP RHOH SORBS3 CASS4 PPP1R12A PREX1 ICAM3 PIK3R6 ADORA2A CD80 PXN RIPOR2 GPR4 ITGB7 IL1RN LYN RAPGEF1 PELI1 BRAF OLFM4 JAML ADAM8 RC3H2 PTPRJ IRF1 VAV1 EMB CRKL TARM1 CD81 CDHR5 CEBPB
4.63882e-06	120	2909	1.5961	GO:0043412 macromolecule modification	http://amigo.geneontology.org/amigo/term/GO:0043412	UBE2B SENP7 UBE2W PRKAA1 PARP11 GTF2B NIPBL KMT5B BCL6 PHF1 SENP2 TGM3 SEMA4D KDM4A KLHL8 NKTR ATF7IP NCF1 KDM7A MYLIP TNFRSF1A MAP3K2 STAT2 DUSP6 DDR2 TEC FGF1 MIER1 CREB1 PIAS1 CCNT1 PTK2B USP34 BST1 CYLD S100A9 TANK VCPIP1 RICTOR ADAR HCK WTAP IFIH1 USP3 RNF144B CSF2RB KMT2E LCP2 DTX3L USP15 KAT8 LIMK2 DUSP16 FAS SSH2 PSEN1 FGR STK38L MORC3 JAK2 UBA7 TNIP1 STK17B RAB3GAP1 ACVR1B AGBL3 ARID5A C…
5.06365e-06	102	2352	1.67797	GO:0048513 animal organ development	http://amigo.geneontology.org/amigo/term/GO:0048513	TDRD7 PRKAA1 SP3 UPF2 TCIRG1 NIPBL ADAMTS18 IL18R1 BCL6 TGM3 SEMA4D ARG2 GAB2 ECE1 AKIRIN2 ADAM19 SKIL TNFRSF1A DUSP6 GRB2 DDR2 NFAM1 FGF1 SOX15 CREB1 PTK2B NFKB2 ADGRG3 RFLNB CASP7 TNFAIP6 STXBP3 ADAR IL2RG TG GPCPD1 DIXDC1 PTX3 KMT2E EVI2B BCL3 MR1 KAT8 CHST11 LIMK2 VSIR KCNQ1 PSEN1 FGR BATF3 NDEL1 IRS2 JUNB GAB3 CEP120 RAB3GAP1 RHOH ACVR1B ARID5A KLF10 ISG15 TBC1D23 TMF1 PREX1 IMPG2 BTG2 TSPAN…
5.36774e-06	150	3893	1.49083	GO:0048856 anatomical structure development	http://amigo.geneontology.org/amigo/term/GO:0048856	TDRD7 VASP PRKAA1 SP3 UPF2 TCIRG1 EPS8 MYD88 NIPBL ADAMTS18 IL18R1 KMT5B BCL6 TGM3 SEMA4D ARG2 MARCKS GAB2 ECE1 ELL AKIRIN2 ADAM19 MYLIP SKIL FMNL1 TNFRSF1A STAT2 DUSP6 GRB2 DDR2 NFAM1 FGF1 SOX15 CREB1 PTK2B NFKB2 ADGRG3 CD53 RFLNB CASP7 RICTOR TNFAIP6 STXBP3 ADAR IL2RG RILPL2 TG HCK FAP GPCPD1 DIXDC1 PTX3 FOXS1 KMT2E DAGLB EVI2B AFF4 BCL3 MR1 KAT8 CHST11 LIMK2 VSIR UBE2B KCNQ1 KPNA1 PSEN1 FGR MO…
5.36774e-06	12	66	7.03492	GO:1990266 neutrophil migration	http://amigo.geneontology.org/amigo/term/GO:1990266	MYD88 BST1 S100A9 TNFAIP6 PDE4B PREX1 RIPOR2 C5AR1 JAML ADAM8 C5AR2 VAV1
6.35123e-06	14	94	5.76264	GO:0038061 NIK/NF-kappaB signaling	http://amigo.geneontology.org/amigo/term/GO:0038061	IL18R1 LITAF NFKB2 ADGRG3 CYLD BCL3 TNFSF14 EP300 RASSF2 CHI3L1 RC3H2 NMI DDX3X RELB
6.5778e-06	10	44	8.79364	GO:0071260 cellular response to mechanical stimulus	http://amigo.geneontology.org/amigo/term/GO:0071260	MYD88 TNFRSF1A MAP3K2 FAS TNFSF14 RIPOR2 NFKB1 CNN2 IRF1 TNFRSF8
6.78909e-06	24	268	3.46496	GO:1903706 regulation of hemopoiesis	http://amigo.geneontology.org/amigo/term/GO:1903706	BCL6 NFAM1 CREB1 PTK2B TNFAIP6 IL2RG EVI2B VSIR RHOH ACVR1B KLF10 ISG15 PIK3R6 RASSF2 CD101 LYN STAT3 BRAF TRIB1 ADAM8 RC3H2 OCSTAMP IRF1 CEBPB
6.89229e-06	62	1197	2.0041	GO:0045893 positive regulation of transcription DNA-templated	http://amigo.geneontology.org/amigo/term/GO:0045893	PRKAA1 SP3 NIPBL CREBRF ATF7IP NCF1 DDX58 KDM7A ELL AKIRIN2 BACH1 MLXIP TNFRSF1A MAP3K2 STAT2 FGF1 SOX15 CREB1 LITAF IRF9 CCNT1 NFKB2 ARID3A SF3B1 KMT2E ETS2 BCL3 DTX3L KAT8 PSEN1 JUNB GPBP1 CCPG1 ARID5A KLF10 E2F2 PBX2 PPP1R12A TMF1 ZNF143 EP300 RXRA USF1 ZNF263 ARID4A NFKB1 KDM5A SBNO2 STAT3 PARP9 BANP FOSL2 CREBBP IRF1 DDX3X MAML2 RAF1 CD81 IRF7 KDM6B ZNF148 CEBPB
6.89229e-06	62	1197	2.0041	GO:1903508 positive regulation of nucleic acid-templated transcription	http://amigo.geneontology.org/amigo/term/GO:1903508	PRKAA1 SP3 NIPBL CREBRF ATF7IP NCF1 DDX58 KDM7A ELL AKIRIN2 BACH1 MLXIP TNFRSF1A MAP3K2 STAT2 FGF1 SOX15 CREB1 LITAF IRF9 CCNT1 NFKB2 ARID3A SF3B1 KMT2E ETS2 BCL3 DTX3L KAT8 PSEN1 JUNB GPBP1 CCPG1 ARID5A KLF10 E2F2 PBX2 PPP1R12A TMF1 ZNF143 EP300 RXRA USF1 ZNF263 ARID4A NFKB1 KDM5A SBNO2 STAT3 PARP9 BANP FOSL2 CREBBP IRF1 DDX3X MAML2 RAF1 CD81 IRF7 KDM6B ZNF148 CEBPB
7.89069e-06	62	1202	1.99576	GO:1902680 positive regulation of RNA biosynthetic process	http://amigo.geneontology.org/amigo/term/GO:1902680	PRKAA1 SP3 NIPBL CREBRF ATF7IP NCF1 DDX58 KDM7A ELL AKIRIN2 BACH1 MLXIP TNFRSF1A MAP3K2 STAT2 FGF1 SOX15 CREB1 LITAF IRF9 CCNT1 NFKB2 ARID3A SF3B1 KMT2E ETS2 BCL3 DTX3L KAT8 PSEN1 JUNB GPBP1 CCPG1 ARID5A KLF10 E2F2 PBX2 PPP1R12A TMF1 ZNF143 EP300 RXRA USF1 ZNF263 ARID4A NFKB1 KDM5A SBNO2 STAT3 PARP9 BANP FOSL2 CREBBP IRF1 DDX3X MAML2 RAF1 CD81 IRF7 KDM6B ZNF148 CEBPB
8.70228e-06	73	1516	1.86314	GO:0071310 cellular response to organic substance	http://amigo.geneontology.org/amigo/term/GO:0071310	PRKAA1 DDIT4 TCIRG1 EPS8 MYD88 IL18R1 RUFY4 DDX58 AKIRIN2 SKIL TNFRSF1A STAT2 GRB2 FGF1 CREB1 LITAF PTK2B CYLD IL1R2 CASP7 TANK TNFAIP6 STXBP3 ADAR IL2RG IFIH1 PDE4B LY96 CSF2RB IFIT3 USP15 CHST11 KCNQ1 PSEN1 NDEL1 IRS2 EPG5 IFNGR1 IL1RAP TRAF3 ARID5A ISG15 IFNAR2 TMF1 EP300 LRRK2 RXRA USF1 RIPOR2 IL6R IL1RN LYN CCDC186 NFKB1 SBNO2 UBR1 STAT3 PARP9 TRIB1 TNFRSF1B CREBBP OCSTAMP MX1 IRF1 NMI IL18R…
9.59361e-06	65	1293	1.94508	GO:0051254 positive regulation of RNA metabolic process	http://amigo.geneontology.org/amigo/term/GO:0051254	PRKAA1 SP3 NIPBL CREBRF ATF7IP NCF1 DDX58 KDM7A ELL AKIRIN2 BACH1 MLXIP TNFRSF1A MAP3K2 STAT2 FGF1 SOX15 CREB1 LITAF IRF9 CCNT1 NFKB2 ARID3A SF3B1 KMT2E ETS2 BCL3 DTX3L KAT8 PSEN1 JUNB GPBP1 CCPG1 ARID5A KLF10 E2F2 PBX2 PPP1R12A TMF1 BTG2 ZNF143 EP300 RXRA USF1 ZNF263 ARID4A NFKB1 KDM5A SBNO2 STAT3 PARP9 BANP FOSL2 TNFRSF1B CREBBP IRF1 DDX3X MAML2 RAF1 CD81 IRF7 KDM6B CNOT6L ZNF148 CEBPB
1.08632e-05	17	146	4.50524	GO:0097529 myeloid leukocyte migration	http://amigo.geneontology.org/amigo/term/GO:0097529	MYD88 PTK2B BST1 S100A9 TNFAIP6 PDE4B PREX1 RIPOR2 CCR1 LYN CNN2 C5AR1 JAML ADAM8 C5AR2 VAV1 CD81
1.10705e-05	63	1243	1.96106	GO:0012501 programmed cell death	http://amigo.geneontology.org/amigo/term/GO:0012501	PRKAA1 DDIT4 TCIRG1 MYD88 BCL6 ARG2 MARCKS NAIP SKIL TNFRSF1A DUSP6 DEDD2 PTK2B CYLD S100A9 CASP7 ADAR HCK FAP RNF144B BCL3 IFIT3 TRPC5 CHST11 FAS UBE2B KPNA1 IPMK XAF1 PSEN1 IRS2 NAIF1 STK17B TRAF3 ACVR1B E2F2 MCL1 TMF1 EP300 LRRK2 ADORA2A RASSF2 ITM2C SRGN PROK2 LYN PELI1 CASP4 HIP1R BRAF ADAM8 BIRC3 TNFRSF1B HIC1 IRF1 IFIT2 DDX3X TNFRSF8 XIAP CRKL RAF1 CEBPB
1.2413e-05	16	131	4.72574	GO:0002221 pattern recognition receptor signaling pathway	http://amigo.geneontology.org/amigo/term/GO:0002221	MYD88 DDX58 IFIH1 LY96 USP15 EPG5 TNIP1 TRAF3 PIK3AP1 LYN PELI1 IRF1 NMI ALPK1 DDX3X IRF7
1.2694e-05	79	1708	1.78962	GO:0051246 regulation of protein metabolic process	http://amigo.geneontology.org/amigo/term/GO:0051246	PRKAA1 NIPBL BCL6 PHF1 SENP2 SEMA4D KDM4A PSMB8 NCF1 DDX58 MYLIP TNFRSF1A STAT2 DUSP6 DDR2 FGF1 PIAS1 PTK2B BST1 IL1R2 S100A9 TANK RICTOR ADAR PSMB9 PTX3 KMT2E LCP2 BCL3 DTX3L KAT8 LIMK2 DUSP16 FAS VSIR UBE2B PSEN1 FGR TNIP1 RAB3GAP1 TRAF3 ARID5A CASS4 PPP1R12A ISG15 TMF1 BTG2 EP300 LRRK2 PIK3R6 IL22RA2 RASSF2 CD80 CHI3L1 GSAP IL6R STOX1 LYN PELI1 C5AR1 FBXL5 STAT3 HIP1R BRAF PARP9 TRIB1 ADAM8 PT…
1.59904e-05	83	1837	1.7482	GO:0010033 response to organic substance	http://amigo.geneontology.org/amigo/term/GO:0010033	PRKAA1 DDIT4 TCIRG1 EPS8 MYD88 IL18R1 CREBRF TAP2 RUFY4 DDX58 AKIRIN2 SKIL TNFRSF1A STAT2 GRB2 FGF1 CREB1 LITAF PTK2B CYLD IL1R2 CASP7 TANK TNFAIP6 STXBP3 ADAR IL2RG IFIH1 PDE4B LY96 CSF2RB IFIT3 USP15 CHST11 KCNQ1 XAF1 PSEN1 NDEL1 IRS2 EPG5 IFNGR1 IL1RAP TRAF3 ARID5A ISG15 IFNAR2 TMF1 EP300 LRRK2 ADORA2A RXRA USF1 RIPOR2 CHI3L1 IL6R IL1RN XCR1 LYN CCDC186 NFKB1 SBNO2 PELI1 C5AR1 UBR1 STAT3 PARP9…
2.06707e-05	114	2810	1.56971	GO:0010556 regulation of macromolecule biosynthetic process	http://amigo.geneontology.org/amigo/term/GO:0010556	ZNF143 USF1 PRKAA1 SP3 ARID4B NAB1 MYD88 NIPBL IL18R1 MXD1 BCL6 NFE2 SEMA4D CREBRF KDM4A ATF7IP NCF1 DDX58 KDM7A ZNF614 ELL AKIRIN2 PSPC1 BACH1 SKIL MLXIP TNFRSF1A MAP3K2 STAT2 CCNL2 DDR2 NFAM1 FGF1 MIER1 SOX15 CREB1 PIAS1 LITAF IRF9 CCNT1 NFKB2 ADGRG3 CYLD SAFB HCK ARID3A SF3B1 FOXS1 KMT2E ETS2 BCL3 DTX3L KAT8 PSEN1 BATF3 IRS2 JUNB GPBP1 CCPG1 IL1RAP RAB3GAP1 TRAF3 ACVR1B ARID5A SP4 KLF10 E2F2 S…
2.06707e-05	19	189	3.88968	GO:0051607 defense response to virus	http://amigo.geneontology.org/amigo/term/GO:0051607	DDIT4 MYD88 DDX58 STAT2 IFIH1 DTX3L USP15 TRAF3 ISG15 ISG20 IFNAR2 SENP7 ZNFX1 HERC5 PARP9 MX1 IRF1 OAS1Z IRF7
2.06707e-05	19	189	3.88968	GO:0140546 defense response to symbiont	http://amigo.geneontology.org/amigo/term/GO:0140546	DDIT4 MYD88 DDX58 STAT2 IFIH1 DTX3L USP15 TRAF3 ISG15 ISG20 IFNAR2 SENP7 ZNFX1 HERC5 PARP9 MX1 IRF1 OAS1Z IRF7
2.47942e-05	10	51	7.58667	GO:0030593 neutrophil chemotaxis	http://amigo.geneontology.org/amigo/term/GO:0030593	BST1 S100A9 TNFAIP6 PDE4B PREX1 RIPOR2 C5AR1 JAML C5AR2 VAV1
2.57596e-05	9	40	8.70571	GO:0032608 interferon-beta production	http://amigo.geneontology.org/amigo/term/GO:0032608	DDX58 IFIH1 TRAF3 ISG15 IRF1 NMI DDX3X RELB IRF7
2.57596e-05	9	40	8.70571	GO:0032648 regulation of interferon-beta production	http://amigo.geneontology.org/amigo/term/GO:0032648	DDX58 IFIH1 TRAF3 ISG15 IRF1 NMI DDX3X RELB IRF7
2.57596e-05	20	211	3.66749	GO:1902105 regulation of leukocyte differentiation	http://amigo.geneontology.org/amigo/term/GO:1902105	BCL6 NFAM1 CREB1 TNFAIP6 IL2RG EVI2B VSIR RHOH KLF10 PIK3R6 RASSF2 CD101 LYN BRAF TRIB1 ADAM8 RC3H2 OCSTAMP IRF1 CEBPB
2.76701e-05	116	2893	1.55143	GO:0048731 system development	http://amigo.geneontology.org/amigo/term/GO:0048731	TDRD7 VASP SP3 UPF2 TCIRG1 NIPBL ADAMTS18 IL18R1 KMT5B BCL6 SEMA4D ARG2 MARCKS GAB2 ECE1 AKIRIN2 ADAM19 MYLIP SKIL TNFRSF1A DUSP6 GRB2 DDR2 NFAM1 FGF1 SOX15 CREB1 PTK2B NFKB2 ADGRG3 RFLNB CASP7 TNFAIP6 STXBP3 ADAR IL2RG TG FAP DIXDC1 PTX3 FOXS1 KMT2E DAGLB EVI2B BCL3 MR1 KAT8 CHST11 LIMK2 VSIR KCNQ1 PSEN1 FGR BATF3 NDEL1 IRS2 JUNB GAB3 CEP120 IL1RAP RAB3GAP1 RHOH ACVR1B ARID5A KLF10 E2F2 ISG15 TB…
2.82203e-05	60	1197	1.93945	GO:0006915 apoptotic process	http://amigo.geneontology.org/amigo/term/GO:0006915	PRKAA1 DDIT4 TCIRG1 MYD88 BCL6 ARG2 MARCKS NAIP SKIL TNFRSF1A DUSP6 DEDD2 PTK2B CYLD S100A9 CASP7 ADAR HCK FAP RNF144B BCL3 IFIT3 TRPC5 CHST11 FAS UBE2B KPNA1 XAF1 PSEN1 IRS2 NAIF1 STK17B TRAF3 ACVR1B E2F2 MCL1 TMF1 EP300 LRRK2 ADORA2A RASSF2 ITM2C PROK2 LYN CASP4 HIP1R BRAF ADAM8 BIRC3 TNFRSF1B HIC1 IRF1 IFIT2 DDX3X TNFRSF8 XIAP CRKL RAF1 CEBPB
3.13087e-05	26	337	2.98514	GO:0051249 regulation of lymphocyte activation	http://amigo.geneontology.org/amigo/term/GO:0051249	MYD88 KMT5B BCL6 ARG2 AKIRIN2 NFAM1 THEMIS2 IL2RG VSIR FGR IRS2 TNFSF14 RHOH PIK3R6 ADORA2A CD80 LYN PELI1 BRAF ADAM8 RC3H2 TNFRSF1B IRF1 TARM1 CD81 CEBPB
3.34376e-05	19	196	3.75076	GO:0002460 adaptive immune response based on somatic recombination of immune receptors built from immunoglobulin superfamily domains	http://amigo.geneontology.org/amigo/term/GO:0002460	TCIRG1 MYD88 IL18R1 KMT5B BCL6 TAP2 NFKB2 BCL3 MR1 ARID5A IL6R FBXO38 BACH2 STAT3 RC3H2 TNFRSF1B RELB CD81 IRF7
3.36644e-05	127	3263	1.50594	GO:0007275 multicellular organism development	http://amigo.geneontology.org/amigo/term/GO:0007275	TDRD7 VASP SP3 UPF2 TCIRG1 NIPBL ADAMTS18 IL18R1 KMT5B BCL6 SEMA4D ARG2 MARCKS GAB2 ECE1 ELL AKIRIN2 ADAM19 MYLIP SKIL TNFRSF1A DUSP6 GRB2 DDR2 NFAM1 FGF1 SOX15 CREB1 PTK2B NFKB2 ADGRG3 RFLNB CASP7 RICTOR TNFAIP6 STXBP3 ADAR IL2RG TG FAP DIXDC1 PTX3 FOXS1 KMT2E DAGLB EVI2B BCL3 MR1 KAT8 CHST11 LIMK2 VSIR UBE2B KCNQ1 PSEN1 FGR MORC3 BATF3 NDEL1 IRS2 JUNB GAB3 CEP120 IL1RAP RAB3GAP1 RHOH ACVR1B ARI…
3.39628e-05	34	522	2.52017	GO:0030155 regulation of cell adhesion	http://amigo.geneontology.org/amigo/term/GO:0030155	ADAMTS18 BCL6 SEMA4D ARG2 ADAM19 PTK2B BST1 IL2RG CYTIP VSIR TNFSF14 RHOH CASS4 PPP1R12A PREX1 PIK3R6 ADORA2A CD80 RIPOR2 GPR4 IL1RN LYN PELI1 BRAF OLFM4 ADAM8 RC3H2 PTPRJ IRF1 VAV1 CRKL TARM1 CD81 CEBPB
3.49808e-05	118	2974	1.53519	GO:0018130 heterocycle biosynthetic process	http://amigo.geneontology.org/amigo/term/GO:0018130	ZNF143 USF1 PRKAA1 SP3 ARID4B NAB1 GTF2B MYD88 NIPBL IL18R1 MXD1 BCL6 NFE2 SEMA4D CREBRF KDM4A ATF7IP NCF1 DDX58 KDM7A ZNF614 ELL AKIRIN2 PSPC1 BACH1 SKIL MLXIP TNFRSF1A MAP3K2 STAT2 CCNL2 DDR2 NFAM1 FGF1 MIER1 SOX15 CREB1 PIAS1 LITAF IRF9 CCNT1 NFKB2 ADGRG3 CYLD SAFB HCK ARID3A SF3B1 FOXS1 KMT2E ETS2 BCL3 DTX3L MOCS1 KAT8 PSEN1 BATF3 JUNB GPBP1 MOCOS CCPG1 IL1RAP TRAF3 ACVR1B ARID5A SP4 KLF10 E2…
3.49808e-05	116	2910	1.54236	GO:0031326 regulation of cellular biosynthetic process	http://amigo.geneontology.org/amigo/term/GO:0031326	ZNF143 USF1 PRKAA1 SP3 ARID4B NAB1 MYD88 NIPBL IL18R1 MXD1 BCL6 NFE2 SEMA4D CREBRF KDM4A ATF7IP NCF1 DDX58 KDM7A ZNF614 ELL AKIRIN2 PSPC1 BACH1 SKIL MLXIP TNFRSF1A MAP3K2 STAT2 CCNL2 DDR2 NFAM1 FGF1 MIER1 SOX15 CREB1 PIAS1 LITAF IRF9 CCNT1 PTK2B NFKB2 ADGRG3 CYLD SAFB HCK ARID3A SF3B1 PTX3 FOXS1 KMT2E ETS2 BCL3 DTX3L KAT8 PSEN1 BATF3 IRS2 JUNB GPBP1 CCPG1 IL1RAP RAB3GAP1 TRAF3 ACVR1B ARID5A SP4 K…
3.65601e-05	23	277	3.2127	GO:0030098 lymphocyte differentiation	http://amigo.geneontology.org/amigo/term/GO:0030098	SP3 TCIRG1 IL18R1 BCL6 NFAM1 PTK2B ADGRG3 IL2RG BCL3 MR1 VSIR RHOH PREX1 EP300 PIK3R6 IL6R STAT3 BRAF ADAM8 RC3H2 IRF1 RELB VAV1
3.91263e-05	18	180	3.8692	GO:0002366 leukocyte activation involved in immune response	http://amigo.geneontology.org/amigo/term/GO:0002366	MYD88 IL18R1 KMT5B BCL6 PTK2B STXBP3 BCL3 PSEN1 FGR GAPT IL6R LYN SBNO2 STAT3 RC3H2 NMI RELB CD81
4.07503e-05	74	1618	1.7696	GO:0006366 transcription by RNA polymerase II	http://amigo.geneontology.org/amigo/term/GO:0006366	USF1 SP3 GTF2B NIPBL MXD1 BCL6 NFE2 SEMA4D CREBRF ATF7IP DDX58 ELL AKIRIN2 BACH1 SKIL MLXIP TNFRSF1A STAT2 CCNL2 FGF1 SOX15 CREB1 PIAS1 LITAF IRF9 CCNT1 NFKB2 ARID3A FOXS1 ETS2 BCL3 PSEN1 BATF3 JUNB GPBP1 CCPG1 ARID5A SP4 KLF10 E2F2 SORBS3 PBX2 PPP1R12A TMF1 PHF12 ZNF143 EP300 RXRA ZNF263 ARID4A STOX1 NFKB1 BACH2 SBNO2 C5AR1 STAT3 MED12L PARP9 FOSL2 HIC1 CREBBP IRF1 NMI DDX3X MAML2 RELB DACH1 RAF…
4.13815e-05	117	2954	1.53249	GO:0009889 regulation of biosynthetic process	http://amigo.geneontology.org/amigo/term/GO:0009889	ZNF143 USF1 PRKAA1 SP3 ARID4B NAB1 MYD88 NIPBL IL18R1 MXD1 BCL6 NFE2 SEMA4D ARG2 CREBRF KDM4A ATF7IP NCF1 DDX58 KDM7A ZNF614 ELL AKIRIN2 PSPC1 BACH1 SKIL MLXIP TNFRSF1A MAP3K2 STAT2 CCNL2 DDR2 NFAM1 FGF1 MIER1 SOX15 CREB1 PIAS1 LITAF IRF9 CCNT1 PTK2B NFKB2 ADGRG3 CYLD SAFB HCK ARID3A SF3B1 PTX3 FOXS1 KMT2E ETS2 BCL3 DTX3L KAT8 PSEN1 BATF3 IRS2 JUNB GPBP1 CCPG1 IL1RAP RAB3GAP1 TRAF3 ACVR1B ARID5A …
4.45932e-05	18	182	3.82668	GO:0002263 cell activation involved in immune response	http://amigo.geneontology.org/amigo/term/GO:0002263	MYD88 IL18R1 KMT5B BCL6 PTK2B STXBP3 BCL3 PSEN1 FGR GAPT IL6R LYN SBNO2 STAT3 RC3H2 NMI RELB CD81
4.45932e-05	21	240	3.38555	GO:0002443 leukocyte mediated immunity	http://amigo.geneontology.org/amigo/term/GO:0002443	TCIRG1 MYD88 IL18R1 KMT5B BCL6 TAP2 DDX58 STXBP3 KMT2E BCL3 MR1 FGR ARID5A PIK3R6 LYN FBXO38 TNFRSF1B IL18RAP VAV1 CD81 IRF7
4.45932e-05	131	3417	1.48336	GO:0016070 RNA metabolic process	http://amigo.geneontology.org/amigo/term/GO:0016070	TDRD7 ZNF143 USF1 PRKAA1 SP3 ARID4B NAB1 UPF2 GTF2B MYD88 NIPBL IL18R1 MXD1 BCL6 NFE2 SEMA4D CREBRF KDM4A ATF7IP NCF1 DDX58 KDM7A ZNF614 ELL AKIRIN2 PSPC1 BACH1 SKIL MLXIP TNFRSF1A MAP3K2 STAT2 CCNL2 DDR2 NFAM1 FGF1 MIER1 SOX15 CREB1 PIAS1 LITAF IRF9 CCNT1 NFKB2 ADGRG3 CYLD DHX34 PAPOLG ADAR SAFB HCK WTAP ARID3A PTBP2 SF3B1 FOXS1 KMT2E ETS2 BCL3 DTX3L KAT8 XRN1 PSEN1 BATF3 JUNB GPBP1 CCPG1 IL1RAP…
4.45932e-05	68	1448	1.81703	GO:0045935 positive regulation of nucleobase-containing compound metabolic process	http://amigo.geneontology.org/amigo/term/GO:0045935	PRKAA1 SP3 NIPBL KMT5B CREBRF ATF7IP NCF1 DDX58 KDM7A ELL AKIRIN2 BACH1 MLXIP TNFRSF1A MAP3K2 STAT2 FGF1 SOX15 CREB1 LITAF IRF9 CCNT1 NFKB2 ARID3A SF3B1 KMT2E ETS2 BCL3 DTX3L KAT8 UBE2B PSEN1 JUNB GPBP1 CCPG1 ARID5A KLF10 E2F2 PBX2 PPP1R12A TMF1 BTG2 ZNF143 EP300 RXRA USF1 ZNF263 ARID4A BAZ1A NFKB1 KDM5A SBNO2 STAT3 PARP9 BANP FOSL2 TNFRSF1B CREBBP IRF1 DDX3X MAML2 RAF1 CD81 IRF7 KDM6B CNOT6L ZNF…
4.45932e-05	130	3385	1.48596	GO:0048523 negative regulation of cellular process	http://amigo.geneontology.org/amigo/term/GO:0048523	PRKAA1 DDIT4 SP3 NAB1 EPS8 MYD88 NIPBL CDKN2AIP ADAMTS18 MXD1 BCL6 PHF1 SENP2 SEMA4D ARG2 KDM4A ATF7IP NAIP MTMR9 PSPC1 MYLIP BACH1 SKIL TNFRSF1A STAT2 DUSP6 IL10RA SOX15 CREB1 TBC1D14 PIAS1 LITAF PTK2B ADGRG3 CYLD IL1R2 RFLNB TANK DHX34 TNFAIP6 STXBP3 ADAR HCK FAP PDE4B DIXDC1 PTBP2 PTX3 RNF144B FOXS1 ETS2 BCL3 IFIT3 DTX3L KAT8 CHST11 LIMK2 DUSP16 VSIR UBE2B SSH2 PSEN1 FGR MORC3 BATF3 IRS2 NAIF1…
4.52728e-05	72	1566	1.77894	GO:0032268 regulation of cellular protein metabolic process	http://amigo.geneontology.org/amigo/term/GO:0032268	PRKAA1 NIPBL BCL6 PHF1 SENP2 SEMA4D KDM4A NCF1 MYLIP TNFRSF1A STAT2 DUSP6 DDR2 FGF1 PIAS1 PTK2B BST1 IL1R2 S100A9 TANK RICTOR ADAR KMT2E LCP2 BCL3 DTX3L KAT8 LIMK2 DUSP16 FAS VSIR UBE2B PSEN1 FGR TNIP1 RAB3GAP1 ARID5A CASS4 PPP1R12A ISG15 TMF1 BTG2 EP300 LRRK2 PIK3R6 IL22RA2 RASSF2 CD80 CHI3L1 IL6R STOX1 LYN PELI1 C5AR1 STAT3 HIP1R BRAF PARP9 TRIB1 ADAM8 PTPRJ BIRC3 TNFRSF1B COP1 NMI DDX3X XIAP C…
4.56124e-05	64	1334	1.85629	GO:0008219 cell death	http://amigo.geneontology.org/amigo/term/GO:0008219	PRKAA1 DDIT4 TCIRG1 MYD88 BCL6 ARG2 MARCKS NAIP SUSD6 SKIL TNFRSF1A DUSP6 DEDD2 PTK2B CYLD S100A9 CASP7 ADAR HCK FAP RNF144B BCL3 IFIT3 TRPC5 CHST11 FAS UBE2B KPNA1 IPMK XAF1 PSEN1 IRS2 NAIF1 STK17B TRAF3 ACVR1B E2F2 MCL1 TMF1 EP300 LRRK2 ADORA2A RASSF2 ITM2C SRGN PROK2 LYN PELI1 CASP4 HIP1R BRAF ADAM8 BIRC3 TNFRSF1B HIC1 IRF1 IFIT2 DDX3X TNFRSF8 XIAP CRKL RAF1 CEBPB
4.76846e-05	22	262	3.24895	GO:0050900 leukocyte migration	http://amigo.geneontology.org/amigo/term/GO:0050900	EPS8 MYD88 PTK2B BST1 S100A9 TNFAIP6 PDE4B SELL TNFSF14 PREX1 RIPOR2 ITGB7 CCR1 LYN CNN2 C5AR1 JAML ADAM8 C5AR2 VAV1 CRKL CD81
4.7895e-05	71	1540	1.78385	GO:0006357 regulation of transcription by RNA polymerase II	http://amigo.geneontology.org/amigo/term/GO:0006357	USF1 SP3 NIPBL MXD1 BCL6 NFE2 SEMA4D CREBRF ATF7IP DDX58 ELL AKIRIN2 BACH1 SKIL MLXIP TNFRSF1A STAT2 CCNL2 FGF1 SOX15 CREB1 PIAS1 LITAF IRF9 CCNT1 NFKB2 ARID3A FOXS1 ETS2 BCL3 PSEN1 BATF3 JUNB GPBP1 CCPG1 ARID5A SP4 KLF10 E2F2 SORBS3 PBX2 PPP1R12A TMF1 PHF12 ZNF143 EP300 RXRA ZNF263 ARID4A STOX1 NFKB1 BACH2 SBNO2 STAT3 MED12L PARP9 FOSL2 HIC1 CREBBP IRF1 DDX3X MAML2 RELB DACH1 RAF1 TSC22D3 CD81 I…
4.97091e-05	153	4164	1.42168	GO:0032502 developmental process	http://amigo.geneontology.org/amigo/term/GO:0032502	TDRD7 VASP PRKAA1 SP3 UPF2 TCIRG1 EPS8 MYD88 NIPBL ADAMTS18 IL18R1 KMT5B BCL6 TGM3 SEMA4D ARG2 MARCKS STEAP4 GAB2 ECE1 PSMB8 ELL AKIRIN2 ADAM19 MYLIP SKIL FMNL1 TNFRSF1A STAT2 DUSP6 GRB2 DDR2 NFAM1 FGF1 SOX15 CREB1 PIAS1 PTK2B NFKB2 ADGRG3 CD53 RFLNB CASP7 RICTOR TNFAIP6 STXBP3 ADAR IL2RG RILPL2 TG HCK FAP GPCPD1 DIXDC1 PTX3 FOXS1 KMT2E DAGLB EVI2B AFF4 BCL3 MR1 KAT8 CHST11 LIMK2 VSIR UBE2B KCNQ1…
4.97091e-05	49	920	2.06077	GO:0045944 positive regulation of transcription by RNA polymerase II	http://amigo.geneontology.org/amigo/term/GO:0045944	SP3 NIPBL CREBRF DDX58 ELL AKIRIN2 BACH1 MLXIP TNFRSF1A STAT2 FGF1 SOX15 CREB1 LITAF IRF9 CCNT1 NFKB2 ARID3A ETS2 BCL3 JUNB GPBP1 CCPG1 ARID5A KLF10 E2F2 PBX2 PPP1R12A TMF1 ZNF143 EP300 RXRA USF1 ZNF263 ARID4A NFKB1 SBNO2 STAT3 FOSL2 CREBBP IRF1 DDX3X MAML2 RAF1 CD81 IRF7 KDM6B ZNF148 CEBPB
5.03565e-05	20	223	3.47014	GO:0002250 adaptive immune response	http://amigo.geneontology.org/amigo/term/GO:0002250	TCIRG1 MYD88 IL18R1 KMT5B BCL6 TAP2 AKIRIN2 NFKB2 BCL3 MR1 ARID5A IL6R FBXO38 BACH2 STAT3 RC3H2 TNFRSF1B RELB CD81 IRF7
5.03565e-05	48	894	2.07742	GO:0018193 peptidyl-amino acid modification	http://amigo.geneontology.org/amigo/term/GO:0018193	SENP7 PRKAA1 KMT5B PHF1 SENP2 SEMA4D KDM4A NKTR NCF1 TNFRSF1A DDR2 PIAS1 PTK2B BST1 S100A9 RICTOR HCK IFIH1 KMT2E KAT8 PSEN1 FGR MORC3 ACVR1B AGBL3 ARID5A CASS4 EP300 LRRK2 IL22RA2 RASSF2 CD80 CHI3L1 IL6R ARID4A STOX1 PKDCC CLK4 RLF LYN SMG1 BRAF PARP9 EZH1 CREBBP RAF1 ZDHHC18 CD81
5.1423e-05	19	204	3.60367	GO:0030217 T cell differentiation	http://amigo.geneontology.org/amigo/term/GO:0030217	SP3 TCIRG1 IL18R1 BCL6 IL2RG BCL3 MR1 VSIR RHOH PREX1 PIK3R6 IL6R STAT3 BRAF ADAM8 RC3H2 IRF1 RELB VAV1
5.40147e-05	115	2912	1.52802	GO:0034654 nucleobase-containing compound biosynthetic process	http://amigo.geneontology.org/amigo/term/GO:0034654	ZNF143 USF1 PRKAA1 SP3 ARID4B NAB1 GTF2B MYD88 NIPBL IL18R1 MXD1 BCL6 NFE2 SEMA4D CREBRF KDM4A ATF7IP NCF1 DDX58 KDM7A ZNF614 ELL AKIRIN2 PSPC1 BACH1 SKIL MLXIP TNFRSF1A MAP3K2 STAT2 CCNL2 DDR2 NFAM1 FGF1 MIER1 SOX15 CREB1 PIAS1 LITAF IRF9 CCNT1 NFKB2 ADGRG3 CYLD SAFB HCK ARID3A SF3B1 FOXS1 KMT2E ETS2 BCL3 DTX3L KAT8 PSEN1 BATF3 JUNB GPBP1 CCPG1 IL1RAP TRAF3 ACVR1B ARID5A SP4 KLF10 E2F2 SORBS3 PB…
5.90287e-05	67	1434	1.80779	GO:0044248 cellular catabolic process	http://amigo.geneontology.org/amigo/term/GO:0044248	TBC1D14 UBE2B UBE2W PRKAA1 UPF2 TCIRG1 UBAP1 MYD88 KDM4A KLHL8 ECE1 PSMB8 RUFY4 MTMR9 AKIRIN2 MYLIP IL10RA PIAS1 PTK2B USP34 CYLD S100A9 DHX34 FAP GPCPD1 UPP1 PDE4B FEM1C USP3 PSMB9 RNF144B DAGLB DTX3L USP15 KAT8 PPP1R3B XRN1 PSEN1 IRS2 EPG5 UBA7 RUBCNL RAB3GAP1 KMO ISG15 ISG20 TMF1 BTG2 LRRK2 AOAH USP32 FBXO38 SMG1 PELI1 UBR1 FBXL5 STAT3 TRIB1 ADAM8 TNFRSF1B SNX18 COP1 SDS RETREG3 CD81 PRODH CNO…
6.45739e-05	13	101	4.98016	GO:0009612 response to mechanical stimulus	http://amigo.geneontology.org/amigo/term/GO:0009612	MYD88 TNFRSF1A MAP3K2 FAS KCNQ1 TNFSF14 RIPOR2 CHI3L1 NFKB1 CNN2 IRF1 TNFRSF8 RAF1
7.23826e-05	29	425	2.64016	GO:0050865 regulation of cell activation	http://amigo.geneontology.org/amigo/term/GO:0050865	MYD88 ADAMTS18 KMT5B BCL6 ARG2 AKIRIN2 NFAM1 TEC SOX15 THEMIS2 IL2RG VSIR FGR IRS2 TNFSF14 RHOH PIK3R6 ADORA2A CD80 LYN PELI1 BRAF ADAM8 RC3H2 TNFRSF1B IRF1 TARM1 CD81 CEBPB
8.47351e-05	12	88	5.27619	GO:0097530 granulocyte migration	http://amigo.geneontology.org/amigo/term/GO:0097530	MYD88 BST1 S100A9 TNFAIP6 PDE4B PREX1 RIPOR2 C5AR1 JAML ADAM8 C5AR2 VAV1
8.76926e-05	13	104	4.8365	GO:0071706 tumor necrosis factor superfamily cytokine production	http://amigo.geneontology.org/amigo/term/GO:0071706	MYD88 ARG2 DDX58 IFIH1 LY96 BCL3 VSIR PSEN1 ARID5A STAT3 ADAM8 C5AR2 TNFRSF8
8.76926e-05	13	104	4.8365	GO:1903555 regulation of tumor necrosis factor superfamily cytokine production	http://amigo.geneontology.org/amigo/term/GO:1903555	MYD88 ARG2 DDX58 IFIH1 LY96 BCL3 VSIR PSEN1 ARID5A STAT3 ADAM8 C5AR2 TNFRSF8
9.03839e-05	15	138	4.20566	GO:0002274 myeloid leukocyte activation	http://amigo.geneontology.org/amigo/term/GO:0002274	MYD88 FCGR3A STXBP3 KMT2E LCP2 PSEN1 FGR BATF3 RHOH LYN SBNO2 C5AR1 NMI IL18RAP RELB
9.03839e-05	15	138	4.20566	GO:0045088 regulation of innate immune response	http://amigo.geneontology.org/amigo/term/GO:0045088	AKIRIN2 PSPC1 STAT2 ADAR USP15 FGR ISG15 PIK3R6 ZNFX1 PARP9 ADAM8 NMI IL18RAP VAV1 IRF7
9.66963e-05	159	4423	1.39092	GO:0044260 cellular macromolecule metabolic process	http://amigo.geneontology.org/amigo/term/GO:0044260	UBE2B SENP7 NABP1 UBE2W PRKAA1 PARP11 UPF2 TCIRG1 UBAP1 GTF2B MYD88 NIPBL KMT5B BCL6 PHF1 SENP2 TGM3 SEMA4D KDM4A KLHL8 NKTR ECE1 PSMB8 ATF7IP NCF1 KDM7A AKIRIN2 MYLIP BACH1 TNFRSF1A MAP3K2 STAT2 DUSP6 DDR2 TEC CSGALNACT2 FGF1 MIER1 CREB1 PIAS1 CCNT1 PTK2B USP34 BST1 CYLD IL1R2 S100A9 TANK VCPIP1 RICTOR DHX34 NYNRIN CHSY1 ADAR HCK WTAP FAP IFIH1 FEM1C USP3 PSMB9 PTX3 RNF144B CSF2RB KMT2E LCP2 BCL…
9.9331e-05	63	1342	1.81639	GO:0010557 positive regulation of macromolecule biosynthetic process	http://amigo.geneontology.org/amigo/term/GO:0010557	PRKAA1 SP3 NIPBL CREBRF ATF7IP NCF1 DDX58 KDM7A ELL AKIRIN2 BACH1 MLXIP TNFRSF1A MAP3K2 STAT2 FGF1 SOX15 CREB1 LITAF IRF9 CCNT1 NFKB2 ARID3A SF3B1 KMT2E ETS2 BCL3 DTX3L KAT8 PSEN1 IRS2 JUNB GPBP1 CCPG1 ARID5A KLF10 E2F2 PBX2 PPP1R12A TMF1 ZNF143 EP300 RXRA USF1 ZNF263 ARID4A NFKB1 KDM5A SBNO2 STAT3 PARP9 BANP FOSL2 CREBBP IRF1 DDX3X MAML2 RAF1 CD81 IRF7 KDM6B ZNF148 CEBPB
0.000100607	28	410	2.64238	GO:0042330 taxis	http://amigo.geneontology.org/amigo/term/GO:0042330	VASP ECE1 FGF1 PTK2B CCRL2 BST1 S100A9 TNFAIP6 PDE4B TNFSF14 PREX1 EP300 RIPOR2 PROK2 CCR1 XCR1 LYN C5AR1 JAML ADAM8 PTPRJ CXCR1 PTAFR C5AR2 CXCR2 VAV1 EMB CRKL
0.000102159	65	1402	1.79385	GO:0031328 positive regulation of cellular biosynthetic process	http://amigo.geneontology.org/amigo/term/GO:0031328	PRKAA1 SP3 NIPBL CREBRF ATF7IP NCF1 DDX58 KDM7A ELL AKIRIN2 BACH1 MLXIP TNFRSF1A MAP3K2 STAT2 FGF1 SOX15 CREB1 LITAF IRF9 CCNT1 NFKB2 ARID3A SF3B1 PTX3 KMT2E ETS2 BCL3 DTX3L KAT8 PSEN1 IRS2 JUNB GPBP1 CCPG1 RAB3GAP1 ARID5A KLF10 E2F2 PBX2 PPP1R12A TMF1 ZNF143 EP300 RXRA USF1 ZNF263 ARID4A NFKB1 KDM5A SBNO2 STAT3 PARP9 BANP FOSL2 CREBBP IRF1 DDX3X MAML2 RAF1 CD81 IRF7 KDM6B ZNF148 CEBPB
0.000114109	12	91	5.10225	GO:0002224 toll-like receptor signaling pathway	http://amigo.geneontology.org/amigo/term/GO:0002224	MYD88 LY96 EPG5 TNIP1 TRAF3 PIK3AP1 LYN PELI1 IRF1 NMI DDX3X IRF7
0.000114637	22	279	3.05098	GO:0002683 negative regulation of immune system process	http://amigo.geneontology.org/amigo/term/GO:0002683	BCL6 ARG2 STAT2 TNFAIP6 ADAR USP15 VSIR FGR ISG15 TAPBPL ADORA2A LYN CNN2 PELI1 TRIB1 RC3H2 PTPRJ IRF1 NMI C5AR2 TARM1 CEBPB
0.000114637	118	3062	1.49107	GO:1901362 organic cyclic compound biosynthetic process	http://amigo.geneontology.org/amigo/term/GO:1901362	ZNF143 USF1 PRKAA1 SP3 ARID4B NAB1 GTF2B MYD88 NIPBL IL18R1 MXD1 BCL6 NFE2 SEMA4D CREBRF KDM4A ATF7IP NCF1 DDX58 KDM7A ZNF614 ELL AKIRIN2 PSPC1 BACH1 SKIL MLXIP TNFRSF1A MAP3K2 STAT2 CCNL2 DDR2 NFAM1 FGF1 MIER1 SOX15 CREB1 PIAS1 LITAF IRF9 CCNT1 NFKB2 ADGRG3 CYLD SAFB HCK ARID3A SF3B1 FOXS1 KMT2E ETS2 BCL3 DTX3L MOCS1 KAT8 PSEN1 BATF3 JUNB GPBP1 MOCOS CCPG1 IL1RAP TRAF3 ACVR1B ARID5A SP4 KLF10 E2…
0.000121923	21	259	3.13719	GO:0007159 leukocyte cell-cell adhesion	http://amigo.geneontology.org/amigo/term/GO:0007159	BCL6 SEMA4D ARG2 S100A9 IL2RG VSIR SELL TNFSF14 TNIP1 RHOH PIK3R6 ADORA2A CD80 ITGB7 PELI1 ADAM8 RC3H2 IRF1 TARM1 CD81 CEBPB
0.000125082	142	3867	1.42081	GO:0090304 nucleic acid metabolic process	http://amigo.geneontology.org/amigo/term/GO:0090304	TDRD7 UBE2B ZNF143 USF1 NABP1 PRKAA1 SP3 ARID4B NAB1 UPF2 GTF2B MYD88 NIPBL IL18R1 MXD1 KMT5B BCL6 NFE2 SEMA4D CREBRF KDM4A ATF7IP NCF1 DDX58 KDM7A ZNF614 ELL AKIRIN2 PSPC1 BACH1 SKIL MLXIP TNFRSF1A MAP3K2 STAT2 CCNL2 DDR2 NFAM1 FGF1 MIER1 SOX15 CREB1 PIAS1 LITAF IRF9 CCNT1 NFKB2 ADGRG3 CYLD VCPIP1 DHX34 NYNRIN PAPOLG ADAR SAFB HCK WTAP ARID3A USP3 PTBP2 SF3B1 FOXS1 KMT2E ETS2 BCL3 DTX3L CDC6 KAT…
0.000129172	19	219	3.35684	GO:0018108 peptidyl-tyrosine phosphorylation	http://amigo.geneontology.org/amigo/term/GO:0018108	SEMA4D NCF1 TNFRSF1A DDR2 PTK2B BST1 RICTOR HCK PSEN1 FGR CASS4 IL22RA2 CD80 IL6R PKDCC CLK4 LYN PARP9 CD81
0.00013495	115	2976	1.49516	GO:0019438 aromatic compound biosynthetic process	http://amigo.geneontology.org/amigo/term/GO:0019438	ZNF143 USF1 PRKAA1 SP3 ARID4B NAB1 GTF2B MYD88 NIPBL IL18R1 MXD1 BCL6 NFE2 SEMA4D CREBRF KDM4A ATF7IP NCF1 DDX58 KDM7A ZNF614 ELL AKIRIN2 PSPC1 BACH1 SKIL MLXIP TNFRSF1A MAP3K2 STAT2 CCNL2 DDR2 NFAM1 FGF1 MIER1 SOX15 CREB1 PIAS1 LITAF IRF9 CCNT1 NFKB2 ADGRG3 CYLD SAFB HCK ARID3A SF3B1 FOXS1 KMT2E ETS2 BCL3 DTX3L KAT8 PSEN1 BATF3 JUNB GPBP1 CCPG1 IL1RAP TRAF3 ACVR1B ARID5A SP4 KLF10 E2F2 SORBS3 PB…
0.000145605	19	221	3.32646	GO:0018212 peptidyl-tyrosine modification	http://amigo.geneontology.org/amigo/term/GO:0018212	SEMA4D NCF1 TNFRSF1A DDR2 PTK2B BST1 RICTOR HCK PSEN1 FGR CASS4 IL22RA2 CD80 IL6R PKDCC CLK4 LYN PARP9 CD81
0.000145656	44	826	2.06108	GO:0042325 regulation of phosphorylation	http://amigo.geneontology.org/amigo/term/GO:0042325	PRKAA1 DDIT4 SEMA4D NCF1 TNFRSF1A STAT2 DUSP6 DDR2 FGF1 PTK2B BST1 RICTOR DHX34 ADAR LCP2 LIMK2 DUSP16 FAS UBE2B PSEN1 FGR IRS2 CASS4 EP300 LRRK2 PIK3R6 IL22RA2 RASSF2 CD80 CHI3L1 IL6R STOX1 LYN C5AR1 STAT3 BRAF PARP9 TRIB1 ADAM8 PTPRJ DDX3X CRKL RAF1 CD81
0.00015212	65	1422	1.76862	GO:0009891 positive regulation of biosynthetic process	http://amigo.geneontology.org/amigo/term/GO:0009891	PRKAA1 SP3 NIPBL CREBRF ATF7IP NCF1 DDX58 KDM7A ELL AKIRIN2 BACH1 MLXIP TNFRSF1A MAP3K2 STAT2 FGF1 SOX15 CREB1 LITAF IRF9 CCNT1 NFKB2 ARID3A SF3B1 PTX3 KMT2E ETS2 BCL3 DTX3L KAT8 PSEN1 IRS2 JUNB GPBP1 CCPG1 RAB3GAP1 ARID5A KLF10 E2F2 PBX2 PPP1R12A TMF1 ZNF143 EP300 RXRA USF1 ZNF263 ARID4A NFKB1 KDM5A SBNO2 STAT3 PARP9 BANP FOSL2 CREBBP IRF1 DDX3X MAML2 RAF1 CD81 IRF7 KDM6B ZNF148 CEBPB
0.000158006	11	79	5.3875	GO:0030316 osteoclast differentiation	http://amigo.geneontology.org/amigo/term/GO:0030316	TCIRG1 GAB2 CREB1 TNFAIP6 JUNB KLF10 RASSF2 SBNO2 OCSTAMP CD81 CEBPB
0.000158454	16	164	3.77483	GO:0002237 response to molecule of bacterial origin	http://amigo.geneontology.org/amigo/term/GO:0002237	MYD88 TAP2 AKIRIN2 LITAF PDE4B LY96 ARID5A LYN NFKB1 SBNO2 PELI1 C5AR1 TRIB1 TNFRSF1B PTAFR CEBPB
0.000160339	22	286	2.97631	GO:0032103 positive regulation of response to external stimulus	http://amigo.geneontology.org/amigo/term/GO:0032103	AKIRIN2 PSPC1 TNFRSF1A PTK2B S100A9 LY96 USP15 TNFSF14 RIPOR2 GPR4 CCR1 ZNFX1 C5AR1 BRAF PARP9 ADAM8 NMI IL18RAP VAV1 CD81 IRF7 CEBPB
0.000164664	38	672	2.18794	GO:0043085 positive regulation of catalytic activity	http://amigo.geneontology.org/amigo/term/GO:0043085	TBC1D14 SEMA4D IQSEC1 NCF1 MTMR9 DDR2 FGF1 PTK2B S100A9 TANK LCP2 DTX3L TIAM2 FAS VSIR PSEN1 FGR NDEL1 RAB3GAP1 CASS4 PPP1R12A PREX1 LRRK2 PIK3R6 RASSF2 CHI3L1 STOX1 LYN RAPGEF1 STAT3 HIP1R ADAM8 SNX18 DDX3X VAV1 CRKL RAF1 CD81
0.000170966	137	3725	1.42304	GO:0044267 cellular protein metabolic process	http://amigo.geneontology.org/amigo/term/GO:0044267	UBE2B SENP7 UBE2W PRKAA1 PARP11 TCIRG1 UBAP1 GTF2B NIPBL KMT5B BCL6 PHF1 SENP2 TGM3 SEMA4D KDM4A KLHL8 NKTR PSMB8 NCF1 KDM7A AKIRIN2 MYLIP TNFRSF1A MAP3K2 STAT2 DUSP6 DDR2 TEC FGF1 MIER1 CREB1 PIAS1 CCNT1 PTK2B USP34 BST1 CYLD IL1R2 S100A9 TANK VCPIP1 RICTOR ADAR HCK FAP IFIH1 FEM1C USP3 PSMB9 RNF144B CSF2RB KMT2E LCP2 BCL3 DTX3L USP15 MOCS1 KAT8 LIMK2 DUSP16 FAS VSIR SSH2 PSEN1 FGR STK38L MORC3 …
0.000173588	11	80	5.32015	GO:1901222 regulation of NIK/NF-kappaB signaling	http://amigo.geneontology.org/amigo/term/GO:1901222	IL18R1 LITAF ADGRG3 CYLD BCL3 TNFSF14 EP300 RASSF2 RC3H2 NMI DDX3X
0.00018402	85	2040	1.61217	GO:0009892 negative regulation of metabolic process	http://amigo.geneontology.org/amigo/term/GO:0009892	PRKAA1 DDIT4 SP3 NAB1 UPF2 MYD88 NIPBL IL18R1 MXD1 BCL6 PHF1 SENP2 SEMA4D ARG2 KDM4A ATF7IP MTMR9 PSPC1 BACH1 SKIL DUSP6 IL10RA SOX15 CREB1 TBC1D14 PIAS1 IL1R2 DHX34 ADAR PTBP2 PTX3 FOXS1 ETS2 BCL3 DTX3L KAT8 DUSP16 VSIR UBE2B KCNQ1 XRN1 IP6K1 PSEN1 BATF3 IRS2 ACVR1B ARID5A KLF10 SORBS3 ISG15 TMF1 BTG2 PHF12 EP300 LRRK2 RASSF2 RXRA ZNF263 ARID4A STOX1 ATXN1 LYN NFKB1 BACH2 SMG1 AFF2 SBNO2 STAT3 P…
0.000185578	63	1374	1.77409	GO:0016310 phosphorylation	http://amigo.geneontology.org/amigo/term/GO:0016310	PRKAA1 DDIT4 SEMA4D NCF1 TNFRSF1A MAP3K2 STAT2 DUSP6 DDR2 TEC FGF1 CREB1 CCNT1 PTK2B BST1 RICTOR DHX34 ADAR HCK CSF2RB LCP2 USP15 LIMK2 DUSP16 FAS UBE2B PSEN1 FGR STK38L MORC3 IRS2 JAK2 STK17B ACVR1B CASS4 EP300 LRRK2 PIK3R6 NME4 IL22RA2 RASSF2 CD80 CHI3L1 IL6R STOX1 PKDCC CLK4 MKNK1 PXK LYN SMG1 C5AR1 STAT3 BRAF PARP9 TRIB1 ADAM8 PTPRJ ALPK1 DDX3X CRKL RAF1 CD81
0.000189781	13	113	4.4513	GO:0002833 positive regulation of response to biotic stimulus	http://amigo.geneontology.org/amigo/term/GO:0002833	AKIRIN2 PSPC1 LY96 MR1 USP15 ZNFX1 FBXO38 PARP9 ADAM8 NMI IL18RAP VAV1 IRF7
0.000223759	27	407	2.56679	GO:0006935 chemotaxis	http://amigo.geneontology.org/amigo/term/GO:0006935	VASP ECE1 FGF1 PTK2B CCRL2 BST1 S100A9 TNFAIP6 PDE4B TNFSF14 PREX1 RIPOR2 PROK2 CCR1 XCR1 LYN C5AR1 JAML ADAM8 PTPRJ CXCR1 PTAFR C5AR2 CXCR2 VAV1 EMB CRKL
0.000225246	33	554	2.30476	GO:0098609 cell-cell adhesion	http://amigo.geneontology.org/amigo/term/GO:0098609	ADAMTS18 BCL6 SEMA4D ARG2 ADAM19 S100A9 STXBP3 IL2RG VSIR SELL PSEN1 TNFSF14 TNIP1 IL1RAP RHOH ICAM3 PIK3R6 ADORA2A CD80 ITGB7 IL1RN LYN RAPGEF1 PELI1 JAML ADAM8 RC3H2 IRF1 TARM1 CD81 CDHR5 CEBPB
0.000230325	73	1684	1.67727	GO:0065009 regulation of molecular function	http://amigo.geneontology.org/amigo/term/GO:0065009	TBC1D14 VAV1 GTF2B MYD88 IL18R1 BCL6 SEMA4D PSMB8 IQSEC1 NCF1 DDX58 MTMR9 DDR2 NFAM1 FGF1 PTK2B ADGRG3 CYLD S100A9 TANK RICTOR ADAR HCK PDE4B PSMB9 PTX3 FOXS1 LCP2 BCL3 DTX3L TIAM2 DUSP16 FAS VSIR KCNQ1 PSEN1 FGR NDEL1 IRS2 CCPG1 IL1RAP RAB3GAP1 TRAF3 CASS4 PPP1R12A RASA2 PREX1 EP300 LRRK2 PIK3R6 RASSF2 RIPOR2 CHI3L1 STOX1 LYN NFKB1 KDM5A RAPGEF1 PELI1 C5AR1 STAT3 HIP1R PARP9 TRIB1 ADAM8 PTPRJ SN…
0.000234995	155	4365	1.37394	GO:0019538 protein metabolic process	http://amigo.geneontology.org/amigo/term/GO:0019538	FAP UBE2B SENP7 UBE2W PRKAA1 PARP11 TCIRG1 UBAP1 GTF2B NIPBL ADAMTS18 KMT5B BCL6 PHF1 SENP2 TGM3 SEMA4D KDM4A KLHL8 NKTR ECE1 PSMB8 NCF1 DDX58 KDM7A AKIRIN2 ADAM19 MYLIP TNFRSF1A MAP3K2 STAT2 DUSP6 DDR2 TEC CSGALNACT2 FGF1 MIER1 CREB1 PIAS1 CCNT1 PTK2B USP34 DENND3 BST1 CYLD IL1R2 S100A9 CASP7 TANK VCPIP1 RICTOR CPB2 CHSY1 ADAR HCK IFIH1 FEM1C USP3 PSMB9 PTX3 RNF144B CSF2RB KMT2E LCP2 BCL3 DTX3L …
0.000240751	55	1154	1.84407	GO:0050790 regulation of catalytic activity	http://amigo.geneontology.org/amigo/term/GO:0050790	TBC1D14 VAV1 BCL6 SEMA4D PSMB8 IQSEC1 NCF1 MTMR9 DDR2 FGF1 PTK2B S100A9 TANK RICTOR ADAR PSMB9 PTX3 LCP2 DTX3L TIAM2 DUSP16 FAS VSIR PSEN1 FGR NDEL1 IRS2 CCPG1 RAB3GAP1 CASS4 PPP1R12A RASA2 PREX1 LRRK2 PIK3R6 RASSF2 RIPOR2 CHI3L1 STOX1 LYN NFKB1 RAPGEF1 C5AR1 STAT3 HIP1R PARP9 TRIB1 ADAM8 PTPRJ SNX18 DDX3X XIAP CRKL RAF1 CD81
0.000253448	57	1214	1.81668	GO:0006468 protein phosphorylation	http://amigo.geneontology.org/amigo/term/GO:0006468	PRKAA1 SEMA4D NCF1 TNFRSF1A MAP3K2 STAT2 DUSP6 DDR2 TEC FGF1 CREB1 CCNT1 PTK2B BST1 RICTOR ADAR HCK CSF2RB LCP2 USP15 LIMK2 DUSP16 FAS UBE2B PSEN1 FGR STK38L MORC3 JAK2 STK17B ACVR1B CASS4 LRRK2 PIK3R6 IL22RA2 RASSF2 CD80 CHI3L1 IL6R STOX1 PKDCC CLK4 MKNK1 PXK LYN SMG1 C5AR1 BRAF PARP9 TRIB1 ADAM8 PTPRJ ALPK1 DDX3X CRKL RAF1 CD81
0.000287814	15	154	3.7687	GO:0002703 regulation of leukocyte mediated immunity	http://amigo.geneontology.org/amigo/term/GO:0002703	IL18R1 KMT5B BCL6 TAP2 DDX58 MR1 FGR ARID5A PIK3R6 LYN FBXO38 TNFRSF1B IL18RAP VAV1 CD81
0.000287814	15	154	3.7687	GO:0030595 leukocyte chemotaxis	http://amigo.geneontology.org/amigo/term/GO:0030595	PTK2B BST1 S100A9 TNFAIP6 PDE4B TNFSF14 PREX1 RIPOR2 CCR1 LYN C5AR1 JAML ADAM8 C5AR2 VAV1
0.000287814	12	101	4.59707	GO:0032640 tumor necrosis factor production	http://amigo.geneontology.org/amigo/term/GO:0032640	MYD88 ARG2 DDX58 IFIH1 LY96 BCL3 VSIR PSEN1 ARID5A STAT3 C5AR2 TNFRSF8
0.000287814	12	101	4.59707	GO:0032680 regulation of tumor necrosis factor production	http://amigo.geneontology.org/amigo/term/GO:0032680	MYD88 ARG2 DDX58 IFIH1 LY96 BCL3 VSIR PSEN1 ARID5A STAT3 C5AR2 TNFRSF8
0.000313295	27	416	2.51126	GO:0009617 response to bacterium	http://amigo.geneontology.org/amigo/term/GO:0009617	MYD88 ARG2 TAP2 AKIRIN2 TNFRSF1A LITAF PDE4B LY96 BCL3 MR1 FGR ARID5A ISG15 TMF1 LYN ZNFX1 CCDC186 NFKB1 SBNO2 PELI1 C5AR1 TRIB1 TNFRSF1B PTAFR CFD CEBPB PGLYRP4
0.000336453	10	71	5.44958	GO:0071621 granulocyte chemotaxis	http://amigo.geneontology.org/amigo/term/GO:0071621	BST1 S100A9 TNFAIP6 PDE4B PREX1 RIPOR2 C5AR1 JAML C5AR2 VAV1
0.000346395	7	32	8.46388	GO:1902622 regulation of neutrophil migration	http://amigo.geneontology.org/amigo/term/GO:1902622	MYD88 BST1 TNFAIP6 RIPOR2 C5AR1 ADAM8 C5AR2
0.000348691	26	395	2.54682	GO:0002694 regulation of leukocyte activation	http://amigo.geneontology.org/amigo/term/GO:0002694	MYD88 KMT5B BCL6 ARG2 AKIRIN2 NFAM1 THEMIS2 IL2RG VSIR FGR IRS2 TNFSF14 RHOH PIK3R6 ADORA2A CD80 LYN PELI1 BRAF ADAM8 RC3H2 TNFRSF1B IRF1 TARM1 CD81 CEBPB
0.000359634	18	217	3.20948	GO:0070661 leukocyte proliferation	http://amigo.geneontology.org/amigo/term/GO:0070661	TCIRG1 MYD88 BCL6 ARG2 CSF2RB VSIR IRS2 JUNB GAPT LYN CNN2 PELI1 RC3H2 TNFRSF1B OCSTAMP IRF1 CD81 CEBPB
0.00036211	46	918	1.93882	GO:0019220 regulation of phosphate metabolic process	http://amigo.geneontology.org/amigo/term/GO:0019220	PRKAA1 DDIT4 SEMA4D NCF1 MTMR9 TNFRSF1A STAT2 DUSP6 DDR2 FGF1 PTK2B BST1 RICTOR DHX34 ADAR LCP2 LIMK2 DUSP16 FAS UBE2B PSEN1 FGR IRS2 CASS4 PPP1R12A EP300 LRRK2 PIK3R6 IL22RA2 RASSF2 CD80 CHI3L1 IL6R STOX1 LYN C5AR1 STAT3 BRAF PARP9 TRIB1 ADAM8 PTPRJ DDX3X CRKL RAF1 CD81
0.00036211	17	197	3.33891	GO:0042113 B cell activation	http://amigo.geneontology.org/amigo/term/GO:0042113	SP3 TCIRG1 KMT5B BCL6 AKIRIN2 NFAM1 PTK2B ADGRG3 THEMIS2 IL2RG BCL3 IRS2 EP300 GAPT LYN PELI1 CD81
0.00036211	46	918	1.93882	GO:0051174 regulation of phosphorus metabolic process	http://amigo.geneontology.org/amigo/term/GO:0051174	PRKAA1 DDIT4 SEMA4D NCF1 MTMR9 TNFRSF1A STAT2 DUSP6 DDR2 FGF1 PTK2B BST1 RICTOR DHX34 ADAR LCP2 LIMK2 DUSP16 FAS UBE2B PSEN1 FGR IRS2 CASS4 PPP1R12A EP300 LRRK2 PIK3R6 IL22RA2 RASSF2 CD80 CHI3L1 IL6R STOX1 LYN C5AR1 STAT3 BRAF PARP9 TRIB1 ADAM8 PTPRJ DDX3X CRKL RAF1 CD81
0.00036211	6	22	10.5524	GO:1901223 negative regulation of NIK/NF-kappaB signaling	http://amigo.geneontology.org/amigo/term/GO:1901223	LITAF ADGRG3 CYLD RASSF2 NMI DDX3X
0.000363711	10	72	5.37389	GO:0032479 regulation of type I interferon production	http://amigo.geneontology.org/amigo/term/GO:0032479	MYD88 DDX58 IFIH1 TRAF3 ISG15 IRF1 NMI DDX3X RELB IRF7
0.000363711	10	72	5.37389	GO:0032606 type I interferon production	http://amigo.geneontology.org/amigo/term/GO:0032606	MYD88 DDX58 IFIH1 TRAF3 ISG15 IRF1 NMI DDX3X RELB IRF7
0.00040515	72	1687	1.65135	GO:0009056 catabolic process	http://amigo.geneontology.org/amigo/term/GO:0009056	TBC1D14 UBE2B UBE2W PRKAA1 DDIT4 UPF2 TCIRG1 UBAP1 MYD88 KDM4A KLHL8 ECE1 PSMB8 RUFY4 MTMR9 AKIRIN2 MYLIP IL10RA PIAS1 PTK2B USP34 DENND3 CYLD S100A9 DHX34 FAP GPCPD1 UPP1 PDE4B FEM1C USP3 PSMB9 RNF144B DAGLB DTX3L USP15 KAT8 PPP1R3B VSIR XRN1 PSEN1 IRS2 EPG5 UBA7 RUBCNL RAB3GAP1 KMO ISG15 ISG20 TMF1 BTG2 EP300 LRRK2 AOAH USP32 FBXO38 SMG1 PELI1 UBR1 FBXL5 STAT3 TRIB1 ADAM8 TNFRSF1B SNX18 COP1 SD…
0.000440076	39	734	2.05584	GO:0001932 regulation of protein phosphorylation	http://amigo.geneontology.org/amigo/term/GO:0001932	PRKAA1 SEMA4D NCF1 TNFRSF1A STAT2 DUSP6 DDR2 FGF1 PTK2B BST1 RICTOR ADAR LCP2 LIMK2 DUSP16 FAS UBE2B PSEN1 FGR CASS4 LRRK2 PIK3R6 IL22RA2 RASSF2 CD80 CHI3L1 IL6R STOX1 LYN C5AR1 BRAF PARP9 TRIB1 ADAM8 PTPRJ DDX3X CRKL RAF1 CD81
0.000440076	9	59	5.90217	GO:0043367 CD4-positive alpha-beta T cell differentiation	http://amigo.geneontology.org/amigo/term/GO:0043367	IL18R1 BCL6 IL2RG BCL3 IL6R STAT3 BRAF RC3H2 RELB
0.000482159	47	958	1.89825	GO:0044093 positive regulation of molecular function	http://amigo.geneontology.org/amigo/term/GO:0044093	TBC1D14 GTF2B MYD88 IL18R1 SEMA4D IQSEC1 NCF1 DDX58 MTMR9 DDR2 NFAM1 FGF1 PTK2B S100A9 TANK LCP2 DTX3L TIAM2 FAS VSIR PSEN1 FGR NDEL1 IL1RAP RAB3GAP1 CASS4 PPP1R12A PREX1 EP300 LRRK2 PIK3R6 RASSF2 RIPOR2 CHI3L1 STOX1 LYN RAPGEF1 STAT3 HIP1R PARP9 ADAM8 SNX18 DDX3X VAV1 CRKL RAF1 CD81
0.000516056	41	794	1.99795	GO:0044265 cellular macromolecule catabolic process	http://amigo.geneontology.org/amigo/term/GO:0044265	UBE2B UBE2W UPF2 TCIRG1 UBAP1 MYD88 KLHL8 PSMB8 AKIRIN2 MYLIP PIAS1 PTK2B USP34 CYLD DHX34 FAP FEM1C USP3 PSMB9 RNF144B DTX3L USP15 XRN1 PSEN1 UBA7 ISG15 ISG20 TMF1 BTG2 LRRK2 USP32 FBXO38 SMG1 PELI1 UBR1 FBXL5 TRIB1 TNFRSF1B COP1 CD81 CNOT6L
0.000574691	102	2659	1.48424	GO:0030154 cell differentiation	http://amigo.geneontology.org/amigo/term/GO:0030154	TDRD7 VASP SP3 TCIRG1 MYD88 NIPBL IL18R1 BCL6 TGM3 SEMA4D MARCKS STEAP4 GAB2 ECE1 PSMB8 AKIRIN2 MYLIP SKIL TNFRSF1A GRB2 DDR2 NFAM1 SOX15 CREB1 PIAS1 PTK2B NFKB2 ADGRG3 CD53 RFLNB TNFAIP6 ADAR IL2RG RILPL2 DIXDC1 PTX3 KMT2E DAGLB EVI2B AFF4 BCL3 MR1 KAT8 CHST11 VSIR UBE2B KCNQ1 PSEN1 BATF3 NDEL1 JUNB TNFSF14 GAB3 CEP120 RHOH ACVR1B ARID5A KLF10 CASS4 ISG15 TMF1 PREX1 BTG2 TSPAN2 EP300 LRRK2 PIK3R…
0.00057821	59	1314	1.73731	GO:0008283 cell population proliferation	http://amigo.geneontology.org/amigo/term/GO:0008283	TCIRG1 MYD88 BCL6 ARG2 GAB2 DDR2 FGF1 SOX15 PIAS1 PTK2B BST1 RASGRP4 HCK FAP DIXDC1 PTBP2 CSF2RB DAGLB IFIT3 CHST11 VSIR KPNA1 PSEN1 MORC3 NDEL1 IRS2 JUNB CCPG1 CEP120 BTG2 LRRK2 GAPT IL6R PROK2 LYN BTG1 CNN2 RAPGEF1 PELI1 C5AR1 STAT3 BRAF TRIB1 RC3H2 FOSL2 PTPRJ TNFRSF1B OCSTAMP IRF1 NMI IL18RAP C5AR2 DACH1 CRKL RAF1 MARCKSL1 CD81 CNOT6L CEBPB
0.00057821	78	1893	1.59428	GO:0010605 negative regulation of macromolecule metabolic process	http://amigo.geneontology.org/amigo/term/GO:0010605	PRKAA1 SP3 NAB1 UPF2 MYD88 NIPBL MXD1 BCL6 PHF1 SENP2 SEMA4D ARG2 KDM4A ATF7IP PSPC1 BACH1 SKIL DUSP6 SOX15 CREB1 PIAS1 IL1R2 DHX34 ADAR PTBP2 PTX3 FOXS1 ETS2 BCL3 DTX3L KAT8 DUSP16 VSIR UBE2B KCNQ1 XRN1 PSEN1 BATF3 ACVR1B ARID5A KLF10 SORBS3 ISG15 TMF1 BTG2 PHF12 EP300 LRRK2 RASSF2 RXRA ZNF263 ARID4A STOX1 ATXN1 LYN NFKB1 BACH2 SMG1 AFF2 SBNO2 STAT3 PARP9 TRIB1 PTPRJ HIC1 CREBBP IRF1 NMI DDX3X C…
0.000589741	151	4311	1.35525	GO:0046483 heterocycle metabolic process	http://amigo.geneontology.org/amigo/term/GO:0046483	TDRD7 UBE2B ZNF143 USF1 NABP1 PRKAA1 DDIT4 SP3 ARID4B NAB1 UPF2 GTF2B MYD88 NIPBL IL18R1 MXD1 KMT5B BCL6 NFE2 SEMA4D CREBRF KDM4A ATF7IP NCF1 DDX58 KDM7A ZNF614 ELL AKIRIN2 PSPC1 BACH1 SKIL MLXIP TNFRSF1A MAP3K2 STAT2 CCNL2 DDR2 NFAM1 FGF1 MIER1 SOX15 CREB1 PIAS1 LITAF IRF9 CCNT1 NFKB2 ADGRG3 CYLD VCPIP1 DHX34 NYNRIN PAPOLG ADAR SAFB HCK WTAP UPP1 ARID3A PDE4B USP3 PTBP2 SF3B1 FOXS1 KMT2E ETS2 BC…
0.000590793	148	4208	1.36084	GO:0006139 nucleobase-containing compound metabolic process	http://amigo.geneontology.org/amigo/term/GO:0006139	TDRD7 UBE2B ZNF143 USF1 NABP1 PRKAA1 DDIT4 SP3 ARID4B NAB1 UPF2 GTF2B MYD88 NIPBL IL18R1 MXD1 KMT5B BCL6 NFE2 SEMA4D CREBRF KDM4A ATF7IP NCF1 DDX58 KDM7A ZNF614 ELL AKIRIN2 PSPC1 BACH1 SKIL MLXIP TNFRSF1A MAP3K2 STAT2 CCNL2 DDR2 NFAM1 FGF1 MIER1 SOX15 CREB1 PIAS1 LITAF IRF9 CCNT1 NFKB2 ADGRG3 CYLD VCPIP1 DHX34 NYNRIN PAPOLG ADAR SAFB HCK WTAP UPP1 ARID3A PDE4B USP3 PTBP2 SF3B1 FOXS1 KMT2E ETS2 BC…
0.000685981	14	148	3.66006	GO:0045637 regulation of myeloid cell differentiation	http://amigo.geneontology.org/amigo/term/GO:0045637	CREB1 PTK2B TNFAIP6 EVI2B ACVR1B KLF10 ISG15 RASSF2 CD101 LYN STAT3 TRIB1 OCSTAMP CEBPB
0.000706656	16	188	3.29294	GO:0002449 lymphocyte mediated immunity	http://amigo.geneontology.org/amigo/term/GO:0002449	TCIRG1 MYD88 IL18R1 KMT5B BCL6 TAP2 BCL3 MR1 ARID5A PIK3R6 FBXO38 TNFRSF1B IL18RAP VAV1 CD81 IRF7
0.000719076	9	63	5.52743	GO:1903557 positive regulation of tumor necrosis factor superfamily cytokine production	http://amigo.geneontology.org/amigo/term/GO:1903557	MYD88 DDX58 IFIH1 LY96 PSEN1 ARID5A STAT3 ADAM8 TNFRSF8
0.000720153	32	566	2.18754	GO:0044257 cellular protein catabolic process	http://amigo.geneontology.org/amigo/term/GO:0044257	UBE2B UBE2W TCIRG1 UBAP1 KLHL8 PSMB8 AKIRIN2 MYLIP PIAS1 PTK2B USP34 CYLD FAP FEM1C USP3 PSMB9 RNF144B DTX3L USP15 PSEN1 UBA7 ISG15 TMF1 LRRK2 USP32 FBXO38 PELI1 UBR1 FBXL5 TRIB1 COP1 CD81
0.000720153	12	112	4.14558	GO:0060759 regulation of response to cytokine stimulus	http://amigo.geneontology.org/amigo/term/GO:0060759	DDX58 TNFRSF1A STAT2 CYLD IL1R2 ADAR IFIH1 ISG15 IL1RN PARP9 XIAP IRF7
0.000775055	102	2682	1.47151	GO:0048869 cellular developmental process	http://amigo.geneontology.org/amigo/term/GO:0048869	TDRD7 VASP SP3 TCIRG1 MYD88 NIPBL IL18R1 BCL6 TGM3 SEMA4D MARCKS STEAP4 GAB2 ECE1 PSMB8 AKIRIN2 MYLIP SKIL TNFRSF1A GRB2 DDR2 NFAM1 SOX15 CREB1 PIAS1 PTK2B NFKB2 ADGRG3 CD53 RFLNB TNFAIP6 ADAR IL2RG RILPL2 DIXDC1 PTX3 KMT2E DAGLB EVI2B AFF4 BCL3 MR1 KAT8 CHST11 VSIR UBE2B KCNQ1 PSEN1 BATF3 NDEL1 JUNB TNFSF14 GAB3 CEP120 RHOH ACVR1B ARID5A KLF10 CASS4 ISG15 TMF1 PREX1 BTG2 TSPAN2 EP300 LRRK2 PIK3R…
0.000802006	9	64	5.44107	GO:0002286 T cell activation involved in immune response	http://amigo.geneontology.org/amigo/term/GO:0002286	IL18R1 BCL6 BCL3 PSEN1 IL6R STAT3 RC3H2 RELB CD81
0.000812408	60	1362	1.70449	GO:0006508 proteolysis	http://amigo.geneontology.org/amigo/term/GO:0006508	FAP UBE2B SENP7 UBE2W UBAP1 ADAMTS18 SENP2 KLHL8 ECE1 PSMB8 AKIRIN2 ADAM19 MYLIP PIAS1 PTK2B USP34 CYLD IL1R2 S100A9 CASP7 TANK VCPIP1 CPB2 FEM1C USP3 PSMB9 RNF144B DTX3L USP15 FAS VSIR PSEN1 UBA7 TNIP1 TRAF3 RNPEP AGBL3 ISG15 MYRFL TMF1 LRRK2 MMP25 GSAP LYN USP32 FBXO38 PELI1 CASP4 UBR1 FBXL5 STAT3 HIP1R TRIB1 ADAM8 TNFRSF1B COP1 DDX3X XIAP CFD TRABD2B
0.00082483	14	151	3.58734	GO:0032496 response to lipopolysaccharide	http://amigo.geneontology.org/amigo/term/GO:0032496	MYD88 AKIRIN2 LITAF PDE4B LY96 ARID5A LYN NFKB1 SBNO2 PELI1 TRIB1 TNFRSF1B PTAFR CEBPB
0.000851451	71	1700	1.61596	GO:0031324 negative regulation of cellular metabolic process	http://amigo.geneontology.org/amigo/term/GO:0031324	PRKAA1 DDIT4 SP3 NAB1 MYD88 NIPBL MXD1 BCL6 PHF1 SENP2 SEMA4D KDM4A ATF7IP MTMR9 PSPC1 BACH1 SKIL DUSP6 IL10RA SOX15 CREB1 TBC1D14 PIAS1 IL1R2 DHX34 ADAR PTBP2 PTX3 FOXS1 ETS2 BCL3 DTX3L KAT8 DUSP16 UBE2B PSEN1 BATF3 IRS2 ARID5A KLF10 SORBS3 ISG15 BTG2 PHF12 EP300 LRRK2 RASSF2 RXRA ZNF263 ARID4A ATXN1 LYN NFKB1 BACH2 SBNO2 STAT3 PARP9 TRIB1 PTPRJ HIC1 CREBBP IRF1 DDX3X RELB XIAP DACH1 CRKL BASP1 …
0.000869927	27	445	2.34761	GO:0043408 regulation of MAPK cascade	http://amigo.geneontology.org/amigo/term/GO:0043408	MYD88 NCF1 DUSP6 GRB2 FGF1 PTK2B CYLD DUSP16 FAS PSEN1 TNIP1 SORBS3 LRRK2 PIK3R6 RASSF2 CHI3L1 LYN RAPGEF1 C5AR1 BRAF ADAM8 PTPRJ C5AR2 XIAP CRKL RAF1 CD81
0.000897571	35	653	2.07385	GO:0009628 response to abiotic stimulus	http://amigo.geneontology.org/amigo/term/GO:0009628	NABP1 SAG PRKAA1 DDIT4 MYD88 NIPBL BACH1 TNFRSF1A MAP3K2 GRB2 FGF1 CASP7 TANK BCL3 FAS UBE2B KCNQ1 TNFSF14 KMO EP300 USF1 RIPOR2 CHI3L1 GPR4 STOX1 NFKB1 CNN2 BRAF ADAM8 CREBBP IRF1 COP1 DDX3X TNFRSF8 RAF1
0.000907808	46	958	1.85786	GO:0009057 macromolecule catabolic process	http://amigo.geneontology.org/amigo/term/GO:0009057	UBE2B UBE2W UPF2 TCIRG1 UBAP1 MYD88 KLHL8 PSMB8 AKIRIN2 MYLIP PIAS1 PTK2B USP34 DENND3 CYLD DHX34 FAP FEM1C USP3 PSMB9 RNF144B DTX3L USP15 PPP1R3B XRN1 PSEN1 UBA7 ISG15 ISG20 TMF1 BTG2 LRRK2 AOAH USP32 FBXO38 SMG1 PELI1 UBR1 FBXL5 TRIB1 ADAM8 TNFRSF1B COP1 CD81 CNOT6L PGLYRP4
0.000943218	18	236	2.95109	GO:0050863 regulation of T cell activation	http://amigo.geneontology.org/amigo/term/GO:0050863	BCL6 ARG2 IL2RG VSIR TNFSF14 RHOH PIK3R6 ADORA2A CD80 PELI1 BRAF ADAM8 RC3H2 TNFRSF1B IRF1 TARM1 CD81 CEBPB
0.000943218	11	98	4.34298	GO:0051250 negative regulation of lymphocyte activation	http://amigo.geneontology.org/amigo/term/GO:0051250	BCL6 ARG2 VSIR FGR ADORA2A LYN PELI1 RC3H2 IRF1 TARM1 CEBPB
0.0010061	29	500	2.24414	GO:0000165 MAPK cascade	http://amigo.geneontology.org/amigo/term/GO:0000165	MYD88 NCF1 DUSP6 GRB2 FGF1 PTK2B CYLD DUSP16 FAS PSEN1 TNIP1 SORBS3 LRRK2 PIK3R6 RASSF2 CHI3L1 LYN NFKB1 RAPGEF1 C5AR1 BRAF TRIB1 ADAM8 PTPRJ C5AR2 XIAP CRKL RAF1 CD81
0.00112072	10	83	4.66169	GO:0046632 alpha-beta T cell differentiation	http://amigo.geneontology.org/amigo/term/GO:0046632	IL18R1 BCL6 IL2RG BCL3 IL6R STAT3 BRAF RC3H2 IRF1 RELB
0.00118269	40	800	1.9346	GO:0010628 positive regulation of gene expression	http://amigo.geneontology.org/amigo/term/GO:0010628	PRKAA1 MYD88 IL18R1 KMT5B DDX58 AKIRIN2 ADAM19 NFAM1 DHX34 ADAR IL2RG IFIH1 PDE4B LY96 BCL3 VSIR PSEN1 FGR IL1RAP ACVR1B ARID5A ISG15 TMF1 EP300 CHI3L1 IL6R STOX1 LTB CNN2 PELI1 C5AR1 STAT3 BRAF ADAM8 IRF1 DDX3X TNFRSF8 CD81 IRF7 CEBPB
0.00118777	22	332	2.56393	GO:0051345 positive regulation of hydrolase activity	http://amigo.geneontology.org/amigo/term/GO:0051345	TBC1D14 SEMA4D IQSEC1 MTMR9 S100A9 TANK TIAM2 FAS VSIR NDEL1 RAB3GAP1 PPP1R12A PREX1 LRRK2 LYN RAPGEF1 STAT3 HIP1R SNX18 DDX3X VAV1 CRKL
0.00119479	17	219	3.00349	GO:0043087 regulation of GTPase activity	http://amigo.geneontology.org/amigo/term/GO:0043087	TBC1D14 VAV1 BCL6 SEMA4D IQSEC1 RICTOR TIAM2 NDEL1 CCPG1 RAB3GAP1 RASA2 PREX1 LRRK2 RIPOR2 RAPGEF1 SNX18 CRKL
0.00121334	12	119	3.90172	GO:1902107 positive regulation of leukocyte differentiation	http://amigo.geneontology.org/amigo/term/GO:1902107	BCL6 CREB1 IL2RG EVI2B VSIR RHOH KLF10 PIK3R6 CD101 TRIB1 ADAM8 OCSTAMP
0.00121334	12	119	3.90172	GO:1903708 positive regulation of hemopoiesis	http://amigo.geneontology.org/amigo/term/GO:1903708	BCL6 CREB1 IL2RG EVI2B VSIR RHOH KLF10 PIK3R6 CD101 TRIB1 ADAM8 OCSTAMP
0.00130807	12	120	3.8692	GO:0002706 regulation of lymphocyte mediated immunity	http://amigo.geneontology.org/amigo/term/GO:0002706	IL18R1 KMT5B BCL6 TAP2 MR1 ARID5A PIK3R6 FBXO38 TNFRSF1B IL18RAP VAV1 CD81
0.00130807	150	4353	1.33329	GO:0006725 cellular aromatic compound metabolic process	http://amigo.geneontology.org/amigo/term/GO:0006725	TDRD7 UBE2B ZNF143 USF1 NABP1 PRKAA1 DDIT4 SP3 ARID4B NAB1 UPF2 GTF2B MYD88 NIPBL IL18R1 MXD1 KMT5B BCL6 NFE2 SEMA4D CREBRF KDM4A ATF7IP NCF1 DDX58 KDM7A ZNF614 ELL AKIRIN2 PSPC1 BACH1 SKIL MLXIP TNFRSF1A MAP3K2 STAT2 CCNL2 DDR2 NFAM1 FGF1 MIER1 SOX15 CREB1 PIAS1 LITAF IRF9 CCNT1 NFKB2 ADGRG3 CYLD VCPIP1 DHX34 NYNRIN PAPOLG ADAR TG SAFB HCK WTAP UPP1 ARID3A PDE4B USP3 PTBP2 SF3B1 FOXS1 KMT2E ETS2…
0.00130807	17	221	2.97631	GO:0048872 homeostasis of number of cells	http://amigo.geneontology.org/amigo/term/GO:0048872	SP3 TCIRG1 BCL6 SKIL ADAR PDE4B KMT2E KCNQ1 ACVR1B ISG15 GAPT RASSF2 ARID4A LYN STAT3 RC3H2 XIAP
0.00142233	43	893	1.86311	GO:0051094 positive regulation of developmental process	http://amigo.geneontology.org/amigo/term/GO:0051094	PRKAA1 NIPBL KMT5B BCL6 SEMA4D TNFRSF1A DDR2 FGF1 SOX15 CREB1 PTK2B CD53 IL2RG FOXS1 EVI2B VSIR PSEN1 JUNB TNFSF14 IL1RAP RHOH ACVR1B KLF10 CASS4 ISG15 PREX1 PIK3R6 CD101 CHI3L1 STOX1 PKDCC NIN C5AR1 STAT3 BRAF OLFM4 TRIB1 ADAM8 TNFRSF1B OCSTAMP CRKL EHD1 CEBPB
0.00142233	67	1608	1.61217	GO:0051172 negative regulation of nitrogen compound metabolic process	http://amigo.geneontology.org/amigo/term/GO:0051172	PRKAA1 DDIT4 SP3 NAB1 MYD88 NIPBL MXD1 BCL6 PHF1 SENP2 SEMA4D KDM4A ATF7IP PSPC1 BACH1 SKIL DUSP6 SOX15 CREB1 PIAS1 IL1R2 DHX34 ADAR PTBP2 PTX3 FOXS1 ETS2 BCL3 DTX3L KAT8 DUSP16 UBE2B PSEN1 BATF3 ARID5A KLF10 SORBS3 ISG15 BTG2 PHF12 EP300 LRRK2 RASSF2 RXRA ZNF263 ARID4A ATXN1 LYN NFKB1 BACH2 SBNO2 STAT3 PARP9 TRIB1 PTPRJ HIC1 CREBBP IRF1 DDX3X RELB XIAP DACH1 CRKL BASP1 CNOT6L ZNF148 CEBPB
0.00143066	31	564	2.12669	GO:0010562 positive regulation of phosphorus metabolic process	http://amigo.geneontology.org/amigo/term/GO:0010562	SEMA4D NCF1 MTMR9 TNFRSF1A DDR2 FGF1 PTK2B RICTOR DHX34 LCP2 LIMK2 FAS PSEN1 FGR CASS4 PPP1R12A LRRK2 PIK3R6 RASSF2 CD80 CHI3L1 IL6R STOX1 LYN BRAF PARP9 ADAM8 DDX3X CRKL RAF1 CD81
0.00143066	31	564	2.12669	GO:0045937 positive regulation of phosphate metabolic process	http://amigo.geneontology.org/amigo/term/GO:0045937	SEMA4D NCF1 MTMR9 TNFRSF1A DDR2 FGF1 PTK2B RICTOR DHX34 LCP2 LIMK2 FAS PSEN1 FGR CASS4 PPP1R12A LRRK2 PIK3R6 RASSF2 CD80 CHI3L1 IL6R STOX1 LYN BRAF PARP9 ADAM8 DDX3X CRKL RAF1 CD81
0.00143066	17	223	2.94962	GO:0060326 cell chemotaxis	http://amigo.geneontology.org/amigo/term/GO:0060326	FGF1 PTK2B BST1 S100A9 TNFAIP6 PDE4B TNFSF14 PREX1 RIPOR2 CCR1 LYN C5AR1 JAML ADAM8 C5AR2 VAV1 CRKL
0.0014795	9	70	4.97469	GO:0046634 regulation of alpha-beta T cell activation	http://amigo.geneontology.org/amigo/term/GO:0046634	BCL6 ARG2 IL2RG VSIR ADORA2A RC3H2 IRF1 TARM1 CD81
0.00149987	14	161	3.36452	GO:0002685 regulation of leukocyte migration	http://amigo.geneontology.org/amigo/term/GO:0002685	MYD88 PTK2B BST1 TNFAIP6 TNFSF14 RIPOR2 CCR1 LYN CNN2 C5AR1 ADAM8 C5AR2 CRKL CD81
0.00150026	157	4613	1.31685	GO:0010467 gene expression	http://amigo.geneontology.org/amigo/term/GO:0010467	ZNF143 USF1 PRKAA1 SP3 ARID4B NAB1 UPF2 TCIRG1 GTF2B MYD88 NIPBL IL18R1 MXD1 KMT5B BCL6 NFE2 SEMA4D ARG2 CREBRF KDM4A ECE1 ATF7IP NCF1 DDX58 KDM7A ZNF614 ELL TDRD7 AKIRIN2 ADAM19 PSPC1 BACH1 SKIL MLXIP TNFRSF1A MAP3K2 STAT2 CCNL2 DDR2 NFAM1 FGF1 MIER1 SOX15 CREB1 PIAS1 LITAF IRF9 CCNT1 NFKB2 ADGRG3 CYLD IL1R2 CASP7 RICTOR DHX34 PAPOLG ADAR IL2RG SAFB HCK WTAP IFIH1 ARID3A PDE4B PTBP2 LY96 SF3B1 F…
0.00150026	8	55	5.62793	GO:0045069 regulation of viral genome replication	http://amigo.geneontology.org/amigo/term/GO:0045069	STAU1 ADAR IFIH1 ISG15 ISG20 ZNFX1 MX1 DDX3X
0.0015507	162	4792	1.30804	GO:0032501 multicellular organismal process	http://amigo.geneontology.org/amigo/term/GO:0032501	TDRD7 VASP SP3 UPF2 TCIRG1 EPS8 MYD88 NIPBL ADAMTS18 IL18R1 KMT5B BCL6 SEMA4D ARG2 KDM4A MARCKS FCGR3A GAB2 ECE1 DDX58 ELL AKIRIN2 ADAM19 MYLIP SKIL TNFRSF1A DUSP6 GRB2 DDR2 NFAM1 TEC FGF1 SOX15 CREB1 LITAF PTK2B NFKB2 ADGRG3 IL1R2 RFLNB CASP7 RICTOR CPB2 TNFAIP6 STXBP3 CHSY1 ADAR IL2RG NLGN3 TG FAP IFIH1 PDE4B DIXDC1 LY96 PTX3 FOXS1 KMT2E DAGLB EVI2B AFF4 BCL3 MR1 KAT8 CHST11 LIMK2 VSIR UBE2B KC…
0.00155109	6	29	8.00525	GO:0032728 positive regulation of interferon-beta production	http://amigo.geneontology.org/amigo/term/GO:0032728	DDX58 IFIH1 ISG15 IRF1 DDX3X IRF7
0.00155109	6	29	8.00525	GO:0046636 negative regulation of alpha-beta T cell activation	http://amigo.geneontology.org/amigo/term/GO:0046636	BCL6 ARG2 VSIR ADORA2A RC3H2 TARM1
0.00155658	57	1310	1.68355	GO:0040011 locomotion	http://amigo.geneontology.org/amigo/term/GO:0040011	VASP VAV1 EPS8 MYD88 NIPBL SEMA4D PSTPIP2 ECE1 DDX58 DDR2 FGF1 PTK2B CCRL2 BST1 ADGRG3 S100A9 TNFAIP6 FAP PDE4B DIXDC1 VSIR UBE2B SELL PSEN1 FGR NDEL1 IRS2 TNFSF14 ACVR1B CASS4 TMF1 ENKUR PREX1 EP300 LRRK2 RIPOR2 ITGB7 PROK2 CCR1 XCR1 LYN CNN2 C5AR1 STAT3 BRAF TRIB1 JAML ADAM8 PTPRJ CXCR1 PTAFR C5AR2 CXCR2 DACH1 EMB CRKL CD81
0.00155658	12	123	3.77483	GO:0110148 biomineralization	http://amigo.geneontology.org/amigo/term/GO:0110148	TCIRG1 DDR2 PTK2B RFLNB FGR KLF10 ISG15 ADORA2A SRGN PKDCC SBNO2 CEBPB
0.00167583	10	88	4.39682	GO:0002761 regulation of myeloid leukocyte differentiation	http://amigo.geneontology.org/amigo/term/GO:0002761	CREB1 TNFAIP6 EVI2B KLF10 RASSF2 CD101 LYN TRIB1 OCSTAMP CEBPB
0.00173285	29	519	2.16198	GO:0042327 positive regulation of phosphorylation	http://amigo.geneontology.org/amigo/term/GO:0042327	SEMA4D NCF1 TNFRSF1A DDR2 FGF1 PTK2B RICTOR DHX34 LCP2 LIMK2 FAS PSEN1 FGR CASS4 LRRK2 PIK3R6 RASSF2 CD80 CHI3L1 IL6R STOX1 LYN BRAF PARP9 ADAM8 DDX3X CRKL RAF1 CD81
0.00173285	22	343	2.4817	GO:0043068 positive regulation of programmed cell death	http://amigo.geneontology.org/amigo/term/GO:0043068	BCL6 SKIL TNFRSF1A DUSP6 DEDD2 CYLD S100A9 FAP FAS PSEN1 STK17B LRRK2 ADORA2A RASSF2 ITM2C LYN HIP1R ADAM8 TNFRSF1B IFIT2 DDX3X TNFRSF8
0.00175236	18	250	2.78583	GO:0002697 regulation of immune effector process	http://amigo.geneontology.org/amigo/term/GO:0002697	MYD88 IL18R1 KMT5B BCL6 TAP2 DDX58 LITAF MR1 FGR ARID5A PIK3R6 LYN FBXO38 RC3H2 TNFRSF1B IL18RAP VAV1 CD81
0.00176928	5	19	10.1821	GO:0070076 histone lysine demethylation	http://amigo.geneontology.org/amigo/term/GO:0070076	KDM4A KDM7A UBE2B KDM5A KDM6B
0.0017928	47	1021	1.78112	GO:0043067 regulation of programmed cell death	http://amigo.geneontology.org/amigo/term/GO:0043067	PRKAA1 BCL6 ARG2 NAIP SKIL TNFRSF1A DUSP6 DEDD2 PTK2B CYLD S100A9 ADAR HCK FAP RNF144B BCL3 IFIT3 CHST11 FAS UBE2B KPNA1 PSEN1 IRS2 STK17B TRAF3 MCL1 TMF1 LRRK2 ADORA2A RASSF2 ITM2C PROK2 LYN PELI1 CASP4 HIP1R BRAF ADAM8 BIRC3 TNFRSF1B IFIT2 DDX3X TNFRSF8 XIAP RAF1 CEBPB
0.0017953	34	654	2.01151	GO:0009894 regulation of catabolic process	http://amigo.geneontology.org/amigo/term/GO:0009894	PRKAA1 DDIT4 MYD88 KDM4A RUFY4 MTMR9 MYLIP IL10RA TBC1D14 PIAS1 PTK2B DHX34 FAP DAGLB DTX3L KAT8 PPP1R3B VSIR PSEN1 IRS2 RAB3GAP1 TMF1 BTG2 EP300 LRRK2 FBXL5 STAT3 TRIB1 ADAM8 TNFRSF1B SNX18 COP1 CD81 CNOT6L
0.00182441	46	993	1.79238	GO:0042981 regulation of apoptotic process	http://amigo.geneontology.org/amigo/term/GO:0042981	PRKAA1 BCL6 ARG2 NAIP SKIL TNFRSF1A DUSP6 DEDD2 PTK2B CYLD S100A9 ADAR HCK FAP RNF144B BCL3 IFIT3 CHST11 FAS UBE2B KPNA1 PSEN1 IRS2 STK17B TRAF3 MCL1 TMF1 LRRK2 ADORA2A RASSF2 ITM2C PROK2 LYN CASP4 HIP1R BRAF ADAM8 BIRC3 TNFRSF1B IFIT2 DDX3X TNFRSF8 XIAP RAF1 CEBPB
0.00182469	13	145	3.46894	GO:0002429 immune response-activating cell surface receptor signaling pathway	http://amigo.geneontology.org/amigo/term/GO:0002429	NFAM1 TEC THEMIS2 PDE4B LCP2 PSEN1 LYN C5AR1 BRAF RC3H2 PTPRJ CRKL CD81
0.00182469	13	145	3.46894	GO:0002757 immune response-activating signal transduction	http://amigo.geneontology.org/amigo/term/GO:0002757	NFAM1 TEC THEMIS2 PDE4B LCP2 PSEN1 LYN C5AR1 BRAF RC3H2 PTPRJ CRKL CD81
0.00182469	66	1596	1.60005	GO:0051128 regulation of cellular component organization	http://amigo.geneontology.org/amigo/term/GO:0051128	TBC1D14 VASP PRKAA1 EPS8 MYD88 CDKN2AIP BCL6 SEMA4D ATF7IP ABCA13 MYLIP TNFRSF1A STAT2 GRB2 DDR2 PTK2B BST1 CYLD CD53 RICTOR HCK FAP DIXDC1 CDC6 LIMK2 UBE2B SSH2 PSEN1 STK38L NDEL1 NAIF1 TNFSF14 CEP120 IL1RAP RAB3GAP1 ACVR1B ST7L SORBS3 ISG15 EP300 LRRK2 ITM2C RIPOR2 STOX1 TAPT1 LYN NIN FBXO38 HECW2 SMG1 HIP1R BRAF PTPRJ TNFRSF1B STON2 OCSTAMP SNX18 RETREG3 DDX3X DEF8 CRKL RAF1 CDHR5 CNOT6L EHD1 …
0.00185477	31	575	2.08601	GO:0051336 regulation of hydrolase activity	http://amigo.geneontology.org/amigo/term/GO:0051336	TBC1D14 VAV1 BCL6 SEMA4D PSMB8 IQSEC1 MTMR9 S100A9 TANK RICTOR PSMB9 PTX3 TIAM2 FAS VSIR NDEL1 CCPG1 RAB3GAP1 PPP1R12A RASA2 PREX1 LRRK2 RIPOR2 LYN RAPGEF1 STAT3 HIP1R SNX18 DDX3X XIAP CRKL
0.00187836	30	549	2.11432	GO:0051603 proteolysis involved in cellular protein catabolic process	http://amigo.geneontology.org/amigo/term/GO:0051603	UBE2B UBE2W UBAP1 KLHL8 PSMB8 AKIRIN2 MYLIP PIAS1 PTK2B USP34 CYLD FAP FEM1C USP3 PSMB9 RNF144B DTX3L USP15 PSEN1 UBA7 ISG15 TMF1 LRRK2 USP32 FBXO38 PELI1 UBR1 FBXL5 TRIB1 COP1
0.00196489	36	713	1.9536	GO:0051130 positive regulation of cellular component organization	http://amigo.geneontology.org/amigo/term/GO:0051130	VASP MYD88 SEMA4D ATF7IP ABCA13 GRB2 DDR2 PTK2B CD53 RICTOR HCK UBE2B PSEN1 NDEL1 TNFSF14 CEP120 IL1RAP RAB3GAP1 SORBS3 ISG15 EP300 RIPOR2 TAPT1 LYN NIN FBXO38 HIP1R BRAF PTPRJ OCSTAMP SNX18 RETREG3 DEF8 CNOT6L EHD1 TRABD2B
0.00210579	16	210	2.94796	GO:0002253 activation of immune response	http://amigo.geneontology.org/amigo/term/GO:0002253	PSPC1 NFAM1 TEC THEMIS2 PDE4B LCP2 PSEN1 LYN ZNFX1 C5AR1 BRAF RC3H2 PTPRJ CRKL CD81 CFD
0.00213697	19	278	2.64442	GO:0001503 ossification	http://amigo.geneontology.org/amigo/term/GO:0001503	SP3 TCIRG1 NIPBL SEMA4D DDR2 PTK2B RFLNB TNFAIP6 CHSY1 ADAR FGR JUNB KLF10 ISG15 RASSF2 SRGN PKDCC SBNO2 CEBPB
0.00213697	12	128	3.62738	GO:0050851 antigen receptor-mediated signaling pathway	http://amigo.geneontology.org/amigo/term/GO:0050851	NFAM1 TEC THEMIS2 PDE4B LCP2 PSEN1 LYN BRAF RC3H2 PTPRJ CRKL CD81
0.00213697	14	168	3.22434	GO:0070663 regulation of leukocyte proliferation	http://amigo.geneontology.org/amigo/term/GO:0070663	MYD88 BCL6 ARG2 CSF2RB VSIR IRS2 LYN CNN2 PELI1 TNFRSF1B OCSTAMP IRF1 CD81 CEBPB
0.00216699	5	20	9.67301	GO:0016577 histone demethylation	http://amigo.geneontology.org/amigo/term/GO:0016577	KDM4A KDM7A UBE2B KDM5A KDM6B
0.00216699	5	20	9.67301	GO:0032607 interferon-alpha production	http://amigo.geneontology.org/amigo/term/GO:0032607	DDX58 IFIH1 NMI DDX3X IRF7
0.00216699	5	20	9.67301	GO:0032647 regulation of interferon-alpha production	http://amigo.geneontology.org/amigo/term/GO:0032647	DDX58 IFIH1 NMI DDX3X IRF7
0.0022326	45	975	1.78579	GO:0051253 negative regulation of RNA metabolic process	http://amigo.geneontology.org/amigo/term/GO:0051253	SP3 NAB1 MYD88 NIPBL MXD1 BCL6 SEMA4D KDM4A ATF7IP PSPC1 BACH1 SKIL SOX15 CREB1 PIAS1 DHX34 PTBP2 FOXS1 ETS2 BCL3 KAT8 PSEN1 BATF3 ARID5A KLF10 SORBS3 PHF12 EP300 RXRA ZNF263 ARID4A ATXN1 NFKB1 BACH2 SBNO2 STAT3 PARP9 HIC1 CREBBP IRF1 RELB DACH1 BASP1 ZNF148 CEBPB
0.00223885	12	129	3.59926	GO:0002819 regulation of adaptive immune response	http://amigo.geneontology.org/amigo/term/GO:0002819	IL18R1 KMT5B BCL6 TAP2 AKIRIN2 MR1 ARID5A FBXO38 RC3H2 TNFRSF1B CD81 IRF7
0.00223885	9	75	4.64304	GO:0050868 negative regulation of T cell activation	http://amigo.geneontology.org/amigo/term/GO:0050868	BCL6 ARG2 VSIR ADORA2A PELI1 RC3H2 IRF1 TARM1 CEBPB
0.00231181	43	919	1.8104	GO:2000026 regulation of multicellular organismal development	http://amigo.geneontology.org/amigo/term/GO:2000026	NIPBL BCL6 SEMA4D TNFRSF1A DUSP6 DDR2 NFAM1 FGF1 SOX15 CREB1 PTK2B RFLNB TNFAIP6 IL2RG TG EVI2B VSIR PSEN1 IL1RAP RHOH ACVR1B KLF10 E2F2 ISG15 PIK3R6 RASSF2 SRGN CD101 CHI3L1 GPR4 PKDCC LYN NIN C5AR1 STAT3 BRAF TRIB1 ADAM8 RC3H2 TNFRSF1B OCSTAMP IRF1 CEBPB
0.00239872	7	45	6.01876	GO:0042093 T-helper cell differentiation	http://amigo.geneontology.org/amigo/term/GO:0042093	IL18R1 BCL6 BCL3 IL6R STAT3 RC3H2 RELB
0.00245408	8	60	5.15894	GO:0032760 positive regulation of tumor necrosis factor production	http://amigo.geneontology.org/amigo/term/GO:0032760	MYD88 DDX58 IFIH1 LY96 PSEN1 ARID5A STAT3 TNFRSF8
0.00245408	9	76	4.58195	GO:0045639 positive regulation of myeloid cell differentiation	http://amigo.geneontology.org/amigo/term/GO:0045639	CREB1 EVI2B ACVR1B KLF10 ISG15 CD101 STAT3 TRIB1 OCSTAMP
0.00245408	152	4494	1.30868	GO:1901360 organic cyclic compound metabolic process	http://amigo.geneontology.org/amigo/term/GO:1901360	TDRD7 UBE2B ZNF143 USF1 NABP1 PRKAA1 DDIT4 SP3 ARID4B NAB1 UPF2 GTF2B MYD88 NIPBL IL18R1 MXD1 KMT5B BCL6 NFE2 SEMA4D CREBRF KDM4A ATF7IP NCF1 DDX58 KDM7A ZNF614 ELL AKIRIN2 PSPC1 BACH1 SKIL MLXIP TNFRSF1A MAP3K2 STAT2 CCNL2 DDR2 NFAM1 FGF1 MIER1 SOX15 CREB1 PIAS1 LITAF IRF9 CCNT1 NFKB2 ADGRG3 CYLD VCPIP1 DHX34 NYNRIN PAPOLG ADAR TG SAFB HCK WTAP UPP1 ARID3A PDE4B USP3 PTBP2 SF3B1 FOXS1 KMT2E ETS2…
0.00248882	27	481	2.1719	GO:0001934 positive regulation of protein phosphorylation	http://amigo.geneontology.org/amigo/term/GO:0001934	SEMA4D NCF1 TNFRSF1A DDR2 FGF1 PTK2B RICTOR LCP2 LIMK2 FAS PSEN1 CASS4 LRRK2 PIK3R6 RASSF2 CD80 CHI3L1 IL6R STOX1 LYN BRAF PARP9 ADAM8 DDX3X CRKL RAF1 CD81
0.00248882	20	306	2.52889	GO:0022407 regulation of cell-cell adhesion	http://amigo.geneontology.org/amigo/term/GO:0022407	ADAMTS18 BCL6 ARG2 ADAM19 IL2RG VSIR TNFSF14 RHOH PIK3R6 ADORA2A CD80 IL1RN LYN PELI1 ADAM8 RC3H2 IRF1 TARM1 CD81 CEBPB
0.0025484	17	237	2.77538	GO:0045862 positive regulation of proteolysis	http://amigo.geneontology.org/amigo/term/GO:0045862	PIAS1 PTK2B S100A9 TANK FAS VSIR PSEN1 TNIP1 LRRK2 LYN STAT3 HIP1R TRIB1 ADAM8 TNFRSF1B COP1 DDX3X
0.00255524	10	94	4.11617	GO:0002705 positive regulation of leukocyte mediated immunity	http://amigo.geneontology.org/amigo/term/GO:0002705	IL18R1 KMT5B TAP2 DDX58 MR1 ARID5A FBXO38 IL18RAP VAV1 CD81
0.00255524	10	94	4.11617	GO:0030218 erythrocyte differentiation	http://amigo.geneontology.org/amigo/term/GO:0030218	SP3 BCL6 ADAR KMT2E KCNQ1 ACVR1B ISG15 ARID4A LYN STAT3
0.00255524	29	535	2.09733	GO:0031329 regulation of cellular catabolic process	http://amigo.geneontology.org/amigo/term/GO:0031329	PRKAA1 MYD88 KDM4A RUFY4 MTMR9 MYLIP IL10RA TBC1D14 PIAS1 PTK2B DHX34 DAGLB DTX3L KAT8 PPP1R3B PSEN1 IRS2 RAB3GAP1 TMF1 BTG2 LRRK2 STAT3 TRIB1 ADAM8 TNFRSF1B SNX18 COP1 CD81 CNOT6L
0.00255524	21	331	2.45478	GO:0043065 positive regulation of apoptotic process	http://amigo.geneontology.org/amigo/term/GO:0043065	BCL6 SKIL TNFRSF1A DUSP6 DEDD2 CYLD S100A9 FAP FAS PSEN1 STK17B ADORA2A RASSF2 ITM2C LYN HIP1R ADAM8 TNFRSF1B IFIT2 DDX3X TNFRSF8
0.00255524	50	1131	1.71052	GO:0048585 negative regulation of response to stimulus	http://amigo.geneontology.org/amigo/term/GO:0048585	PRKAA1 DDIT4 ADAMTS18 BCL6 ARG2 SKIL TNFRSF1A STAT2 DUSP6 LITAF ADGRG3 CYLD IL1R2 TANK CPB2 TNFAIP6 ADAR PDE4B BCL3 USP15 CHST11 DUSP16 UBE2B PSEN1 TNIP1 RHOH ISG15 RASA2 LRRK2 ADORA2A IL22RA2 RASSF2 RIPOR2 IL1RN LYN NFKB1 RAPGEF1 UBR1 TRIB1 RC3H2 PTPRJ TNFRSF1B HIC1 NMI DDX3X C5AR2 XIAP RAF1 THBD TRABD2B
0.00260935	12	132	3.51746	GO:0002285 lymphocyte activation involved in immune response	http://amigo.geneontology.org/amigo/term/GO:0002285	IL18R1 KMT5B BCL6 PTK2B BCL3 PSEN1 GAPT IL6R STAT3 RC3H2 RELB CD81
0.00260935	7	46	5.88792	GO:0002294 CD4-positive alpha-beta T cell differentiation involved in immune response	http://amigo.geneontology.org/amigo/term/GO:0002294	IL18R1 BCL6 BCL3 IL6R STAT3 RC3H2 RELB
0.00260935	3	5	23.2152	GO:0032020 ISG15-protein conjugation	http://amigo.geneontology.org/amigo/term/GO:0032020	UBA7 ISG15 HERC5
0.00260935	12	132	3.51746	GO:0050866 negative regulation of cell activation	http://amigo.geneontology.org/amigo/term/GO:0050866	ADAMTS18 BCL6 ARG2 VSIR FGR ADORA2A LYN PELI1 RC3H2 IRF1 TARM1 CEBPB
0.00260935	7	46	5.88792	GO:2000514 regulation of CD4-positive alpha-beta T cell activation	http://amigo.geneontology.org/amigo/term/GO:2000514	BCL6 ARG2 IL2RG VSIR RC3H2 TARM1 CD81
0.00264532	14	173	3.13115	GO:0031349 positive regulation of defense response	http://amigo.geneontology.org/amigo/term/GO:0031349	AKIRIN2 PSPC1 TNFRSF1A S100A9 GPR4 ZNFX1 PARP9 ADAM8 NMI IL18RAP VAV1 CD81 IRF7 CEBPB
0.00264532	14	173	3.13115	GO:0050730 regulation of peptidyl-tyrosine phosphorylation	http://amigo.geneontology.org/amigo/term/GO:0050730	SEMA4D NCF1 TNFRSF1A PTK2B BST1 RICTOR PSEN1 CASS4 IL22RA2 CD80 IL6R LYN PARP9 CD81
0.00274082	16	217	2.85287	GO:0071214 cellular response to abiotic stimulus	http://amigo.geneontology.org/amigo/term/GO:0071214	MYD88 NIPBL TNFRSF1A MAP3K2 GRB2 TANK FAS TNFSF14 EP300 RIPOR2 NFKB1 CNN2 CREBBP IRF1 DDX3X TNFRSF8
0.00274082	16	217	2.85287	GO:0104004 cellular response to environmental stimulus	http://amigo.geneontology.org/amigo/term/GO:0104004	MYD88 NIPBL TNFRSF1A MAP3K2 GRB2 TANK FAS TNFSF14 EP300 RIPOR2 NFKB1 CNN2 CREBBP IRF1 DDX3X TNFRSF8
0.00292555	7	47	5.76264	GO:0002287 alpha-beta T cell activation involved in immune response	http://amigo.geneontology.org/amigo/term/GO:0002287	IL18R1 BCL6 BCL3 IL6R STAT3 RC3H2 RELB
0.00292555	7	47	5.76264	GO:0002293 alpha-beta T cell differentiation involved in immune response	http://amigo.geneontology.org/amigo/term/GO:0002293	IL18R1 BCL6 BCL3 IL6R STAT3 RC3H2 RELB
0.00292555	22	360	2.36451	GO:0044089 positive regulation of cellular component biogenesis	http://amigo.geneontology.org/amigo/term/GO:0044089	VASP MYD88 SEMA4D ATF7IP GRB2 PTK2B RICTOR NDEL1 CEP120 IL1RAP RAB3GAP1 SORBS3 ISG15 RIPOR2 TAPT1 HIP1R BRAF PTPRJ SNX18 DEF8 CNOT6L TRABD2B
0.0030476	9	79	4.40795	GO:0050852 T cell receptor signaling pathway	http://amigo.geneontology.org/amigo/term/GO:0050852	THEMIS2 PDE4B LCP2 PSEN1 BRAF RC3H2 PTPRJ CRKL CD81
0.00309888	35	707	1.91545	GO:0030163 protein catabolic process	http://amigo.geneontology.org/amigo/term/GO:0030163	UBE2B UBE2W TCIRG1 UBAP1 KLHL8 PSMB8 AKIRIN2 MYLIP PIAS1 PTK2B USP34 DENND3 CYLD FAP FEM1C USP3 PSMB9 RNF144B DTX3L USP15 PSEN1 UBA7 ISG15 TMF1 LRRK2 USP32 FBXO38 PELI1 UBR1 FBXL5 TRIB1 ADAM8 TNFRSF1B COP1 CD81
0.00312945	5	22	8.79364	GO:0006482 protein demethylation	http://amigo.geneontology.org/amigo/term/GO:0006482	KDM4A KDM7A UBE2B KDM5A KDM6B
0.00312945	5	22	8.79364	GO:0008214 protein dealkylation	http://amigo.geneontology.org/amigo/term/GO:0008214	KDM4A KDM7A UBE2B KDM5A KDM6B
0.00312945	5	22	8.79364	GO:2000515 negative regulation of CD4-positive alpha-beta T cell activation	http://amigo.geneontology.org/amigo/term/GO:2000515	BCL6 ARG2 VSIR RC3H2 TARM1
0.00321433	34	681	1.93176	GO:0010629 negative regulation of gene expression	http://amigo.geneontology.org/amigo/term/GO:0010629	PRKAA1 UPF2 MYD88 BCL6 ARG2 KDM4A ATF7IP IL1R2 DHX34 ADAR PTBP2 BCL3 VSIR KCNQ1 XRN1 PSEN1 ACVR1B TMF1 BTG2 LRRK2 STOX1 NFKB1 SMG1 AFF2 STAT3 PARP9 NMI DDX3X C5AR2 RELB XIAP CRKL CNOT6L ZNF148
0.00323599	68	1701	1.54677	GO:0050793 regulation of developmental process	http://amigo.geneontology.org/amigo/term/GO:0050793	PRKAA1 TCIRG1 EPS8 NIPBL KMT5B BCL6 SEMA4D AKIRIN2 SKIL FMNL1 TNFRSF1A STAT2 DUSP6 DDR2 NFAM1 FGF1 SOX15 CREB1 PTK2B CD53 RFLNB TNFAIP6 IL2RG TG HCK DIXDC1 FOXS1 EVI2B VSIR UBE2B PSEN1 FGR JUNB TNFSF14 IL1RAP RHOH ACVR1B KLF10 E2F2 CASS4 ISG15 PREX1 BRWD3 LRRK2 PIK3R6 RASSF2 SRGN CD101 CHI3L1 GPR4 STOX1 PKDCC LYN NIN C5AR1 STAT3 BRAF OLFM4 TRIB1 ADAM8 RC3H2 TNFRSF1B OCSTAMP IRF1 CRKL EHD1 CEBPB D…
0.00335872	59	1422	1.60537	GO:1901575 organic substance catabolic process	http://amigo.geneontology.org/amigo/term/GO:1901575	UBE2B UBE2W PRKAA1 DDIT4 UPF2 TCIRG1 UBAP1 MYD88 KLHL8 ECE1 PSMB8 AKIRIN2 MYLIP PIAS1 PTK2B USP34 DENND3 CYLD DHX34 FAP GPCPD1 UPP1 PDE4B FEM1C USP3 PSMB9 RNF144B DAGLB DTX3L USP15 PPP1R3B XRN1 PSEN1 IRS2 UBA7 KMO ISG15 ISG20 TMF1 BTG2 EP300 LRRK2 AOAH USP32 FBXO38 SMG1 PELI1 UBR1 FBXL5 STAT3 TRIB1 ADAM8 TNFRSF1B COP1 SDS CD81 PRODH CNOT6L PGLYRP4
0.00338221	13	157	3.2038	GO:0002768 immune response-regulating cell surface receptor signaling pathway	http://amigo.geneontology.org/amigo/term/GO:0002768	NFAM1 TEC THEMIS2 PDE4B LCP2 PSEN1 LYN C5AR1 BRAF RC3H2 PTPRJ CRKL CD81
0.00338221	21	340	2.3898	GO:0009896 positive regulation of catabolic process	http://amigo.geneontology.org/amigo/term/GO:0009896	PRKAA1 RUFY4 MYLIP PIAS1 PTK2B DAGLB DTX3L VSIR PSEN1 IRS2 RAB3GAP1 BTG2 LRRK2 FBXL5 TRIB1 ADAM8 TNFRSF1B SNX18 COP1 CD81 CNOT6L
0.00338221	11	117	3.63771	GO:0031214 biomineral tissue development	http://amigo.geneontology.org/amigo/term/GO:0031214	TCIRG1 DDR2 PTK2B RFLNB FGR KLF10 ISG15 SRGN PKDCC SBNO2 CEBPB
0.0034162	17	245	2.68475	GO:0032102 negative regulation of response to external stimulus	http://amigo.geneontology.org/amigo/term/GO:0032102	ADAMTS18 ARG2 TNFRSF1A STAT2 CPB2 TNFAIP6 ADAR USP15 ISG15 ADORA2A IL22RA2 NFKB1 TRIB1 TNFRSF1B NMI C5AR2 THBD
0.00358128	10	99	3.90829	GO:0071222 cellular response to lipopolysaccharide	http://amigo.geneontology.org/amigo/term/GO:0071222	MYD88 LITAF PDE4B LY96 ARID5A LYN NFKB1 SBNO2 TRIB1 TNFRSF1B
0.0036083	11	118	3.60688	GO:0002695 negative regulation of leukocyte activation	http://amigo.geneontology.org/amigo/term/GO:0002695	BCL6 ARG2 VSIR FGR ADORA2A LYN PELI1 RC3H2 IRF1 TARM1 CEBPB
0.00366855	26	470	2.14041	GO:0019941 modification-dependent protein catabolic process	http://amigo.geneontology.org/amigo/term/GO:0019941	UBE2B UBE2W UBAP1 KLHL8 AKIRIN2 MYLIP PIAS1 PTK2B USP34 CYLD FEM1C USP3 RNF144B DTX3L USP15 PSEN1 UBA7 ISG15 LRRK2 USP32 FBXO38 PELI1 UBR1 FBXL5 TRIB1 COP1
0.00367917	79	2063	1.48166	GO:0006796 phosphate-containing compound metabolic process	http://amigo.geneontology.org/amigo/term/GO:0006796	PRKAA1 DDIT4 SEMA4D NCF1 MTMR9 TNFRSF1A MAP3K2 STAT2 DUSP6 DDR2 TEC FGF1 CREB1 CCNT1 PTK2B CDS2 BST1 RICTOR DHX34 ADAR HCK GPCPD1 UPP1 PDE4B CSF2RB LCP2 USP15 MOCS1 LIMK2 DUSP16 FAS UBE2B SSH2 IPMK IP6K1 PSEN1 FGR STK38L MORC3 IRS2 JAK2 MOCOS STK17B ACVR1B CASS4 PPP1R12A AMPD3 EP300 LRRK2 PIK3R6 NME4 IL22RA2 RASSF2 ISYNA1 GPAT3 CD80 CHI3L1 IL6R STOX1 PKDCC CLK4 MKNK1 PXK LYN SMG1 C5AR1 STAT3 BRAF…
0.00376023	5	23	8.41131	GO:0070741 response to interleukin-6	http://amigo.geneontology.org/amigo/term/GO:0070741	CHI3L1 IL6R NFKB1 SBNO2 STAT3
0.00379132	4	13	11.9052	GO:0035455 response to interferon-alpha	http://amigo.geneontology.org/amigo/term/GO:0035455	ADAR IFIT3 IFNAR2 IFIT2
0.00381287	10	100	3.8692	GO:0007259 receptor signaling pathway via JAK-STAT	http://amigo.geneontology.org/amigo/term/GO:0007259	TNFRSF1A IL10RA PTK2B CSF2RB BCL3 IL22RA2 IL6R IL10RB LYN PARP9
0.00397114	22	370	2.30061	GO:0010942 positive regulation of cell death	http://amigo.geneontology.org/amigo/term/GO:0010942	BCL6 SKIL TNFRSF1A DUSP6 DEDD2 CYLD S100A9 FAP FAS PSEN1 STK17B LRRK2 ADORA2A RASSF2 ITM2C LYN HIP1R ADAM8 TNFRSF1B IFIT2 DDX3X TNFRSF8
0.00397114	26	473	2.12683	GO:0043632 modification-dependent macromolecule catabolic process	http://amigo.geneontology.org/amigo/term/GO:0043632	UBE2B UBE2W UBAP1 KLHL8 AKIRIN2 MYLIP PIAS1 PTK2B USP34 CYLD FEM1C USP3 RNF144B DTX3L USP15 PSEN1 UBA7 ISG15 LRRK2 USP32 FBXO38 PELI1 UBR1 FBXL5 TRIB1 COP1
0.00403773	7	50	5.41688	GO:0032481 positive regulation of type I interferon production	http://amigo.geneontology.org/amigo/term/GO:0032481	MYD88 DDX58 IFIH1 ISG15 IRF1 DDX3X IRF7
0.00408262	10	101	3.83089	GO:1903322 positive regulation of protein modification by small protein conjugation or removal	http://amigo.geneontology.org/amigo/term/GO:1903322	SENP2 PIAS1 TANK TNIP1 LRRK2 PELI1 BIRC3 NMI DDX3X XIAP
0.00411573	9	83	4.19552	GO:0002708 positive regulation of lymphocyte mediated immunity	http://amigo.geneontology.org/amigo/term/GO:0002708	IL18R1 KMT5B TAP2 MR1 ARID5A FBXO38 IL18RAP VAV1 CD81
0.00420991	41	894	1.77447	GO:0045892 negative regulation of transcription DNA-templated	http://amigo.geneontology.org/amigo/term/GO:0045892	SP3 NAB1 NIPBL MXD1 BCL6 SEMA4D KDM4A ATF7IP PSPC1 BACH1 SKIL SOX15 CREB1 PIAS1 FOXS1 ETS2 BCL3 KAT8 PSEN1 BATF3 ARID5A KLF10 SORBS3 PHF12 EP300 RXRA ZNF263 ARID4A ATXN1 NFKB1 BACH2 SBNO2 PARP9 HIC1 CREBBP IRF1 RELB DACH1 BASP1 ZNF148 CEBPB
0.00436416	10	102	3.79334	GO:0034101 erythrocyte homeostasis	http://amigo.geneontology.org/amigo/term/GO:0034101	SP3 BCL6 ADAR KMT2E KCNQ1 ACVR1B ISG15 ARID4A LYN STAT3
0.00436416	41	896	1.77051	GO:1902679 negative regulation of RNA biosynthetic process	http://amigo.geneontology.org/amigo/term/GO:1902679	SP3 NAB1 NIPBL MXD1 BCL6 SEMA4D KDM4A ATF7IP PSPC1 BACH1 SKIL SOX15 CREB1 PIAS1 FOXS1 ETS2 BCL3 KAT8 PSEN1 BATF3 ARID5A KLF10 SORBS3 PHF12 EP300 RXRA ZNF263 ARID4A ATXN1 NFKB1 BACH2 SBNO2 PARP9 HIC1 CREBBP IRF1 RELB DACH1 BASP1 ZNF148 CEBPB
0.00436416	41	896	1.77051	GO:1903507 negative regulation of nucleic acid-templated transcription	http://amigo.geneontology.org/amigo/term/GO:1903507	SP3 NAB1 NIPBL MXD1 BCL6 SEMA4D KDM4A ATF7IP PSPC1 BACH1 SKIL SOX15 CREB1 PIAS1 FOXS1 ETS2 BCL3 KAT8 PSEN1 BATF3 ARID5A KLF10 SORBS3 PHF12 EP300 RXRA ZNF263 ARID4A ATXN1 NFKB1 BACH2 SBNO2 PARP9 HIC1 CREBBP IRF1 RELB DACH1 BASP1 ZNF148 CEBPB
0.00442084	9	84	4.14558	GO:0045089 positive regulation of innate immune response	http://amigo.geneontology.org/amigo/term/GO:0045089	AKIRIN2 PSPC1 ZNFX1 PARP9 ADAM8 NMI IL18RAP VAV1 IRF7
0.00442084	9	84	4.14558	GO:1903038 negative regulation of leukocyte cell-cell adhesion	http://amigo.geneontology.org/amigo/term/GO:1903038	BCL6 ARG2 VSIR ADORA2A PELI1 RC3H2 IRF1 TARM1 CEBPB
0.00449998	16	229	2.70337	GO:1903037 regulation of leukocyte cell-cell adhesion	http://amigo.geneontology.org/amigo/term/GO:1903037	BCL6 ARG2 IL2RG VSIR TNFSF14 RHOH PIK3R6 ADORA2A CD80 PELI1 ADAM8 RC3H2 IRF1 TARM1 CD81 CEBPB
0.00456501	79	2081	1.46885	GO:0006793 phosphorus metabolic process	http://amigo.geneontology.org/amigo/term/GO:0006793	PRKAA1 DDIT4 SEMA4D NCF1 MTMR9 TNFRSF1A MAP3K2 STAT2 DUSP6 DDR2 TEC FGF1 CREB1 CCNT1 PTK2B CDS2 BST1 RICTOR DHX34 ADAR HCK GPCPD1 UPP1 PDE4B CSF2RB LCP2 USP15 MOCS1 LIMK2 DUSP16 FAS UBE2B SSH2 IPMK IP6K1 PSEN1 FGR STK38L MORC3 IRS2 JAK2 MOCOS STK17B ACVR1B CASS4 PPP1R12A AMPD3 EP300 LRRK2 PIK3R6 NME4 IL22RA2 RASSF2 ISYNA1 GPAT3 CD80 CHI3L1 IL6R STOX1 PKDCC CLK4 MKNK1 PXK LYN SMG1 C5AR1 STAT3 BRAF…
0.00470402	6	37	6.27438	GO:0002711 positive regulation of T cell mediated immunity	http://amigo.geneontology.org/amigo/term/GO:0002711	IL18R1 TAP2 MR1 ARID5A FBXO38 CD81
0.00484094	11	123	3.46026	GO:0022408 negative regulation of cell-cell adhesion	http://amigo.geneontology.org/amigo/term/GO:0022408	ADAMTS18 BCL6 ARG2 VSIR ADORA2A IL1RN PELI1 RC3H2 IRF1 TARM1 CEBPB
0.00484094	15	208	2.79029	GO:0071496 cellular response to external stimulus	http://amigo.geneontology.org/amigo/term/GO:0071496	PRKAA1 MYD88 TNFRSF1A MAP3K2 FAS TNFSF14 KLF10 LRRK2 RXRA USF1 RIPOR2 NFKB1 CNN2 IRF1 TNFRSF8
0.00490099	4	14	11.0549	GO:0002755 MyD88-dependent toll-like receptor signaling pathway	http://amigo.geneontology.org/amigo/term/GO:0002755	MYD88 TNIP1 IRF1 IRF7
0.00490099	162	4933	1.27065	GO:0007165 signal transduction	http://amigo.geneontology.org/amigo/term/GO:0007165	PRKAA1 DDIT4 EPS8 S1PR4 MYD88 CDKN2AIP IL18R1 FYB1 BCL6 SEMA4D GNAL ADGRE3 ECE1 IQSEC1 NCF1 DDX58 SKIL TNFRSF1A STAT2 DUSP6 GRB2 DDR2 NFAM1 TEC FGF1 IL10RA CREB1 LITAF DEDD2 PTK2B NFKB2 USP34 CCRL2 BST1 ADGRG3 THEMIS2 MOB1A CYLD IL1R2 S100A9 TANK RICTOR RASGRP4 TNFAIP6 ADAR IL2RG SLA IFIH1 PDE4B DIXDC1 LY96 CSF2RB LCP2 BCL3 DTX3L TIAM2 USP15 CHST11 DUSP16 FAS UBE2B KCNQ1 KPNA1 PSEN1 FGR STK38L ND…
0.00491893	7	52	5.20854	GO:0002292 T cell differentiation involved in immune response	http://amigo.geneontology.org/amigo/term/GO:0002292	IL18R1 BCL6 BCL3 IL6R STAT3 RC3H2 RELB
0.0049241	10	104	3.72039	GO:0071219 cellular response to molecule of bacterial origin	http://amigo.geneontology.org/amigo/term/GO:0071219	MYD88 LITAF PDE4B LY96 ARID5A LYN NFKB1 SBNO2 TRIB1 TNFRSF1B
0.00527067	10	105	3.68496	GO:0001959 regulation of cytokine-mediated signaling pathway	http://amigo.geneontology.org/amigo/term/GO:0001959	TNFRSF1A STAT2 CYLD IL1R2 ADAR ISG15 IL1RN PARP9 XIAP IRF7
0.00527067	5	25	7.73841	GO:0090022 regulation of neutrophil chemotaxis	http://amigo.geneontology.org/amigo/term/GO:0090022	BST1 TNFAIP6 RIPOR2 C5AR1 C5AR2
0.00527067	10	105	3.68496	GO:0097696 receptor signaling pathway via STAT	http://amigo.geneontology.org/amigo/term/GO:0097696	TNFRSF1A IL10RA PTK2B CSF2RB BCL3 IL22RA2 IL6R IL10RB LYN PARP9
0.00529121	12	145	3.2021	GO:0031348 negative regulation of defense response	http://amigo.geneontology.org/amigo/term/GO:0031348	ARG2 TNFRSF1A STAT2 TNFAIP6 ADAR USP15 ISG15 ADORA2A IL22RA2 NFKB1 TNFRSF1B NMI
0.00541114	11	125	3.4049	GO:0002262 myeloid cell homeostasis	http://amigo.geneontology.org/amigo/term/GO:0002262	SP3 BCL6 ADAR PDE4B KMT2E KCNQ1 ACVR1B ISG15 ARID4A LYN STAT3
0.00575687	125	3651	1.32471	GO:0009059 macromolecule biosynthetic process	http://amigo.geneontology.org/amigo/term/GO:0009059	ZNF143 USF1 PRKAA1 SP3 ARID4B NAB1 GTF2B MYD88 NIPBL IL18R1 MXD1 BCL6 NFE2 SEMA4D CREBRF KDM4A ATF7IP NCF1 DDX58 KDM7A ZNF614 ELL AKIRIN2 PSPC1 BACH1 SKIL MLXIP TNFRSF1A MAP3K2 STAT2 CCNL2 DDR2 NFAM1 CSGALNACT2 FGF1 MIER1 SOX15 CREB1 PIAS1 LITAF IRF9 CCNT1 NFKB2 ADGRG3 CYLD CHSY1 SAFB HCK ARID3A SF3B1 FOXS1 KMT2E ETS2 BCL3 DTX3L KAT8 CHST11 PSEN1 BATF3 IRS2 JUNB GPBP1 TNIP1 CCPG1 IL1RAP RAB3GAP1 …
0.0057702	41	911	1.74135	GO:1901565 organonitrogen compound catabolic process	http://amigo.geneontology.org/amigo/term/GO:1901565	UBE2B UBE2W TCIRG1 UBAP1 KLHL8 ECE1 PSMB8 AKIRIN2 MYLIP PIAS1 PTK2B USP34 DENND3 CYLD FAP PDE4B FEM1C USP3 PSMB9 RNF144B DTX3L USP15 PSEN1 UBA7 KMO ISG15 TMF1 LRRK2 USP32 FBXO38 PELI1 UBR1 FBXL5 TRIB1 ADAM8 TNFRSF1B COP1 SDS CD81 PRODH PGLYRP4
0.00604311	7	54	5.01563	GO:0002709 regulation of T cell mediated immunity	http://amigo.geneontology.org/amigo/term/GO:0002709	IL18R1 TAP2 MR1 ARID5A FBXO38 TNFRSF1B CD81
0.00604311	6	39	5.95262	GO:0060337 type I interferon signaling pathway	http://amigo.geneontology.org/amigo/term/GO:0060337	MYD88 STAT2 ADAR ISG15 IFNAR2 IRF7
0.00613237	13	169	2.97631	GO:0002699 positive regulation of immune effector process	http://amigo.geneontology.org/amigo/term/GO:0002699	MYD88 IL18R1 KMT5B TAP2 DDX58 MR1 FGR ARID5A LYN FBXO38 IL18RAP VAV1 CD81
0.00622199	5	26	7.44078	GO:0042119 neutrophil activation	http://amigo.geneontology.org/amigo/term/GO:0042119	MYD88 FCGR3A STXBP3 KMT2E IL18RAP
0.00648939	11	128	3.3251	GO:0050731 positive regulation of peptidyl-tyrosine phosphorylation	http://amigo.geneontology.org/amigo/term/GO:0050731	SEMA4D NCF1 TNFRSF1A PTK2B RICTOR CASS4 CD80 IL6R LYN PARP9 CD81
0.00686585	22	388	2.19388	GO:0016570 histone modification	http://amigo.geneontology.org/amigo/term/GO:0016570	UBE2B NIPBL KMT5B BCL6 PHF1 KDM4A KDM7A MIER1 USP3 KMT2E DTX3L USP15 KAT8 ARID5A EP300 LRRK2 ARID4A RLF KDM5A EZH1 CREBBP KDM6B
0.00686585	6	40	5.80381	GO:0071357 cellular response to type I interferon	http://amigo.geneontology.org/amigo/term/GO:0071357	MYD88 STAT2 ADAR ISG15 IFNAR2 IRF7
0.00702881	18	288	2.41825	GO:0031331 positive regulation of cellular catabolic process	http://amigo.geneontology.org/amigo/term/GO:0031331	PRKAA1 RUFY4 PIAS1 PTK2B DAGLB DTX3L PSEN1 IRS2 RAB3GAP1 BTG2 LRRK2 TRIB1 ADAM8 TNFRSF1B SNX18 COP1 CD81 CNOT6L
0.0071556	3	7	16.5823	GO:0001696 gastric acid secretion	http://amigo.geneontology.org/amigo/term/GO:0001696	KCNQ1 HIP1R HRH2
0.0071556	3	7	16.5823	GO:0060136 embryonic process involved in female pregnancy	http://amigo.geneontology.org/amigo/term/GO:0060136	SP3 JUNB ACSL4
0.00721255	47	1103	1.64871	GO:0010941 regulation of cell death	http://amigo.geneontology.org/amigo/term/GO:0010941	PRKAA1 BCL6 ARG2 NAIP SKIL TNFRSF1A DUSP6 DEDD2 PTK2B CYLD S100A9 ADAR HCK FAP RNF144B BCL3 IFIT3 CHST11 FAS UBE2B KPNA1 PSEN1 IRS2 STK17B TRAF3 MCL1 TMF1 LRRK2 ADORA2A RASSF2 ITM2C PROK2 LYN PELI1 CASP4 HIP1R BRAF ADAM8 BIRC3 TNFRSF1B IFIT2 DDX3X TNFRSF8 XIAP RAF1 CEBPB
0.00722647	46	1073	1.65875	GO:0045934 negative regulation of nucleobase-containing compound metabolic process	http://amigo.geneontology.org/amigo/term/GO:0045934	DDIT4 SP3 NAB1 MYD88 NIPBL MXD1 BCL6 SEMA4D KDM4A ATF7IP PSPC1 BACH1 SKIL SOX15 CREB1 PIAS1 DHX34 PTBP2 FOXS1 ETS2 BCL3 KAT8 PSEN1 BATF3 ARID5A KLF10 SORBS3 PHF12 EP300 RXRA ZNF263 ARID4A ATXN1 NFKB1 BACH2 SBNO2 STAT3 PARP9 HIC1 CREBBP IRF1 RELB DACH1 BASP1 ZNF148 CEBPB
0.00722647	22	390	2.18263	GO:1902532 negative regulation of intracellular signal transduction	http://amigo.geneontology.org/amigo/term/GO:1902532	PRKAA1 DDIT4 BCL6 DUSP6 LITAF ADGRG3 CYLD TANK DUSP16 UBE2B TNIP1 RHOH RASA2 LRRK2 RASSF2 RIPOR2 LYN RAPGEF1 UBR1 PTPRJ NMI DDX3X
0.00731395	9	91	3.82668	GO:0002688 regulation of leukocyte chemotaxis	http://amigo.geneontology.org/amigo/term/GO:0002688	PTK2B BST1 TNFAIP6 TNFSF14 RIPOR2 CCR1 LYN C5AR1 C5AR2
0.00731395	9	91	3.82668	GO:1903900 regulation of viral life cycle	http://amigo.geneontology.org/amigo/term/GO:1903900	STAU1 ADAR IFIH1 PTX3 ISG15 ISG20 ZNFX1 MX1 DDX3X
0.0078798	9	92	3.78509	GO:0030183 B cell differentiation	http://amigo.geneontology.org/amigo/term/GO:0030183	SP3 TCIRG1 BCL6 NFAM1 PTK2B ADGRG3 IL2RG BCL3 EP300
0.0078798	9	92	3.78509	GO:0030282 bone mineralization	http://amigo.geneontology.org/amigo/term/GO:0030282	DDR2 PTK2B RFLNB FGR KLF10 ISG15 SRGN PKDCC SBNO2
0.00788746	4	16	9.67301	GO:0060333 interferon-gamma-mediated signaling pathway	http://amigo.geneontology.org/amigo/term/GO:0060333	IFNGR1 PARP9 IRF1 NMI
0.00795243	24	446	2.08208	GO:0030162 regulation of proteolysis	http://amigo.geneontology.org/amigo/term/GO:0030162	PSMB8 PIAS1 PTK2B IL1R2 S100A9 TANK PSMB9 FAS VSIR PSEN1 TNIP1 TRAF3 TMF1 LRRK2 GSAP LYN STAT3 HIP1R TRIB1 ADAM8 TNFRSF1B COP1 DDX3X XIAP
0.00818728	10	112	3.45465	GO:0007254 JNK cascade	http://amigo.geneontology.org/amigo/term/GO:0007254	MYD88 NCF1 PTK2B CYLD DUSP16 LRRK2 RASSF2 NFKB1 TRIB1 XIAP
0.00818728	10	112	3.45465	GO:0050864 regulation of B cell activation	http://amigo.geneontology.org/amigo/term/GO:0050864	KMT5B BCL6 AKIRIN2 NFAM1 THEMIS2 IL2RG IRS2 LYN PELI1 CD81
0.00828927	15	221	2.62616	GO:0031647 regulation of protein stability	http://amigo.geneontology.org/amigo/term/GO:0031647	CDKN2AIP SENP2 ATF7IP MTMR9 MYLIP CREB1 USP3 UBE2B MORC3 EP300 LRRK2 RASSF2 HIP1R CREBBP CD81
0.00835248	124	3657	1.31195	GO:0044271 cellular nitrogen compound biosynthetic process	http://amigo.geneontology.org/amigo/term/GO:0044271	ZNF143 USF1 PRKAA1 SP3 ARID4B NAB1 GTF2B MYD88 NIPBL IL18R1 MXD1 BCL6 NFE2 SEMA4D CREBRF KDM4A ATF7IP NCF1 DDX58 KDM7A ZNF614 ELL AKIRIN2 PSPC1 BACH1 SKIL MLXIP TNFRSF1A MAP3K2 STAT2 CCNL2 DDR2 NFAM1 FGF1 MIER1 SOX15 CREB1 PIAS1 LITAF IRF9 CCNT1 PTK2B NFKB2 ADGRG3 CYLD SAFB HCK ARID3A SF3B1 PTX3 FOXS1 KMT2E ETS2 BCL3 DTX3L KAT8 PSEN1 BATF3 JUNB GPBP1 CCPG1 IL1RAP TRAF3 ACVR1B ARID5A SP4 KLF10 E2F…
0.00861605	8	75	4.12715	GO:0002367 cytokine production involved in immune response	http://amigo.geneontology.org/amigo/term/GO:0002367	MYD88 IL18R1 BCL6 DDX58 LITAF ARID5A TNFRSF1B CD81
0.00861605	8	75	4.12715	GO:0002718 regulation of cytokine production involved in immune response	http://amigo.geneontology.org/amigo/term/GO:0002718	MYD88 IL18R1 BCL6 DDX58 LITAF ARID5A TNFRSF1B CD81
0.00878223	46	1085	1.6404	GO:0042127 regulation of cell population proliferation	http://amigo.geneontology.org/amigo/term/GO:0042127	MYD88 BCL6 ARG2 GAB2 DDR2 FGF1 SOX15 PIAS1 PTK2B BST1 HCK FAP PTBP2 CSF2RB IFIT3 CHST11 VSIR MORC3 IRS2 CCPG1 BTG2 LRRK2 IL6R LYN BTG1 CNN2 RAPGEF1 PELI1 C5AR1 STAT3 BRAF TRIB1 FOSL2 PTPRJ TNFRSF1B OCSTAMP IRF1 NMI C5AR2 DACH1 CRKL RAF1 MARCKSL1 CD81 CNOT6L CEBPB
0.00983919	5	29	6.67104	GO:0036230 granulocyte activation	http://amigo.geneontology.org/amigo/term/GO:0036230	MYD88 FCGR3A STXBP3 KMT2E IL18RAP
0.00983919	4	17	9.10401	GO:0060143 positive regulation of syncytium formation by plasma membrane fusion	http://amigo.geneontology.org/amigo/term/GO:0060143	CD53 TNFSF14 OCSTAMP EHD1
0.00996922	22	401	2.12276	GO:0033993 response to lipid	http://amigo.geneontology.org/amigo/term/GO:0033993	DDIT4 MYD88 AKIRIN2 CREB1 LITAF PTK2B PDE4B LY96 ARID5A TMF1 EP300 RXRA IL1RN LYN NFKB1 SBNO2 PELI1 STAT3 TRIB1 TNFRSF1B PTAFR CEBPB
0.0102523	16	250	2.47629	GO:0050867 positive regulation of cell activation	http://amigo.geneontology.org/amigo/term/GO:0050867	MYD88 KMT5B BCL6 AKIRIN2 SOX15 IL2RG VSIR FGR IRS2 TNFSF14 RHOH PIK3R6 CD80 PELI1 ADAM8 CD81
0.0105256	3	8	14.5095	GO:0032957 inositol trisphosphate metabolic process	http://amigo.geneontology.org/amigo/term/GO:0032957	PTK2B IPMK PTAFR
0.0105256	3	8	14.5095	GO:0072672 neutrophil extravasation	http://amigo.geneontology.org/amigo/term/GO:0072672	RIPOR2 JAML ADAM8
0.0105256	3	8	14.5095	GO:0072674 multinuclear osteoclast differentiation	http://amigo.geneontology.org/amigo/term/GO:0072674	SBNO2 OCSTAMP CD81
0.0105832	44	1035	1.64488	GO:0010558 negative regulation of macromolecule biosynthetic process	http://amigo.geneontology.org/amigo/term/GO:0010558	SP3 NAB1 NIPBL MXD1 BCL6 SEMA4D KDM4A ATF7IP PSPC1 BACH1 SKIL SOX15 CREB1 PIAS1 FOXS1 ETS2 BCL3 KAT8 PSEN1 BATF3 ARID5A KLF10 SORBS3 BTG2 PHF12 EP300 RXRA ZNF263 ARID4A ATXN1 NFKB1 BACH2 SBNO2 PARP9 HIC1 CREBBP IRF1 DDX3X RELB DACH1 BASP1 CNOT6L ZNF148 CEBPB
0.0106082	6	44	5.27619	GO:0000768 syncytium formation by plasma membrane fusion	http://amigo.geneontology.org/amigo/term/GO:0000768	CD53 TNFSF14 SBNO2 OCSTAMP CD81 EHD1
0.0106082	6	44	5.27619	GO:0034340 response to type I interferon	http://amigo.geneontology.org/amigo/term/GO:0034340	MYD88 STAT2 ADAR ISG15 IFNAR2 IRF7
0.0106082	6	44	5.27619	GO:0140253 cell-cell fusion	http://amigo.geneontology.org/amigo/term/GO:0140253	CD53 TNFSF14 SBNO2 OCSTAMP CD81 EHD1
0.0107739	8	78	3.96841	GO:0019079 viral genome replication	http://amigo.geneontology.org/amigo/term/GO:0019079	STAU1 ADAR IFIH1 ISG15 ISG20 ZNFX1 MX1 DDX3X
0.0107739	8	78	3.96841	GO:0019882 antigen processing and presentation	http://amigo.geneontology.org/amigo/term/GO:0019882	FCGR3A TAP2 PSMB8 TAP1 MR1 RAB8B TAPBPL RELB
0.0110933	17	277	2.3746	GO:0033674 positive regulation of kinase activity	http://amigo.geneontology.org/amigo/term/GO:0033674	NCF1 DDR2 FGF1 PTK2B LCP2 PSEN1 FGR CASS4 LRRK2 PIK3R6 RASSF2 CHI3L1 STOX1 LYN ADAM8 DDX3X CD81
0.0114098	31	655	1.83123	GO:0051241 negative regulation of multicellular organismal process	http://amigo.geneontology.org/amigo/term/GO:0051241	ADAMTS18 IL18R1 BCL6 ARG2 MYLIP TNFRSF1A SOX15 PTK2B IL1R2 RFLNB CPB2 TNFAIP6 CHSY1 PDE4B BCL3 VSIR IP6K1 PSEN1 E2F2 SRGN GPR4 LYN NFKB1 TRIB1 RC3H2 TNFRSF1B IRF1 NMI C5AR2 RELB THBD
0.0114444	24	460	2.01871	GO:0006511 ubiquitin-dependent protein catabolic process	http://amigo.geneontology.org/amigo/term/GO:0006511	UBE2B UBE2W UBAP1 KLHL8 AKIRIN2 MYLIP PIAS1 PTK2B USP34 CYLD FEM1C USP3 RNF144B DTX3L USP15 PSEN1 LRRK2 USP32 FBXO38 PELI1 UBR1 FBXL5 TRIB1 COP1
0.0115731	10	118	3.27899	GO:0002822 regulation of adaptive immune response based on somatic recombination of immune receptors built from immunoglobulin superfamily domains	http://amigo.geneontology.org/amigo/term/GO:0002822	IL18R1 KMT5B BCL6 TAP2 MR1 ARID5A FBXO38 RC3H2 TNFRSF1B CD81
0.011693	6	45	5.15894	GO:0002763 positive regulation of myeloid leukocyte differentiation	http://amigo.geneontology.org/amigo/term/GO:0002763	CREB1 EVI2B KLF10 CD101 TRIB1 OCSTAMP
0.011693	6	45	5.15894	GO:0006949 syncytium formation	http://amigo.geneontology.org/amigo/term/GO:0006949	CD53 TNFSF14 SBNO2 OCSTAMP CD81 EHD1
0.011693	6	45	5.15894	GO:0060324 face development	http://amigo.geneontology.org/amigo/term/GO:0060324	NIPBL RAB3GAP1 EP300 CRISPLD2 BRAF RAF1
0.0117592	4	18	8.59823	GO:0032958 inositol phosphate biosynthetic process	http://amigo.geneontology.org/amigo/term/GO:0032958	PTK2B IPMK IP6K1 PTAFR
0.0118078	89	2496	1.37964	GO:0065008 regulation of biological quality	http://amigo.geneontology.org/amigo/term/GO:0065008	VASP PRKAA1 SP3 STAU1 TCIRG1 EPS8 MYD88 CDKN2AIP ADAMTS18 IL18R1 BCL6 SENP2 SEMA4D FCGR3A STEAP4 ECE1 ATF7IP MTMR9 MYLIP SKIL FMNL1 GRB2 TEC CREB1 PTK2B RICTOR CPB2 STXBP3 ADAR TG HCK SLC22A1 PDE4B USP3 KMT2E DAGLB TRPC5 UBE2B KCNQ1 SSH2 IP6K1 PSEN1 FGR MORC3 IRS2 NAIF1 IL1RAP ACVR1B ISG15 TMF1 BTG2 EP300 BRWD3 LRRK2 GAPT ADORA2A RASSF2 USF1 GPR4 ARID4A STOX1 IL1RN XCR1 LYN CCDC186 NFKB1 FBXL5 ST…
0.011958	13	184	2.73368	GO:0031346 positive regulation of cell projection organization	http://amigo.geneontology.org/amigo/term/GO:0031346	SEMA4D PTK2B NDEL1 CEP120 EP300 RIPOR2 TAPT1 LYN NIN FBXO38 BRAF RETREG3 DEF8
0.0123705	8	80	3.8692	GO:0002821 positive regulation of adaptive immune response	http://amigo.geneontology.org/amigo/term/GO:0002821	IL18R1 KMT5B TAP2 AKIRIN2 MR1 ARID5A FBXO38 CD81
0.0126202	5	31	6.24065	GO:0045071 negative regulation of viral genome replication	http://amigo.geneontology.org/amigo/term/GO:0045071	IFIH1 ISG15 ISG20 ZNFX1 MX1
0.0126202	5	31	6.24065	GO:0060323 head morphogenesis	http://amigo.geneontology.org/amigo/term/GO:0060323	NIPBL RAB3GAP1 EP300 CRISPLD2 BRAF
0.0126202	5	31	6.24065	GO:1900026 positive regulation of substrate adhesion-dependent cell spreading	http://amigo.geneontology.org/amigo/term/GO:1900026	CASS4 PREX1 BRAF OLFM4 CRKL
0.0128796	28	576	1.88086	GO:0045597 positive regulation of cell differentiation	http://amigo.geneontology.org/amigo/term/GO:0045597	BCL6 SEMA4D DDR2 CREB1 IL2RG EVI2B VSIR JUNB TNFSF14 RHOH ACVR1B KLF10 CASS4 ISG15 PREX1 PIK3R6 CD101 PKDCC NIN STAT3 BRAF OLFM4 TRIB1 ADAM8 TNFRSF1B OCSTAMP CRKL CEBPB
0.0129965	13	186	2.70428	GO:0007162 negative regulation of cell adhesion	http://amigo.geneontology.org/amigo/term/GO:0007162	ADAMTS18 BCL6 SEMA4D ARG2 VSIR ADORA2A RIPOR2 IL1RN PELI1 RC3H2 IRF1 TARM1 CEBPB
0.013278	44	1050	1.62138	GO:0016477 cell migration	http://amigo.geneontology.org/amigo/term/GO:0016477	VAV1 EPS8 MYD88 NIPBL SEMA4D PSTPIP2 DDX58 DDR2 FGF1 PTK2B BST1 ADGRG3 S100A9 TNFAIP6 FAP PDE4B DIXDC1 VSIR SELL PSEN1 FGR NDEL1 IRS2 TNFSF14 ACVR1B CASS4 PREX1 LRRK2 RIPOR2 ITGB7 CCR1 LYN CNN2 C5AR1 STAT3 BRAF TRIB1 JAML ADAM8 PTPRJ C5AR2 DACH1 CRKL CD81
0.0135768	13	187	2.68982	GO:1903320 regulation of protein modification by small protein conjugation or removal	http://amigo.geneontology.org/amigo/term/GO:1903320	SENP2 PIAS1 TANK DTX3L PSEN1 TNIP1 ISG15 LRRK2 PELI1 BIRC3 NMI DDX3X XIAP
0.0140431	12	165	2.81397	GO:0031098 stress-activated protein kinase signaling cascade	http://amigo.geneontology.org/amigo/term/GO:0031098	MYD88 NCF1 PTK2B CYLD DUSP16 FAS LRRK2 RASSF2 LYN NFKB1 TRIB1 XIAP
0.0141114	4	19	8.14569	GO:0032727 positive regulation of interferon-alpha production	http://amigo.geneontology.org/amigo/term/GO:0032727	DDX58 IFIH1 DDX3X IRF7
0.0141114	4	19	8.14569	GO:0060142 regulation of syncytium formation by plasma membrane fusion	http://amigo.geneontology.org/amigo/term/GO:0060142	CD53 TNFSF14 OCSTAMP EHD1
0.0143156	3	9	12.8973	GO:0002158 osteoclast proliferation	http://amigo.geneontology.org/amigo/term/GO:0002158	TCIRG1 JUNB OCSTAMP
0.0143156	5	32	6.04563	GO:0034142 toll-like receptor 4 signaling pathway	http://amigo.geneontology.org/amigo/term/GO:0034142	LY96 PIK3AP1 LYN PELI1 NMI
0.0143156	3	9	12.8973	GO:1903054 negative regulation of extracellular matrix organization	http://amigo.geneontology.org/amigo/term/GO:1903054	TNFRSF1A FAP TNFRSF1B
0.0143372	7	64	4.23194	GO:0007229 integrin-mediated signaling pathway	http://amigo.geneontology.org/amigo/term/GO:0007229	FYB1 TEC PTK2B FGR ISG15 ITGB7 VAV1
0.014507	44	1056	1.61217	GO:0045595 regulation of cell differentiation	http://amigo.geneontology.org/amigo/term/GO:0045595	TCIRG1 BCL6 SEMA4D AKIRIN2 SKIL TNFRSF1A DDR2 NFAM1 CREB1 PTK2B RFLNB TNFAIP6 IL2RG DIXDC1 EVI2B VSIR PSEN1 JUNB TNFSF14 RHOH ACVR1B KLF10 CASS4 ISG15 PREX1 LRRK2 PIK3R6 RASSF2 CD101 PKDCC LYN NIN STAT3 BRAF OLFM4 TRIB1 ADAM8 RC3H2 TNFRSF1B OCSTAMP IRF1 CRKL CEBPB DUSP15
0.0149793	14	213	2.54314	GO:0051251 positive regulation of lymphocyte activation	http://amigo.geneontology.org/amigo/term/GO:0051251	MYD88 KMT5B BCL6 AKIRIN2 IL2RG VSIR IRS2 TNFSF14 RHOH PIK3R6 CD80 PELI1 ADAM8 CD81
0.0149841	18	312	2.23223	GO:0045785 positive regulation of cell adhesion	http://amigo.geneontology.org/amigo/term/GO:0045785	BCL6 ADAM19 PTK2B IL2RG VSIR TNFSF14 RHOH CASS4 PREX1 PIK3R6 CD80 BRAF OLFM4 ADAM8 PTPRJ VAV1 CRKL CD81
0.0150687	144	4432	1.25714	GO:0009058 biosynthetic process	http://amigo.geneontology.org/amigo/term/GO:0009058	ZNF143 USF1 PRKAA1 SP3 ARID4B NAB1 GTF2B MYD88 NIPBL IL18R1 MXD1 BCL6 NFE2 SEMA4D ARG2 CREBRF KDM4A ATF7IP NCF1 CHST15 DDX58 KDM7A ZNF614 ELL AKIRIN2 PSPC1 BACH1 SKIL MLXIP TNFRSF1A MAP3K2 STAT2 CCNL2 DDR2 NFAM1 CSGALNACT2 FGF1 MIER1 SOX15 CREB1 PIAS1 LITAF IRF9 CCNT1 PTK2B NFKB2 CDS2 ADGRG3 CYLD CHSY1 SAFB HCK ARID3A SF3B1 PTX3 FOXS1 KMT2E ETS2 DAGLB BCL3 DTX3L MOCS1 KAT8 CHST11 IPMK IP6K1 PSEN1…
0.0150687	142	4361	1.25986	GO:1901576 organic substance biosynthetic process	http://amigo.geneontology.org/amigo/term/GO:1901576	ZNF143 USF1 PRKAA1 SP3 ARID4B NAB1 GTF2B MYD88 NIPBL IL18R1 MXD1 BCL6 NFE2 SEMA4D CREBRF KDM4A ATF7IP NCF1 CHST15 DDX58 KDM7A ZNF614 ELL AKIRIN2 PSPC1 BACH1 SKIL MLXIP TNFRSF1A MAP3K2 STAT2 CCNL2 DDR2 NFAM1 CSGALNACT2 FGF1 MIER1 SOX15 CREB1 PIAS1 LITAF IRF9 CCNT1 PTK2B NFKB2 CDS2 ADGRG3 CYLD CHSY1 SAFB HCK ARID3A SF3B1 FOXS1 KMT2E ETS2 DAGLB BCL3 DTX3L MOCS1 KAT8 CHST11 IPMK IP6K1 PSEN1 BATF3 IRS…
0.0152671	11	145	2.93526	GO:0043547 positive regulation of GTPase activity	http://amigo.geneontology.org/amigo/term/GO:0043547	TBC1D14 SEMA4D IQSEC1 TIAM2 NDEL1 RAB3GAP1 PREX1 RAPGEF1 SNX18 VAV1 CRKL
0.0152671	11	145	2.93526	GO:0045732 positive regulation of protein catabolic process	http://amigo.geneontology.org/amigo/term/GO:0045732	MYLIP PIAS1 PTK2B PSEN1 LRRK2 FBXL5 TRIB1 ADAM8 TNFRSF1B COP1 CD81
0.0153363	18	313	2.2251	GO:0043410 positive regulation of MAPK cascade	http://amigo.geneontology.org/amigo/term/GO:0043410	MYD88 NCF1 FGF1 PTK2B PSEN1 SORBS3 LRRK2 PIK3R6 RASSF2 CHI3L1 C5AR1 BRAF ADAM8 C5AR2 XIAP CRKL RAF1 CD81
0.0154094	6	48	4.8365	GO:0045123 cellular extravasation	http://amigo.geneontology.org/amigo/term/GO:0045123	SELL RIPOR2 ITGB7 JAML ADAM8 CRKL
0.0156898	30	643	1.80523	GO:0030334 regulation of cell migration	http://amigo.geneontology.org/amigo/term/GO:0030334	MYD88 NIPBL SEMA4D DDX58 DDR2 FGF1 PTK2B BST1 ADGRG3 TNFAIP6 VSIR FGR IRS2 TNFSF14 ACVR1B CASS4 RIPOR2 CCR1 LYN CNN2 C5AR1 STAT3 BRAF TRIB1 ADAM8 PTPRJ C5AR2 DACH1 CRKL CD81
0.0159478	5	33	5.86243	GO:0070266 necroptotic process	http://amigo.geneontology.org/amigo/term/GO:0070266	CYLD FAS IPMK PELI1 BIRC3
0.0159478	5	33	5.86243	GO:0097028 dendritic cell differentiation	http://amigo.geneontology.org/amigo/term/GO:0097028	PSEN1 BATF3 LYN RELB CEBPB
0.0161432	9	104	3.34835	GO:0032635 interleukin-6 production	http://amigo.geneontology.org/amigo/term/GO:0032635	MYD88 DDX58 AKIRIN2 IFIH1 IL1RAP ARID5A IL6R C5AR2 CEBPB
0.0161432	9	104	3.34835	GO:0032675 regulation of interleukin-6 production	http://amigo.geneontology.org/amigo/term/GO:0032675	MYD88 DDX58 AKIRIN2 IFIH1 IL1RAP ARID5A IL6R C5AR2 CEBPB
0.0161432	140	4300	1.25974	GO:0044249 cellular biosynthetic process	http://amigo.geneontology.org/amigo/term/GO:0044249	ZNF143 USF1 PRKAA1 SP3 ARID4B NAB1 GTF2B MYD88 NIPBL IL18R1 MXD1 BCL6 NFE2 SEMA4D CREBRF KDM4A ATF7IP NCF1 DDX58 KDM7A ZNF614 ELL AKIRIN2 PSPC1 BACH1 SKIL MLXIP TNFRSF1A MAP3K2 STAT2 CCNL2 DDR2 NFAM1 CSGALNACT2 FGF1 MIER1 SOX15 CREB1 PIAS1 LITAF IRF9 CCNT1 PTK2B NFKB2 CDS2 ADGRG3 CYLD CHSY1 SAFB HCK ARID3A SF3B1 PTX3 FOXS1 KMT2E ETS2 DAGLB BCL3 DTX3L MOCS1 KAT8 CHST11 IP6K1 PSEN1 BATF3 IRS2 JUNB …
0.0161785	32	703	1.76123	GO:0044087 regulation of cellular component biogenesis	http://amigo.geneontology.org/amigo/term/GO:0044087	TBC1D14 VASP PRKAA1 EPS8 MYD88 SEMA4D ATF7IP GRB2 PTK2B RICTOR HCK LIMK2 SSH2 NDEL1 CEP120 IL1RAP RAB3GAP1 SORBS3 ISG15 EP300 LRRK2 RIPOR2 TAPT1 HIP1R BRAF PTPRJ SNX18 DDX3X DEF8 RAF1 CNOT6L TRABD2B
0.0162328	13	192	2.61977	GO:0046651 lymphocyte proliferation	http://amigo.geneontology.org/amigo/term/GO:0046651	MYD88 BCL6 ARG2 VSIR IRS2 GAPT LYN PELI1 RC3H2 TNFRSF1B IRF1 CD81 CEBPB
0.0162965	159	4981	1.2351	GO:0034641 cellular nitrogen compound metabolic process	http://amigo.geneontology.org/amigo/term/GO:0034641	TDRD7 UBE2B ZNF143 USF1 NABP1 PRKAA1 DDIT4 SP3 ARID4B NAB1 UPF2 GTF2B MYD88 NIPBL IL18R1 MXD1 KMT5B BCL6 NFE2 SEMA4D CREBRF KDM4A ECE1 ATF7IP NCF1 DDX58 KDM7A ZNF614 ELL AKIRIN2 PSPC1 BACH1 SKIL MLXIP TNFRSF1A MAP3K2 STAT2 CCNL2 DDR2 NFAM1 FGF1 MIER1 SOX15 CREB1 PIAS1 LITAF IRF9 CCNT1 PTK2B NFKB2 ADGRG3 CYLD VCPIP1 DHX34 NYNRIN PAPOLG ADAR SAFB HCK WTAP UPP1 ARID3A PDE4B USP3 PTBP2 SF3B1 PTX3 FOX…
0.0169271	15	241	2.40822	GO:0002696 positive regulation of leukocyte activation	http://amigo.geneontology.org/amigo/term/GO:0002696	MYD88 KMT5B BCL6 AKIRIN2 IL2RG VSIR FGR IRS2 TNFSF14 RHOH PIK3R6 CD80 PELI1 ADAM8 CD81
0.0169493	20	369	2.09713	GO:0120035 regulation of plasma membrane bounded cell projection organization	http://amigo.geneontology.org/amigo/term/GO:0120035	SEMA4D MYLIP PTK2B LIMK2 PSEN1 NDEL1 CEP120 EP300 LRRK2 ITM2C RIPOR2 TAPT1 LYN NIN FBXO38 BRAF RETREG3 DEF8 CRKL CDHR5
0.0171073	10	126	3.0708	GO:0071216 cellular response to biotic stimulus	http://amigo.geneontology.org/amigo/term/GO:0071216	MYD88 LITAF PDE4B LY96 ARID5A LYN NFKB1 SBNO2 TRIB1 TNFRSF1B
0.0171073	10	126	3.0708	GO:0071674 mononuclear cell migration	http://amigo.geneontology.org/amigo/term/GO:0071674	EPS8 PTK2B TNFSF14 ITGB7 CCR1 LYN C5AR1 JAML ADAM8 CRKL
0.0175551	13	194	2.59277	GO:0032943 mononuclear cell proliferation	http://amigo.geneontology.org/amigo/term/GO:0032943	MYD88 BCL6 ARG2 VSIR IRS2 GAPT LYN PELI1 RC3H2 TNFRSF1B IRF1 CD81 CEBPB
0.0177147	7	67	4.04245	GO:0002456 T cell mediated immunity	http://amigo.geneontology.org/amigo/term/GO:0002456	IL18R1 TAP2 MR1 ARID5A FBXO38 TNFRSF1B CD81
0.0179601	44	1071	1.58959	GO:0031327 negative regulation of cellular biosynthetic process	http://amigo.geneontology.org/amigo/term/GO:0031327	SP3 NAB1 NIPBL MXD1 BCL6 SEMA4D KDM4A ATF7IP PSPC1 BACH1 SKIL SOX15 CREB1 PIAS1 FOXS1 ETS2 BCL3 KAT8 PSEN1 BATF3 ARID5A KLF10 SORBS3 BTG2 PHF12 EP300 RXRA ZNF263 ARID4A ATXN1 NFKB1 BACH2 SBNO2 PARP9 HIC1 CREBBP IRF1 DDX3X RELB DACH1 BASP1 CNOT6L ZNF148 CEBPB
0.0183398	6	50	4.64304	GO:0045670 regulation of osteoclast differentiation	http://amigo.geneontology.org/amigo/term/GO:0045670	CREB1 TNFAIP6 KLF10 RASSF2 OCSTAMP CEBPB
0.018738	3	10	11.6076	GO:1901741 positive regulation of myoblast fusion	http://amigo.geneontology.org/amigo/term/GO:1901741	CD53 TNFSF14 EHD1
0.0193446	4	21	7.36991	GO:0071354 cellular response to interleukin-6	http://amigo.geneontology.org/amigo/term/GO:0071354	IL6R NFKB1 SBNO2 STAT3
0.0194301	20	374	2.06909	GO:0031344 regulation of cell projection organization	http://amigo.geneontology.org/amigo/term/GO:0031344	SEMA4D MYLIP PTK2B LIMK2 PSEN1 NDEL1 CEP120 EP300 LRRK2 ITM2C RIPOR2 TAPT1 LYN NIN FBXO38 BRAF RETREG3 DEF8 CRKL CDHR5
0.0199752	11	151	2.81863	GO:0050670 regulation of lymphocyte proliferation	http://amigo.geneontology.org/amigo/term/GO:0050670	MYD88 BCL6 ARG2 VSIR IRS2 LYN PELI1 TNFRSF1B IRF1 CD81 CEBPB
0.0200046	2	3	25.7947	GO:0001550 ovarian cumulus expansion	http://amigo.geneontology.org/amigo/term/GO:0001550	TNFAIP6 PTX3
0.0200046	6	51	4.552	GO:0001960 negative regulation of cytokine-mediated signaling pathway	http://amigo.geneontology.org/amigo/term/GO:0001960	STAT2 IL1R2 ADAR ISG15 IL1RN XIAP
0.0200046	2	3	25.7947	GO:0010710 regulation of collagen catabolic process	http://amigo.geneontology.org/amigo/term/GO:0010710	FAP VSIR
0.0200046	2	3	25.7947	GO:0048165 fused antrum stage	http://amigo.geneontology.org/amigo/term/GO:0048165	TNFAIP6 PTX3
0.0200046	31	685	1.75103	GO:0070647 protein modification by small protein conjugation or removal	http://amigo.geneontology.org/amigo/term/GO:0070647	UBE2B SENP7 UBE2W SENP2 KLHL8 MYLIP PIAS1 USP34 CYLD TANK VCPIP1 IFIH1 USP3 RNF144B DTX3L USP15 PSEN1 UBA7 TNIP1 ISG15 LRRK2 USP32 FBXO38 HERC5 PELI1 FBXL5 RC3H2 BIRC3 NMI DDX3X XIAP
0.0200046	2	3	25.7947	GO:1903944 negative regulation of hepatocyte apoptotic process	http://amigo.geneontology.org/amigo/term/GO:1903944	PRKAA1 ADAR
0.0200046	2	3	25.7947	GO:2000660 negative regulation of interleukin-1-mediated signaling pathway	http://amigo.geneontology.org/amigo/term/GO:2000660	IL1R2 IL1RN
0.0200943	69	1882	1.41857	GO:0009653 anatomical structure morphogenesis	http://amigo.geneontology.org/amigo/term/GO:0009653	TDRD7 VASP SP3 TCIRG1 EPS8 NIPBL BCL6 SEMA4D ECE1 SKIL FMNL1 TNFRSF1A STAT2 GRB2 FGF1 CREB1 PTK2B NFKB2 CD53 RFLNB RILPL2 HCK FAP BCL3 CHST11 KCNQ1 PSEN1 FGR NDEL1 JUNB TNFSF14 RAB3GAP1 E2F2 PBX2 CASS4 TMF1 PREX1 IMPG2 EP300 BRWD3 LRRK2 PIK3R6 SAT1 RIPOR2 CHI3L1 GPR4 ITGB7 STOX1 PROK2 PKDCC IL1RN NFKB1 NIN SBNO2 C5AR1 CRISPLD2 STAT3 BRAF OLFM4 ADAM8 TNFRSF1B OCSTAMP EMB CRKL CD81 KDM6B EHD1 CEBPB…
0.0203058	7	69	3.92528	GO:0032755 positive regulation of interleukin-6 production	http://amigo.geneontology.org/amigo/term/GO:0032755	MYD88 DDX58 AKIRIN2 IFIH1 IL1RAP ARID5A IL6R
0.021084	9	109	3.19476	GO:0050792 regulation of viral process	http://amigo.geneontology.org/amigo/term/GO:0050792	STAU1 ADAR IFIH1 PTX3 ISG15 ISG20 ZNFX1 MX1 DDX3X
0.0216056	11	153	2.78178	GO:0032944 regulation of mononuclear cell proliferation	http://amigo.geneontology.org/amigo/term/GO:0032944	MYD88 BCL6 ARG2 VSIR IRS2 LYN PELI1 TNFRSF1B IRF1 CD81 CEBPB
0.0216804	6	52	4.46447	GO:0060761 negative regulation of response to cytokine stimulus	http://amigo.geneontology.org/amigo/term/GO:0060761	STAT2 IL1R2 ADAR ISG15 IL1RN XIAP
0.0217493	14	224	2.41825	GO:0010975 regulation of neuron projection development	http://amigo.geneontology.org/amigo/term/GO:0010975	SEMA4D MYLIP PTK2B PSEN1 NDEL1 EP300 LRRK2 ITM2C LYN NIN FBXO38 BRAF RETREG3 CRKL
0.0219178	38	900	1.63366	GO:0009968 negative regulation of signal transduction	http://amigo.geneontology.org/amigo/term/GO:0009968	PRKAA1 DDIT4 BCL6 SKIL STAT2 DUSP6 LITAF ADGRG3 CYLD IL1R2 TANK TNFAIP6 ADAR PDE4B BCL3 CHST11 DUSP16 UBE2B PSEN1 TNIP1 RHOH ISG15 RASA2 LRRK2 RASSF2 RIPOR2 IL1RN LYN RAPGEF1 UBR1 TRIB1 PTPRJ HIC1 NMI DDX3X XIAP RAF1 TRABD2B
0.0222762	4	22	7.03492	GO:0045589 regulation of regulatory T cell differentiation	http://amigo.geneontology.org/amigo/term/GO:0045589	BCL6 IL2RG VSIR IRF1
0.0224826	52	1339	1.5026	GO:0033554 cellular response to stress	http://amigo.geneontology.org/amigo/term/GO:0033554	UBE2B NABP1 PRKAA1 DDIT4 MYD88 NIPBL CDKN2AIP KMT5B BCL6 PHF1 ARG2 MARCKS NCF1 AKIRIN2 SUSD6 BACH1 SKIL TNFRSF1A GRB2 FGF1 PTK2B CYLD TANK VCPIP1 USP3 BCL3 DTX3L DUSP16 FAS PSEN1 MORC3 KLF10 BTG2 EP300 LRRK2 RASSF2 STOX1 LYN NFKB1 SMG1 BRAF PARP9 TRIB1 ADAM8 TNFRSF1B HIC1 BRF2 DDX3X XIAP KDM6B UBE2W CEBPB
0.0227674	8	90	3.43929	GO:0030278 regulation of ossification	http://amigo.geneontology.org/amigo/term/GO:0030278	NIPBL DDR2 PTK2B RFLNB CHSY1 ISG15 SRGN PKDCC
0.0227674	10	132	2.93121	GO:0045619 regulation of lymphocyte differentiation	http://amigo.geneontology.org/amigo/term/GO:0045619	BCL6 NFAM1 IL2RG VSIR RHOH PIK3R6 BRAF ADAM8 RC3H2 IRF1
0.0232574	7	71	3.81471	GO:0002832 negative regulation of response to biotic stimulus	http://amigo.geneontology.org/amigo/term/GO:0002832	ARG2 STAT2 ADAR USP15 ISG15 TRIB1 NMI
0.0232574	44	1089	1.56331	GO:0009890 negative regulation of biosynthetic process	http://amigo.geneontology.org/amigo/term/GO:0009890	SP3 NAB1 NIPBL MXD1 BCL6 SEMA4D KDM4A ATF7IP PSPC1 BACH1 SKIL SOX15 CREB1 PIAS1 FOXS1 ETS2 BCL3 KAT8 PSEN1 BATF3 ARID5A KLF10 SORBS3 BTG2 PHF12 EP300 RXRA ZNF263 ARID4A ATXN1 NFKB1 BACH2 SBNO2 PARP9 HIC1 CREBBP IRF1 DDX3X RELB DACH1 BASP1 CNOT6L ZNF148 CEBPB
0.0232574	9	111	3.13719	GO:0045580 regulation of T cell differentiation	http://amigo.geneontology.org/amigo/term/GO:0045580	BCL6 IL2RG VSIR RHOH PIK3R6 BRAF ADAM8 RC3H2 IRF1
0.0232574	7	71	3.81471	GO:0070167 regulation of biomineral tissue development	http://amigo.geneontology.org/amigo/term/GO:0070167	DDR2 PTK2B RFLNB ISG15 SRGN PKDCC CEBPB
0.023524	30	665	1.74551	GO:1901701 cellular response to oxygen-containing compound	http://amigo.geneontology.org/amigo/term/GO:1901701	PRKAA1 DDIT4 MYD88 NCF1 GRB2 CREB1 LITAF PTK2B PDE4B LY96 KCNQ1 PSEN1 NDEL1 IRS2 ARID5A LRRK2 RXRA USF1 LYN CCDC186 NFKB1 SBNO2 UBR1 STAT3 TRIB1 TNFRSF1B CRKL RAF1 KDM6B CEBPB
0.0237103	3	11	10.5524	GO:0002467 germinal center formation	http://amigo.geneontology.org/amigo/term/GO:0002467	BCL6 NFKB2 BCL3
0.0237103	3	11	10.5524	GO:1903909 regulation of receptor clustering	http://amigo.geneontology.org/amigo/term/GO:1903909	TNFAIP6 CRKL CD81
0.0237403	23	465	1.9138	GO:0043549 regulation of kinase activity	http://amigo.geneontology.org/amigo/term/GO:0043549	NCF1 DDR2 FGF1 PTK2B ADAR LCP2 DUSP16 PSEN1 FGR IRS2 CASS4 LRRK2 PIK3R6 RASSF2 CHI3L1 STOX1 LYN C5AR1 TRIB1 ADAM8 PTPRJ DDX3X CD81
0.0247336	47	1188	1.53075	GO:0048870 cell motility	http://amigo.geneontology.org/amigo/term/GO:0048870	VAV1 EPS8 MYD88 NIPBL SEMA4D PSTPIP2 DDX58 DDR2 FGF1 PTK2B BST1 ADGRG3 S100A9 TNFAIP6 FAP PDE4B DIXDC1 VSIR UBE2B SELL PSEN1 FGR NDEL1 IRS2 TNFSF14 ACVR1B CASS4 TMF1 ENKUR PREX1 LRRK2 RIPOR2 ITGB7 CCR1 LYN CNN2 C5AR1 STAT3 BRAF TRIB1 JAML ADAM8 PTPRJ C5AR2 DACH1 CRKL CD81
0.0247336	47	1188	1.53075	GO:0051674 localization of cell	http://amigo.geneontology.org/amigo/term/GO:0051674	VAV1 EPS8 MYD88 NIPBL SEMA4D PSTPIP2 DDX58 DDR2 FGF1 PTK2B BST1 ADGRG3 S100A9 TNFAIP6 FAP PDE4B DIXDC1 VSIR UBE2B SELL PSEN1 FGR NDEL1 IRS2 TNFSF14 ACVR1B CASS4 TMF1 ENKUR PREX1 LRRK2 RIPOR2 ITGB7 CCR1 LYN CNN2 C5AR1 STAT3 BRAF TRIB1 JAML ADAM8 PTPRJ C5AR2 DACH1 CRKL CD81
0.0251548	21	412	1.97217	GO:0045859 regulation of protein kinase activity	http://amigo.geneontology.org/amigo/term/GO:0045859	NCF1 DDR2 FGF1 PTK2B ADAR LCP2 DUSP16 PSEN1 FGR CASS4 LRRK2 PIK3R6 RASSF2 CHI3L1 STOX1 LYN C5AR1 TRIB1 ADAM8 PTPRJ DDX3X
0.0251923	6	54	4.29912	GO:0002275 myeloid cell activation involved in immune response	http://amigo.geneontology.org/amigo/term/GO:0002275	MYD88 STXBP3 FGR LYN SBNO2 NMI
0.0251923	6	54	4.29912	GO:0010507 negative regulation of autophagy	http://amigo.geneontology.org/amigo/term/GO:0010507	KDM4A MTMR9 IL10RA TBC1D14 LRRK2 STAT3
0.0251923	6	54	4.29912	GO:0070664 negative regulation of leukocyte proliferation	http://amigo.geneontology.org/amigo/term/GO:0070664	BCL6 ARG2 VSIR LYN PELI1 CEBPB
0.0266149	7	73	3.7102	GO:0110149 regulation of biomineralization	http://amigo.geneontology.org/amigo/term/GO:0110149	DDR2 PTK2B RFLNB ISG15 SRGN PKDCC CEBPB
0.0269251	5	38	5.09106	GO:0010171 body morphogenesis	http://amigo.geneontology.org/amigo/term/GO:0010171	NIPBL RAB3GAP1 EP300 CRISPLD2 BRAF
0.0276469	11	159	2.67681	GO:0051403 stress-activated MAPK cascade	http://amigo.geneontology.org/amigo/term/GO:0051403	MYD88 NCF1 PTK2B CYLD DUSP16 FAS LRRK2 RASSF2 NFKB1 TRIB1 XIAP
0.0285691	7	74	3.66006	GO:0007173 epidermal growth factor receptor signaling pathway	http://amigo.geneontology.org/amigo/term/GO:0007173	NCF1 GRB2 PSEN1 RASSF2 HIP1R BRAF PTPRJ
0.0287031	39	948	1.59176	GO:0010648 negative regulation of cell communication	http://amigo.geneontology.org/amigo/term/GO:0010648	PRKAA1 DDIT4 BCL6 SKIL STAT2 DUSP6 LITAF ADGRG3 CYLD IL1R2 TANK TNFAIP6 ADAR PDE4B BCL3 CHST11 DUSP16 UBE2B PSEN1 TNIP1 RHOH ISG15 RASA2 LRRK2 RASSF2 RIPOR2 IL1RN LYN RAPGEF1 UBR1 BRAF TRIB1 PTPRJ HIC1 NMI DDX3X XIAP RAF1 TRABD2B
0.0294683	4	24	6.44867	GO:0034389 lipid droplet organization	http://amigo.geneontology.org/amigo/term/GO:0034389	PRKAA1 CDS2 RAB3GAP1 FITM1
0.0294683	4	24	6.44867	GO:0045066 regulatory T cell differentiation	http://amigo.geneontology.org/amigo/term/GO:0045066	BCL6 IL2RG VSIR IRF1
0.0297242	5	39	4.96052	GO:0043470 regulation of carbohydrate catabolic process	http://amigo.geneontology.org/amigo/term/GO:0043470	DDIT4 PPP1R3B PSEN1 EP300 STAT3
0.0297242	6	56	4.14558	GO:0098586 cellular response to virus	http://amigo.geneontology.org/amigo/term/GO:0098586	DDX58 ADAR IFIH1 USP15 NFKB1 DDX3X
0.0297242	6	56	4.14558	GO:1901224 positive regulation of NIK/NF-kappaB signaling	http://amigo.geneontology.org/amigo/term/GO:1901224	IL18R1 TNFSF14 EP300 RC3H2 NMI DDX3X
0.0297622	3	12	9.67301	GO:1901739 regulation of myoblast fusion	http://amigo.geneontology.org/amigo/term/GO:1901739	CD53 TNFSF14 EHD1
0.0297622	3	12	9.67301	GO:1902916 positive regulation of protein polyubiquitination	http://amigo.geneontology.org/amigo/term/GO:1902916	NMI DDX3X XIAP
0.030107	8	95	3.25828	GO:0045834 positive regulation of lipid metabolic process	http://amigo.geneontology.org/amigo/term/GO:0045834	FGF1 CREB1 PTK2B DAGLB FGR IRS2 LYN CD81
0.0307592	39	953	1.58341	GO:0023057 negative regulation of signaling	http://amigo.geneontology.org/amigo/term/GO:0023057	PRKAA1 DDIT4 BCL6 SKIL STAT2 DUSP6 LITAF ADGRG3 CYLD IL1R2 TANK TNFAIP6 ADAR PDE4B BCL3 CHST11 DUSP16 UBE2B PSEN1 TNIP1 RHOH ISG15 RASA2 LRRK2 RASSF2 RIPOR2 IL1RN LYN RAPGEF1 UBR1 BRAF TRIB1 PTPRJ HIC1 NMI DDX3X XIAP RAF1 TRABD2B
0.0307592	15	260	2.23223	GO:0042326 negative regulation of phosphorylation	http://amigo.geneontology.org/amigo/term/GO:0042326	DDIT4 SEMA4D DUSP6 ADAR DUSP16 UBE2B PSEN1 IRS2 LRRK2 RASSF2 LYN STAT3 TRIB1 PTPRJ CRKL
0.031045	11	162	2.62724	GO:1902115 regulation of organelle assembly	http://amigo.geneontology.org/amigo/term/GO:1902115	TBC1D14 PRKAA1 HCK LIMK2 CEP120 IL1RAP RAB3GAP1 LRRK2 TAPT1 SNX18 CNOT6L
0.0317891	6	57	4.07285	GO:0002444 myeloid leukocyte mediated immunity	http://amigo.geneontology.org/amigo/term/GO:0002444	MYD88 DDX58 STXBP3 KMT2E FGR LYN
0.0317891	6	57	4.07285	GO:0048525 negative regulation of viral process	http://amigo.geneontology.org/amigo/term/GO:0048525	IFIH1 PTX3 ISG15 ISG20 ZNFX1 MX1
0.0317891	55	1464	1.45359	GO:0051649 establishment of localization in cell	http://amigo.geneontology.org/amigo/term/GO:0051649	SYS1 PRKAA1 TCIRG1 STEAP4 TAP2 NCF1 ABCA13 AKIRIN2 GOSR1 TBC1D14 PTK2B DENND3 BTBD8 DENND5A STXBP3 RILPL2 SLC22A1 TAP1 BCL3 DTX3L XPO6 LIMK2 DUSP16 UBE2B KPNA1 RAB8B STX11 PSEN1 FGR NDEL1 EPG5 NAIF1 WLS CEP120 PPP1R12A TBC1D23 LRRK2 ATXN1 XCR1 LYN CCDC186 STX6 BACH2 CNN2 STAT3 HIP1R BRAF TRPV6 STON2 SNX18 RAB3IP WASHC4 RAF1 CD81 EHD1
0.0317891	6	57	4.07285	GO:0070227 lymphocyte apoptotic process	http://amigo.geneontology.org/amigo/term/GO:0070227	ARG2 BCL3 IRS2 LYN ADAM8 CRKL
0.032038	7	76	3.56374	GO:0002824 positive regulation of adaptive immune response based on somatic recombination of immune receptors built from immunoglobulin superfamily domains	http://amigo.geneontology.org/amigo/term/GO:0002824	IL18R1 KMT5B TAP2 MR1 ARID5A FBXO38 CD81
0.0322463	10	140	2.76372	GO:0070646 protein modification by small protein removal	http://amigo.geneontology.org/amigo/term/GO:0070646	SENP7 SENP2 USP34 CYLD TANK VCPIP1 USP3 USP15 TNIP1 USP32
0.0322463	5	40	4.8365	GO:0071622 regulation of granulocyte chemotaxis	http://amigo.geneontology.org/amigo/term/GO:0071622	BST1 TNFAIP6 RIPOR2 C5AR1 C5AR2
0.0322463	5	40	4.8365	GO:0097300 programmed necrotic cell death	http://amigo.geneontology.org/amigo/term/GO:0097300	CYLD FAS IPMK PELI1 BIRC3
0.0322463	30	683	1.6995	GO:2000145 regulation of cell motility	http://amigo.geneontology.org/amigo/term/GO:2000145	MYD88 NIPBL SEMA4D DDX58 DDR2 FGF1 PTK2B BST1 ADGRG3 TNFAIP6 VSIR FGR IRS2 TNFSF14 ACVR1B CASS4 RIPOR2 CCR1 LYN CNN2 C5AR1 STAT3 BRAF TRIB1 ADAM8 PTPRJ C5AR2 DACH1 CRKL CD81
0.0328272	4	25	6.19073	GO:0002369 T cell cytokine production	http://amigo.geneontology.org/amigo/term/GO:0002369	IL18R1 ARID5A TNFRSF1B CD81
0.0328272	4	25	6.19073	GO:0002724 regulation of T cell cytokine production	http://amigo.geneontology.org/amigo/term/GO:0002724	IL18R1 ARID5A TNFRSF1B CD81
0.0328272	13	212	2.37262	GO:0042742 defense response to bacterium	http://amigo.geneontology.org/amigo/term/GO:0042742	MYD88 ARG2 AKIRIN2 TNFRSF1A BCL3 MR1 FGR ISG15 TMF1 ZNFX1 C5AR1 CEBPB PGLYRP4
0.0328272	4	25	6.19073	GO:0090218 positive regulation of lipid kinase activity	http://amigo.geneontology.org/amigo/term/GO:0090218	PTK2B FGR LYN CD81
0.0328729	36	866	1.60844	GO:1901700 response to oxygen-containing compound	http://amigo.geneontology.org/amigo/term/GO:1901700	PRKAA1 DDIT4 EPS8 MYD88 NCF1 AKIRIN2 GRB2 CREB1 LITAF PTK2B STXBP3 PDE4B LY96 KCNQ1 PSEN1 NDEL1 IRS2 ARID5A LRRK2 RXRA USF1 LYN CCDC186 NFKB1 SBNO2 PELI1 C5AR1 UBR1 STAT3 TRIB1 TNFRSF1B PTAFR CRKL RAF1 KDM6B CEBPB
0.0329412	18	342	2.03642	GO:0051347 positive regulation of transferase activity	http://amigo.geneontology.org/amigo/term/GO:0051347	NCF1 DDR2 FGF1 PTK2B LCP2 DTX3L PSEN1 FGR CASS4 LRRK2 PIK3R6 RASSF2 CHI3L1 STOX1 LYN ADAM8 DDX3X CD81
0.0334751	2	4	19.346	GO:0002424 T cell mediated immune response to tumor cell	http://amigo.geneontology.org/amigo/term/GO:0002424	MR1 FBXO38
0.0334751	2	4	19.346	GO:0002840 regulation of T cell mediated immune response to tumor cell	http://amigo.geneontology.org/amigo/term/GO:0002840	MR1 FBXO38
0.0334751	2	4	19.346	GO:0003332 negative regulation of extracellular matrix constituent secretion	http://amigo.geneontology.org/amigo/term/GO:0003332	TNFRSF1A TNFRSF1B
0.0334751	2	4	19.346	GO:0014901 satellite cell activation involved in skeletal muscle regeneration	http://amigo.geneontology.org/amigo/term/GO:0014901	SOX15 KPNA1
0.0334751	2	4	19.346	GO:0018076 N-terminal peptidyl-lysine acetylation	http://amigo.geneontology.org/amigo/term/GO:0018076	EP300 CREBBP
0.0334751	2	4	19.346	GO:0034158 toll-like receptor 8 signaling pathway	http://amigo.geneontology.org/amigo/term/GO:0034158	MYD88 DDX3X
0.0334751	31	716	1.67521	GO:0040012 regulation of locomotion	http://amigo.geneontology.org/amigo/term/GO:0040012	MYD88 NIPBL SEMA4D DDX58 DDR2 FGF1 PTK2B BST1 ADGRG3 TNFAIP6 VSIR FGR IRS2 TNFSF14 ACVR1B CASS4 LRRK2 RIPOR2 CCR1 LYN CNN2 C5AR1 STAT3 BRAF TRIB1 ADAM8 PTPRJ C5AR2 DACH1 CRKL CD81
0.0334751	2	4	19.346	GO:0046967 cytosol to endoplasmic reticulum transport	http://amigo.geneontology.org/amigo/term/GO:0046967	TAP2 TAP1
0.0334751	17	316	2.08153	GO:0051090 regulation of DNA-binding transcription factor activity	http://amigo.geneontology.org/amigo/term/GO:0051090	MYD88 IL18R1 DDX58 DDR2 NFAM1 ADGRG3 CYLD HCK FOXS1 BCL3 IL1RAP TRAF3 EP300 KDM5A PELI1 TRIB1 ADAM8
0.0334751	2	4	19.346	GO:0060244 negative regulation of cell proliferation involved in contact inhibition	http://amigo.geneontology.org/amigo/term/GO:0060244	FAP DACH1
0.0334751	2	4	19.346	GO:0071557 histone H3-K27 demethylation	http://amigo.geneontology.org/amigo/term/GO:0071557	KDM7A KDM6B
0.0334751	2	4	19.346	GO:0071623 negative regulation of granulocyte chemotaxis	http://amigo.geneontology.org/amigo/term/GO:0071623	TNFAIP6 C5AR2
0.0334751	2	4	19.346	GO:0090024 negative regulation of neutrophil chemotaxis	http://amigo.geneontology.org/amigo/term/GO:0090024	TNFAIP6 C5AR2
0.0334751	7	77	3.51746	GO:0090263 positive regulation of canonical Wnt signaling pathway	http://amigo.geneontology.org/amigo/term/GO:0090263	USP34 UBE2B WLS LRRK2 NFKB1 DDX3X XIAP
0.0334751	2	4	19.346	GO:1902339 positive regulation of apoptotic process involved in morphogenesis	http://amigo.geneontology.org/amigo/term/GO:1902339	TNFRSF1A TNFRSF1B
0.0334751	2	4	19.346	GO:1902623 negative regulation of neutrophil migration	http://amigo.geneontology.org/amigo/term/GO:1902623	TNFAIP6 C5AR2
0.0334751	2	4	19.346	GO:1903943 regulation of hepatocyte apoptotic process	http://amigo.geneontology.org/amigo/term/GO:1903943	PRKAA1 ADAR
0.0334751	2	4	19.346	GO:1904747 positive regulation of apoptotic process involved in development	http://amigo.geneontology.org/amigo/term/GO:1904747	TNFRSF1A TNFRSF1B
0.0334751	2	4	19.346	GO:1905097 regulation of guanyl-nucleotide exchange factor activity	http://amigo.geneontology.org/amigo/term/GO:1905097	CCPG1 RIPOR2
0.0334751	2	4	19.346	GO:2000391 positive regulation of neutrophil extravasation	http://amigo.geneontology.org/amigo/term/GO:2000391	RIPOR2 ADAM8
0.0335661	14	239	2.26648	GO:0016032 viral process	http://amigo.geneontology.org/amigo/term/GO:0016032	STAU1 GTF2B CCNT1 ADAR IFIH1 PTX3 ISG15 ISG20 EP300 USF1 ZNFX1 CHD1 MX1 DDX3X
0.0335661	14	239	2.26648	GO:0030111 regulation of Wnt signaling pathway	http://amigo.geneontology.org/amigo/term/GO:0030111	USP34 CYLD DIXDC1 UBE2B KPNA1 PSEN1 WLS LRRK2 NFKB1 RAPGEF1 HIC1 DDX3X XIAP TRABD2B
0.0339145	5	41	4.71854	GO:1900024 regulation of substrate adhesion-dependent cell spreading	http://amigo.geneontology.org/amigo/term/GO:1900024	CASS4 PREX1 BRAF OLFM4 CRKL
0.0345831	3	13	8.92893	GO:0002474 antigen processing and presentation of peptide antigen via MHC class I	http://amigo.geneontology.org/amigo/term/GO:0002474	TAP2 TAP1 TAPBPL
0.0345831	28	630	1.71965	GO:0006974 cellular response to DNA damage stimulus	http://amigo.geneontology.org/amigo/term/GO:0006974	UBE2B NABP1 DDIT4 NIPBL CDKN2AIP KMT5B BCL6 PHF1 SUSD6 BACH1 SKIL TNFRSF1A GRB2 TANK VCPIP1 USP3 BCL3 DTX3L PSEN1 BTG2 EP300 LYN SMG1 PARP9 TNFRSF1B HIC1 XIAP UBE2W
0.0345831	3	13	8.92893	GO:0030502 negative regulation of bone mineralization	http://amigo.geneontology.org/amigo/term/GO:0030502	PTK2B RFLNB SRGN
0.0345831	3	13	8.92893	GO:0050650 chondroitin sulfate proteoglycan biosynthetic process	http://amigo.geneontology.org/amigo/term/GO:0050650	CSGALNACT2 CHSY1 CHST11
0.0347599	6	59	3.93478	GO:0030500 regulation of bone mineralization	http://amigo.geneontology.org/amigo/term/GO:0030500	DDR2 PTK2B RFLNB ISG15 SRGN PKDCC
0.0347599	6	59	3.93478	GO:0032637 interleukin-8 production	http://amigo.geneontology.org/amigo/term/GO:0032637	MYD88 DDX58 BCL3 CHI3L1 STAT3 C5AR2
0.0347599	6	59	3.93478	GO:0032677 regulation of interleukin-8 production	http://amigo.geneontology.org/amigo/term/GO:0032677	MYD88 DDX58 BCL3 CHI3L1 STAT3 C5AR2
0.0347599	6	59	3.93478	GO:0042100 B cell proliferation	http://amigo.geneontology.org/amigo/term/GO:0042100	BCL6 IRS2 GAPT LYN PELI1 CD81
0.0352596	31	721	1.6636	GO:0051270 regulation of cellular component movement	http://amigo.geneontology.org/amigo/term/GO:0051270	MYD88 NIPBL SEMA4D DDX58 DDR2 FGF1 PTK2B BST1 ADGRG3 TNFAIP6 PDE4B VSIR FGR IRS2 TNFSF14 ACVR1B CASS4 RIPOR2 CCR1 LYN CNN2 C5AR1 STAT3 BRAF TRIB1 ADAM8 PTPRJ C5AR2 DACH1 CRKL CD81
0.0353398	4	26	5.95262	GO:0030279 negative regulation of ossification	http://amigo.geneontology.org/amigo/term/GO:0030279	PTK2B RFLNB CHSY1 SRGN
0.0353398	4	26	5.95262	GO:0042092 type 2 immune response	http://amigo.geneontology.org/amigo/term/GO:0042092	BCL6 ARG2 BCL3 CD81
0.0353398	4	26	5.95262	GO:0060325 face morphogenesis	http://amigo.geneontology.org/amigo/term/GO:0060325	NIPBL RAB3GAP1 EP300 CRISPLD2
0.0367646	5	42	4.60619	GO:0045824 negative regulation of innate immune response	http://amigo.geneontology.org/amigo/term/GO:0045824	STAT2 ADAR USP15 ISG15 NMI
0.0367972	8	100	3.09536	GO:0034968 histone lysine methylation	http://amigo.geneontology.org/amigo/term/GO:0034968	KMT5B PHF1 KDM4A KMT2E KAT8 ARID4A RLF EZH1
0.0367972	11	168	2.53341	GO:0046777 protein autophosphorylation	http://amigo.geneontology.org/amigo/term/GO:0046777	DDR2 PTK2B HCK FGR ACVR1B LRRK2 RASSF2 CLK4 LYN SMG1 DDX3X
0.0367972	8	100	3.09536	GO:0070665 positive regulation of leukocyte proliferation	http://amigo.geneontology.org/amigo/term/GO:0070665	MYD88 BCL6 CSF2RB IRS2 LYN PELI1 OCSTAMP CD81
0.0373053	16	295	2.09855	GO:0071396 cellular response to lipid	http://amigo.geneontology.org/amigo/term/GO:0071396	DDIT4 MYD88 CREB1 LITAF PTK2B PDE4B LY96 ARID5A TMF1 EP300 RXRA LYN NFKB1 SBNO2 TRIB1 TNFRSF1B
0.0378154	12	193	2.40572	GO:0022604 regulation of cell morphogenesis	http://amigo.geneontology.org/amigo/term/GO:0022604	EPS8 SEMA4D FMNL1 PTK2B HCK FGR CASS4 PREX1 BRWD3 BRAF OLFM4 CRKL
0.0382288	21	433	1.87652	GO:0097190 apoptotic signaling pathway	http://amigo.geneontology.org/amigo/term/GO:0097190	DDIT4 SKIL TNFRSF1A DEDD2 CYLD S100A9 BCL3 FAS PSEN1 ACVR1B E2F2 EP300 LRRK2 ADORA2A ITM2C HIP1R TNFRSF1B HIC1 DDX3X RAF1 CEBPB
0.0384035	7	80	3.38555	GO:0050871 positive regulation of B cell activation	http://amigo.geneontology.org/amigo/term/GO:0050871	KMT5B BCL6 AKIRIN2 IL2RG IRS2 PELI1 CD81
0.0393869	27	608	1.71823	GO:0040007 growth	http://amigo.geneontology.org/amigo/term/GO:0040007	NIPBL CDKN2AIP BCL6 SEMA4D DUSP6 DDR2 FGF1 SOX15 CREB1 TNFAIP6 PTX3 FOXS1 CHST11 KPNA1 NDEL1 NAIF1 ACVR1B ST7L EP300 PKDCC NIN STAT3 RC3H2 PTPRJ DDX3X CRKL CD81
0.0397105	4	27	5.73215	GO:0002335 mature B cell differentiation	http://amigo.geneontology.org/amigo/term/GO:0002335	BCL6 PTK2B IL2RG BCL3
0.0397105	4	27	5.73215	GO:0009595 detection of biotic stimulus	http://amigo.geneontology.org/amigo/term/GO:0009595	FAP LY96 DACH1 PGLYRP4
0.0397105	14	245	2.21097	GO:0045860 positive regulation of protein kinase activity	http://amigo.geneontology.org/amigo/term/GO:0045860	NCF1 DDR2 FGF1 PTK2B LCP2 PSEN1 CASS4 LRRK2 PIK3R6 RASSF2 CHI3L1 STOX1 ADAM8 DDX3X
0.0397105	4	27	5.73215	GO:0046640 regulation of alpha-beta T cell proliferation	http://amigo.geneontology.org/amigo/term/GO:0046640	ARG2 VSIR IRF1 CD81
0.039754	5	43	4.49907	GO:0090630 activation of GTPase activity	http://amigo.geneontology.org/amigo/term/GO:0090630	TBC1D14 TIAM2 NDEL1 RAPGEF1 CRKL
0.0405163	7	81	3.34376	GO:0008630 intrinsic apoptotic signaling pathway in response to DNA damage	http://amigo.geneontology.org/amigo/term/GO:0008630	DDIT4 SKIL TNFRSF1A BCL3 EP300 TNFRSF1B HIC1
0.0405163	7	81	3.34376	GO:0031398 positive regulation of protein ubiquitination	http://amigo.geneontology.org/amigo/term/GO:0031398	SENP2 LRRK2 PELI1 BIRC3 NMI DDX3X XIAP
0.0408134	3	14	8.29115	GO:0035739 CD4-positive alpha-beta T cell proliferation	http://amigo.geneontology.org/amigo/term/GO:0035739	ARG2 VSIR CD81
0.0408134	3	14	8.29115	GO:0035743 CD4-positive alpha-beta T cell cytokine production	http://amigo.geneontology.org/amigo/term/GO:0035743	IL18R1 ARID5A CD81
0.0408134	3	14	8.29115	GO:0045591 positive regulation of regulatory T cell differentiation	http://amigo.geneontology.org/amigo/term/GO:0045591	BCL6 IL2RG VSIR
0.0408134	3	14	8.29115	GO:0045780 positive regulation of bone resorption	http://amigo.geneontology.org/amigo/term/GO:0045780	FCGR3A ADAM8 DEF8
0.0408134	3	14	8.29115	GO:2000561 regulation of CD4-positive alpha-beta T cell proliferation	http://amigo.geneontology.org/amigo/term/GO:2000561	ARG2 VSIR CD81
0.0408134	3	14	8.29115	GO:2001034 positive regulation of double-strand break repair via nonhomologous end joining	http://amigo.geneontology.org/amigo/term/GO:2001034	KMT5B DTX3L PARP9
0.0414315	71	2026	1.35594	GO:0051641 cellular localization	http://amigo.geneontology.org/amigo/term/GO:0051641	SYS1 PRKAA1 TCIRG1 NIPBL FYB1 STEAP4 TAP2 NCF1 ABCA13 AKIRIN2 TNFRSF1A GOSR1 IL10RA TBC1D14 PTK2B DENND3 BTBD8 DENND5A VCPIP1 TNFAIP6 STXBP3 RILPL2 SLC22A1 TAP1 BCL3 DTX3L XPO6 LIMK2 DUSP16 UBE2B KPNA1 RAB8B STX11 PSEN1 FGR MORC3 NDEL1 EPG5 NAIF1 WLS CEP120 RAB3GAP1 PPP1R12A ISG15 TBC1D23 LRRK2 RIPOR2 ITGB7 PKDCC ATXN1 XCR1 LYN CCDC186 STX6 BACH2 CNN2 STAT3 HIP1R BRAF PARP9 TRPV6 STON2 SNX18 RAB3…
0.0418664	10	148	2.61433	GO:0050920 regulation of chemotaxis	http://amigo.geneontology.org/amigo/term/GO:0050920	FGF1 PTK2B BST1 TNFAIP6 TNFSF14 RIPOR2 CCR1 LYN C5AR1 C5AR2
0.0429616	5	44	4.39682	GO:0030888 regulation of B cell proliferation	http://amigo.geneontology.org/amigo/term/GO:0030888	BCL6 IRS2 LYN PELI1 CD81
0.0429616	5	44	4.39682	GO:0070988 demethylation	http://amigo.geneontology.org/amigo/term/GO:0070988	KDM4A KDM7A UBE2B KDM5A KDM6B
0.043964	13	223	2.25559	GO:0060070 canonical Wnt signaling pathway	http://amigo.geneontology.org/amigo/term/GO:0060070	USP34 CYLD DIXDC1 UBE2B KPNA1 PSEN1 WLS LRRK2 NFKB1 RAPGEF1 DDX3X XIAP FZD8
0.043964	4	28	5.52743	GO:0072538 T-helper 17 type immune response	http://amigo.geneontology.org/amigo/term/GO:0072538	ARID5A IL6R STAT3 RC3H2
0.043964	13	223	2.25559	GO:0097193 intrinsic apoptotic signaling pathway	http://amigo.geneontology.org/amigo/term/GO:0097193	DDIT4 SKIL TNFRSF1A CYLD S100A9 BCL3 E2F2 EP300 LRRK2 TNFRSF1B HIC1 DDX3X CEBPB
0.043964	4	28	5.52743	GO:1905521 regulation of macrophage migration	http://amigo.geneontology.org/amigo/term/GO:1905521	PTK2B CNN2 C5AR1 CD81
0.0449005	7	83	3.26318	GO:0050729 positive regulation of inflammatory response	http://amigo.geneontology.org/amigo/term/GO:0050729	TNFRSF1A S100A9 GPR4 ADAM8 NMI CD81 CEBPB
0.0449005	6	63	3.68496	GO:0070555 response to interleukin-1	http://amigo.geneontology.org/amigo/term/GO:0070555	MYD88 IL1R2 TANK CHI3L1 IL1RN NFKB1
0.0449005	7	83	3.26318	GO:1903364 positive regulation of cellular protein catabolic process	http://amigo.geneontology.org/amigo/term/GO:1903364	PIAS1 PTK2B PSEN1 LRRK2 TRIB1 COP1 CD81
0.0451322	10	150	2.57947	GO:0016197 endosomal transport	http://amigo.geneontology.org/amigo/term/GO:0016197	TBC1D14 BTBD8 DENND5A EPG5 TBC1D23 LRRK2 STX6 SNX18 WASHC4 EHD1
0.0463565	5	45	4.29912	GO:0010770 positive regulation of cell morphogenesis involved in differentiation	http://amigo.geneontology.org/amigo/term/GO:0010770	CASS4 PREX1 BRAF OLFM4 CRKL
0.0463565	5	45	4.29912	GO:0019083 viral transcription	http://amigo.geneontology.org/amigo/term/GO:0019083	GTF2B CCNT1 EP300 USF1 CHD1
0.0463565	8	105	2.94796	GO:0030177 positive regulation of Wnt signaling pathway	http://amigo.geneontology.org/amigo/term/GO:0030177	USP34 DIXDC1 UBE2B WLS LRRK2 NFKB1 DDX3X XIAP
0.0463565	5	45	4.29912	GO:0070228 regulation of lymphocyte apoptotic process	http://amigo.geneontology.org/amigo/term/GO:0070228	ARG2 BCL3 IRS2 LYN ADAM8
0.0474027	7	84	3.22434	GO:0031058 positive regulation of histone modification	http://amigo.geneontology.org/amigo/term/GO:0031058	NIPBL BCL6 PHF1 KMT2E KAT8 ARID5A LRRK2
0.0478897	6	64	3.62738	GO:0010976 positive regulation of neuron projection development	http://amigo.geneontology.org/amigo/term/GO:0010976	PTK2B EP300 LYN FBXO38 BRAF RETREG3
0.0478935	2	5	15.4768	GO:0006777 Mo-molybdopterin cofactor biosynthetic process	http://amigo.geneontology.org/amigo/term/GO:0006777	MOCS1 MOCOS
0.0478935	2	5	15.4768	GO:0008063 Toll signaling pathway	http://amigo.geneontology.org/amigo/term/GO:0008063	TRAF3 PELI1
0.0478935	3	15	7.73841	GO:0010955 negative regulation of protein processing	http://amigo.geneontology.org/amigo/term/GO:0010955	IL1R2 LRRK2 XIAP
0.0478935	2	5	15.4768	GO:0015705 iodide transport	http://amigo.geneontology.org/amigo/term/GO:0015705	TG KCNQ1
0.0478935	2	5	15.4768	GO:0019720 Mo-molybdopterin cofactor metabolic process	http://amigo.geneontology.org/amigo/term/GO:0019720	MOCS1 MOCOS
0.0478935	18	361	1.92924	GO:0030335 positive regulation of cell migration	http://amigo.geneontology.org/amigo/term/GO:0030335	NIPBL SEMA4D DDR2 FGF1 PTK2B VSIR FGR IRS2 TNFSF14 ACVR1B CASS4 RIPOR2 CCR1 LYN C5AR1 STAT3 ADAM8 CRKL
0.0478935	2	5	15.4768	GO:0032959 inositol trisphosphate biosynthetic process	http://amigo.geneontology.org/amigo/term/GO:0032959	PTK2B PTAFR
0.0478935	2	5	15.4768	GO:0034238 macrophage fusion	http://amigo.geneontology.org/amigo/term/GO:0034238	OCSTAMP CD81
0.0478935	2	5	15.4768	GO:0035740 CD8-positive alpha-beta T cell proliferation	http://amigo.geneontology.org/amigo/term/GO:0035740	VSIR IRF1
0.0478935	4	29	5.33683	GO:0042088 T-helper 1 type immune response	http://amigo.geneontology.org/amigo/term/GO:0042088	IL18R1 BCL3 ARID5A RELB
0.0478935	2	5	15.4768	GO:0043545 molybdopterin cofactor metabolic process	http://amigo.geneontology.org/amigo/term/GO:0043545	MOCS1 MOCOS
0.0478935	3	15	7.73841	GO:0050855 regulation of B cell receptor signaling pathway	http://amigo.geneontology.org/amigo/term/GO:0050855	NFAM1 LYN CD81
0.0478935	2	5	15.4768	GO:0051189 prosthetic group metabolic process	http://amigo.geneontology.org/amigo/term/GO:0051189	MOCS1 MOCOS
0.0478935	2	5	15.4768	GO:0051764 actin crosslink formation	http://amigo.geneontology.org/amigo/term/GO:0051764	EPS8 MARCKS
0.0478935	3	15	7.73841	GO:1903318 negative regulation of protein maturation	http://amigo.geneontology.org/amigo/term/GO:1903318	IL1R2 LRRK2 XIAP
0.0478935	2	5	15.4768	GO:1903911 positive regulation of receptor clustering	http://amigo.geneontology.org/amigo/term/GO:1903911	TNFAIP6 CD81
0.0478935	2	5	15.4768	GO:1904796 regulation of core promoter binding	http://amigo.geneontology.org/amigo/term/GO:1904796	GTF2B PSEN1
0.0478935	2	5	15.4768	GO:2000389 regulation of neutrophil extravasation	http://amigo.geneontology.org/amigo/term/GO:2000389	RIPOR2 ADAM8
0.0478935	2	5	15.4768	GO:2000564 regulation of CD8-positive alpha-beta T cell proliferation	http://amigo.geneontology.org/amigo/term/GO:2000564	VSIR IRF1
0.0478935	2	5	15.4768	GO:2000659 regulation of interleukin-1-mediated signaling pathway	http://amigo.geneontology.org/amigo/term/GO:2000659	IL1R2 IL1RN
0.0481117	9	129	2.69944	GO:0043405 regulation of MAP kinase activity	http://amigo.geneontology.org/amigo/term/GO:0043405	FGF1 DUSP16 PSEN1 LRRK2 PIK3R6 LYN TRIB1 ADAM8 PTPRJ
0.0481117	9	129	2.69944	GO:0046578 regulation of Ras protein signal transduction	http://amigo.geneontology.org/amigo/term/GO:0046578	BCL6 IQSEC1 RASGRP4 CYTH4 RASA2 RIPOR2 GPR4 RAPGEF1 AKAP13
0.0484777	7	85	3.1864	GO:0038127 ERBB signaling pathway	http://amigo.geneontology.org/amigo/term/GO:0038127	NCF1 GRB2 PSEN1 RASSF2 HIP1R BRAF PTPRJ
0.0486437	5	46	4.20566	GO:0070265 necrotic cell death	http://amigo.geneontology.org/amigo/term/GO:0070265	CYLD FAS IPMK PELI1 BIRC3
0.0494517	6	65	3.57157	GO:2000060 positive regulation of ubiquitin-dependent protein catabolic process	http://amigo.geneontology.org/amigo/term/GO:2000060	PIAS1 PTK2B PSEN1 LRRK2 TRIB1 COP1
0.0500851	18	363	1.91861	GO:0031400 negative regulation of protein modification process	http://amigo.geneontology.org/amigo/term/GO:0031400	PRKAA1 PHF1 SENP2 SEMA4D KDM4A DUSP6 ADAR DTX3L DUSP16 UBE2B PSEN1 ISG15 LRRK2 RASSF2 LYN TRIB1 PTPRJ CRKL
0.0501168	9	130	2.67868	GO:0002700 regulation of production of molecular mediator of immune response	http://amigo.geneontology.org/amigo/term/GO:0002700	MYD88 IL18R1 KMT5B BCL6 DDX58 LITAF ARID5A TNFRSF1B CD81
0.0519899	8	108	2.86608	GO:0050777 negative regulation of immune response	http://amigo.geneontology.org/amigo/term/GO:0050777	BCL6 ARG2 STAT2 ADAR USP15 ISG15 RC3H2 NMI
0.0522405	5	47	4.11617	GO:0001910 regulation of leukocyte mediated cytotoxicity	http://amigo.geneontology.org/amigo/term/GO:0001910	TAP2 MR1 PIK3R6 IL18RAP VAV1
0.0522405	4	30	5.15894	GO:0030890 positive regulation of B cell proliferation	http://amigo.geneontology.org/amigo/term/GO:0030890	BCL6 IRS2 PELI1 CD81
0.0522405	4	30	5.15894	GO:0032620 interleukin-17 production	http://amigo.geneontology.org/amigo/term/GO:0032620	MYD88 ARG2 VSIR ARID5A
0.0522405	4	30	5.15894	GO:0032660 regulation of interleukin-17 production	http://amigo.geneontology.org/amigo/term/GO:0032660	MYD88 ARG2 VSIR ARID5A
0.0522405	4	30	5.15894	GO:0043647 inositol phosphate metabolic process	http://amigo.geneontology.org/amigo/term/GO:0043647	PTK2B IPMK IP6K1 PTAFR
0.0522405	5	47	4.11617	GO:0045453 bone resorption	http://amigo.geneontology.org/amigo/term/GO:0045453	TCIRG1 FCGR3A PTK2B ADAM8 DEF8
0.0522405	4	30	5.15894	GO:0046633 alpha-beta T cell proliferation	http://amigo.geneontology.org/amigo/term/GO:0046633	ARG2 VSIR IRF1 CD81
0.0522405	5	47	4.11617	GO:0090311 regulation of protein deacetylation	http://amigo.geneontology.org/amigo/term/GO:0090311	PRKAA1 NIPBL BCL6 EP300 LRRK2
0.0535671	11	180	2.36451	GO:0070372 regulation of ERK1 and ERK2 cascade	http://amigo.geneontology.org/amigo/term/GO:0070372	DUSP6 FGF1 PTK2B TNIP1 CHI3L1 LYN RAPGEF1 C5AR1 BRAF C5AR2 CRKL
0.0535671	7	87	3.11315	GO:0071675 regulation of mononuclear cell migration	http://amigo.geneontology.org/amigo/term/GO:0071675	PTK2B TNFSF14 CCR1 LYN C5AR1 ADAM8 CRKL
0.0537368	20	423	1.82941	GO:0005975 carbohydrate metabolic process	http://amigo.geneontology.org/amigo/term/GO:0005975	PRKAA1 DDIT4 CHST15 PTK2B OVGP1 PPP1R3B CHST11 KCNQ1 PSEN1 IRS2 EP300 ISYNA1 AOAH CHI3L1 NFKB1 ST8SIA4 STAT3 BRAF RBKS MGAM
0.0543746	10	156	2.48026	GO:0031396 regulation of protein ubiquitination	http://amigo.geneontology.org/amigo/term/GO:0031396	SENP2 DTX3L PSEN1 ISG15 LRRK2 PELI1 BIRC3 NMI DDX3X XIAP
0.0543746	3	16	7.25476	GO:0043369 CD4-positive or CD8-positive alpha-beta T cell lineage commitment	http://amigo.geneontology.org/amigo/term/GO:0043369	IL6R STAT3 BRAF
0.0543746	3	16	7.25476	GO:0060339 negative regulation of type I interferon-mediated signaling pathway	http://amigo.geneontology.org/amigo/term/GO:0060339	STAT2 ADAR ISG15
0.0543746	3	16	7.25476	GO:2000114 regulation of establishment of cell polarity	http://amigo.geneontology.org/amigo/term/GO:2000114	PTK2B RICTOR RIPOR2
0.0550286	15	285	2.03642	GO:0043254 regulation of protein-containing complex assembly	http://amigo.geneontology.org/amigo/term/GO:0043254	VASP EPS8 MYD88 ATF7IP GRB2 PTK2B RICTOR HCK SSH2 ISG15 EP300 HIP1R DDX3X RAF1 TRABD2B
0.0551152	17	340	1.9346	GO:0006914 autophagy	http://amigo.geneontology.org/amigo/term/GO:0006914	TBC1D14 PRKAA1 TCIRG1 KDM4A RUFY4 MTMR9 IL10RA S100A9 KAT8 PSEN1 EPG5 RUBCNL RAB3GAP1 LRRK2 STAT3 SNX18 RETREG3
0.0551152	6	67	3.46496	GO:0045582 positive regulation of T cell differentiation	http://amigo.geneontology.org/amigo/term/GO:0045582	BCL6 IL2RG VSIR RHOH PIK3R6 ADAM8
0.0551152	6	67	3.46496	GO:0046849 bone remodeling	http://amigo.geneontology.org/amigo/term/GO:0046849	TCIRG1 FCGR3A PTK2B RASSF2 ADAM8 DEF8
0.0551152	17	340	1.9346	GO:0061919 process utilizing autophagic mechanism	http://amigo.geneontology.org/amigo/term/GO:0061919	TBC1D14 PRKAA1 TCIRG1 KDM4A RUFY4 MTMR9 IL10RA S100A9 KAT8 PSEN1 EPG5 RUBCNL RAB3GAP1 LRRK2 STAT3 SNX18 RETREG3
0.0572881	4	31	4.99252	GO:0048488 synaptic vesicle endocytosis	http://amigo.geneontology.org/amigo/term/GO:0048488	ABCA13 BTBD8 LRRK2 STON2
0.0572881	4	31	4.99252	GO:0060338 regulation of type I interferon-mediated signaling pathway	http://amigo.geneontology.org/amigo/term/GO:0060338	STAT2 ADAR ISG15 IRF7
0.0572881	4	31	4.99252	GO:0140238 presynaptic endocytosis	http://amigo.geneontology.org/amigo/term/GO:0140238	ABCA13 BTBD8 LRRK2 STON2
0.0581562	9	134	2.59872	GO:0016571 histone methylation	http://amigo.geneontology.org/amigo/term/GO:0016571	KMT5B PHF1 KDM4A KMT2E KAT8 ARID4A RLF EZH1 CREBBP
0.0581562	9	134	2.59872	GO:0070302 regulation of stress-activated protein kinase signaling cascade	http://amigo.geneontology.org/amigo/term/GO:0070302	MYD88 NCF1 PTK2B CYLD DUSP16 FAS RASSF2 LYN XIAP
0.0588047	7	89	3.04319	GO:0046165 alcohol biosynthetic process	http://amigo.geneontology.org/amigo/term/GO:0046165	FGF1 PTK2B IPMK IP6K1 ISYNA1 NFKB1 PTAFR
0.0588047	144	4646	1.19924	GO:0051179 localization	http://amigo.geneontology.org/amigo/term/GO:0051179	SLC25A19 SYS1 VAV1 PRKAA1 TCIRG1 EPS8 MYD88 NIPBL FYB1 BCL6 SEMA4D FCGR3A STEAP4 PSTPIP2 TAP2 SLC16A6 NCF1 SLC6A2 DDX58 ABCA13 AKIRIN2 SNX20 TNFRSF1A SLC2A3 SLC16A12 SLC13A5 GRB2 DDR2 GOSR1 FGF1 IL10RA CREB1 TBC1D14 PTK2B CDS2 DENND3 BST1 BTBD8 ADGRG3 DENND5A S100A9 VCPIP1 ABCA6 TNFAIP6 STXBP3 NCF4 IL2RG RILPL2 TG HCK OSCP1 FAP SLC22A14 SLC22A1 SLC45A4 PDE4B DIXDC1 SLC6A9 TAP1 PTX3 BCL3 DTX3L TRP…
0.0602703	5	49	3.94817	GO:0046173 polyol biosynthetic process	http://amigo.geneontology.org/amigo/term/GO:0046173	PTK2B IPMK IP6K1 ISYNA1 PTAFR
0.0611732	8	112	2.76372	GO:0018022 peptidyl-lysine methylation	http://amigo.geneontology.org/amigo/term/GO:0018022	KMT5B PHF1 KDM4A KMT2E KAT8 ARID4A RLF EZH1
0.0611732	8	112	2.76372	GO:0048771 tissue remodeling	http://amigo.geneontology.org/amigo/term/GO:0048771	TCIRG1 FCGR3A DDR2 PTK2B RASSF2 NFKB1 ADAM8 DEF8
0.0618868	7	90	3.00938	GO:0008360 regulation of cell shape	http://amigo.geneontology.org/amigo/term/GO:0008360	EPS8 SEMA4D FMNL1 PTK2B HCK FGR BRWD3
0.0618868	7	90	3.00938	GO:0010811 positive regulation of cell-substrate adhesion	http://amigo.geneontology.org/amigo/term/GO:0010811	PTK2B CASS4 PREX1 BRAF OLFM4 PTPRJ CRKL
0.0620748	6	69	3.36452	GO:1902106 negative regulation of leukocyte differentiation	http://amigo.geneontology.org/amigo/term/GO:1902106	BCL6 TNFAIP6 LYN TRIB1 RC3H2 IRF1
0.0622205	3	17	6.82801	GO:0001783 B cell apoptotic process	http://amigo.geneontology.org/amigo/term/GO:0001783	IRS2 LYN CRKL
0.0622205	3	17	6.82801	GO:0030574 collagen catabolic process	http://amigo.geneontology.org/amigo/term/GO:0030574	FAP VSIR RETREG3
0.0622205	3	17	6.82801	GO:0031294 lymphocyte costimulation	http://amigo.geneontology.org/amigo/term/GO:0031294	TNFSF14 CD80 CD81
0.0622205	3	17	6.82801	GO:0031295 T cell costimulation	http://amigo.geneontology.org/amigo/term/GO:0031295	TNFSF14 CD80 CD81
0.0622205	3	17	6.82801	GO:0043923 positive regulation by host of viral transcription	http://amigo.geneontology.org/amigo/term/GO:0043923	CCNT1 EP300 CHD1
0.0622205	3	17	6.82801	GO:0071875 adrenergic receptor signaling pathway	http://amigo.geneontology.org/amigo/term/GO:0071875	PDE4B KCNQ1 AKAP13
0.0622205	3	17	6.82801	GO:0140374 antiviral innate immune response	http://amigo.geneontology.org/amigo/term/GO:0140374	DDX58 SENP7 MX1
0.0623413	4	32	4.8365	GO:0007520 myoblast fusion	http://amigo.geneontology.org/amigo/term/GO:0007520	CD53 TNFSF14 CD81 EHD1
0.062912	25	579	1.67064	GO:1901698 response to nitrogen compound	http://amigo.geneontology.org/amigo/term/GO:1901698	PRKAA1 MYD88 DDX58 GRB2 CREB1 CASP7 STXBP3 IFIH1 PDE4B KCNQ1 PSEN1 NDEL1 IRS2 EPG5 LRRK2 ADORA2A USF1 NFKB1 PELI1 C5AR1 UBR1 STAT3 CRKL CD81 CEBPB
0.0631747	7	91	2.97631	GO:0001906 cell killing	http://amigo.geneontology.org/amigo/term/GO:0001906	MYD88 TAP2 MR1 PIK3R6 IL18RAP VAV1 PGLYRP4
0.0631747	2	6	12.8973	GO:0002318 myeloid progenitor cell differentiation	http://amigo.geneontology.org/amigo/term/GO:0002318	SP3 BRAF
0.0631747	2	6	12.8973	GO:0003330 regulation of extracellular matrix constituent secretion	http://amigo.geneontology.org/amigo/term/GO:0003330	TNFRSF1A TNFRSF1B
0.0631747	2	6	12.8973	GO:0022605 mammalian oogenesis stage	http://amigo.geneontology.org/amigo/term/GO:0022605	TNFAIP6 PTX3
0.0631747	2	6	12.8973	GO:0030854 positive regulation of granulocyte differentiation	http://amigo.geneontology.org/amigo/term/GO:0030854	EVI2B TRIB1
0.0631747	5	50	3.8692	GO:0035019 somatic stem cell population maintenance	http://amigo.geneontology.org/amigo/term/GO:0035019	NIPBL KLF10 STAT3 BRAF RAF1
0.0631747	2	6	12.8973	GO:0035457 cellular response to interferon-alpha	http://amigo.geneontology.org/amigo/term/GO:0035457	IFIT3 IFIT2
0.0631747	7	91	2.97631	GO:0043467 regulation of generation of precursor metabolites and energy	http://amigo.geneontology.org/amigo/term/GO:0043467	DDIT4 PPP1R3B PSEN1 IRS2 EP300 IL10RB STAT3
0.0631747	5	50	3.8692	GO:0050672 negative regulation of lymphocyte proliferation	http://amigo.geneontology.org/amigo/term/GO:0050672	ARG2 VSIR LYN PELI1 CEBPB
0.0631747	2	6	12.8973	GO:0050861 positive regulation of B cell receptor signaling pathway	http://amigo.geneontology.org/amigo/term/GO:0050861	NFAM1 CD81
0.0631747	11	186	2.28824	GO:0060828 regulation of canonical Wnt signaling pathway	http://amigo.geneontology.org/amigo/term/GO:0060828	USP34 CYLD UBE2B KPNA1 PSEN1 WLS LRRK2 NFKB1 RAPGEF1 DDX3X XIAP
0.0631747	2	6	12.8973	GO:0061762 CAMKK-AMPK signaling cascade	http://amigo.geneontology.org/amigo/term/GO:0061762	PRKAA1 LRRK2
0.0631747	2	6	12.8973	GO:0071871 response to epinephrine	http://amigo.geneontology.org/amigo/term/GO:0071871	PDE4B KCNQ1
0.0631747	2	6	12.8973	GO:0071872 cellular response to epinephrine stimulus	http://amigo.geneontology.org/amigo/term/GO:0071872	PDE4B KCNQ1
0.0631747	2	6	12.8973	GO:0072675 osteoclast fusion	http://amigo.geneontology.org/amigo/term/GO:0072675	SBNO2 CD81
0.0631747	2	6	12.8973	GO:1903003 positive regulation of protein deubiquitination	http://amigo.geneontology.org/amigo/term/GO:1903003	TANK TNIP1
0.0631747	2	6	12.8973	GO:1904424 regulation of GTP binding	http://amigo.geneontology.org/amigo/term/GO:1904424	CCPG1 RIPOR2
0.0631747	2	6	12.8973	GO:2000644 regulation of receptor catabolic process	http://amigo.geneontology.org/amigo/term/GO:2000644	MYLIP DTX3L
0.0648919	10	162	2.3884	GO:0048511 rhythmic process	http://amigo.geneontology.org/amigo/term/GO:0048511	PRKAA1 PSPC1 CREB1 TNFAIP6 PTX3 KCNQ1 KLF10 EP300 PROK2 RELB
0.0648919	24	552	1.68226	GO:0051338 regulation of transferase activity	http://amigo.geneontology.org/amigo/term/GO:0051338	NCF1 DDR2 FGF1 PTK2B ADAR LCP2 DTX3L DUSP16 PSEN1 FGR IRS2 CASS4 LRRK2 PIK3R6 RASSF2 CHI3L1 STOX1 LYN C5AR1 TRIB1 ADAM8 PTPRJ DDX3X CD81
0.0652811	18	377	1.84737	GO:2000147 positive regulation of cell motility	http://amigo.geneontology.org/amigo/term/GO:2000147	NIPBL SEMA4D DDR2 FGF1 PTK2B VSIR FGR IRS2 TNFSF14 ACVR1B CASS4 RIPOR2 CCR1 LYN C5AR1 STAT3 ADAM8 CRKL
0.0669981	5	51	3.79334	GO:0002260 lymphocyte homeostasis	http://amigo.geneontology.org/amigo/term/GO:0002260	TCIRG1 SKIL GAPT LYN RC3H2
0.0669981	5	51	3.79334	GO:0002720 positive regulation of cytokine production involved in immune response	http://amigo.geneontology.org/amigo/term/GO:0002720	MYD88 IL18R1 DDX58 ARID5A CD81
0.0669981	5	51	3.79334	GO:0032945 negative regulation of mononuclear cell proliferation	http://amigo.geneontology.org/amigo/term/GO:0032945	ARG2 VSIR LYN PELI1 CEBPB
0.0669981	4	33	4.68994	GO:0042789 mRNA transcription by RNA polymerase II	http://amigo.geneontology.org/amigo/term/GO:0042789	CREB1 RXRA C5AR1 STAT3
0.0670436	16	322	1.92259	GO:0018205 peptidyl-lysine modification	http://amigo.geneontology.org/amigo/term/GO:0018205	SENP7 PRKAA1 KMT5B PHF1 SENP2 KDM4A PIAS1 IFIH1 KMT2E KAT8 ARID5A EP300 ARID4A RLF EZH1 CREBBP
0.0671878	6	71	3.26975	GO:1903707 negative regulation of hemopoiesis	http://amigo.geneontology.org/amigo/term/GO:1903707	BCL6 TNFAIP6 LYN TRIB1 RC3H2 IRF1
0.0680878	9	139	2.50524	GO:0031056 regulation of histone modification	http://amigo.geneontology.org/amigo/term/GO:0031056	NIPBL BCL6 PHF1 KDM4A KMT2E KAT8 UBE2B ARID5A LRRK2
0.0691843	7	93	2.9123	GO:0046328 regulation of JNK cascade	http://amigo.geneontology.org/amigo/term/GO:0046328	MYD88 NCF1 PTK2B CYLD DUSP16 RASSF2 XIAP
0.0692121	3	18	6.44867	GO:0032878 regulation of establishment or maintenance of cell polarity	http://amigo.geneontology.org/amigo/term/GO:0032878	PTK2B RICTOR RIPOR2
0.0692121	3	18	6.44867	GO:0043011 myeloid dendritic cell differentiation	http://amigo.geneontology.org/amigo/term/GO:0043011	PSEN1 BATF3 RELB
0.0692121	3	18	6.44867	GO:0046717 acid secretion	http://amigo.geneontology.org/amigo/term/GO:0046717	KCNQ1 HIP1R HRH2
0.0692121	18	380	1.83278	GO:0051272 positive regulation of cellular component movement	http://amigo.geneontology.org/amigo/term/GO:0051272	NIPBL SEMA4D DDR2 FGF1 PTK2B VSIR FGR IRS2 TNFSF14 ACVR1B CASS4 RIPOR2 CCR1 LYN C5AR1 STAT3 ADAM8 CRKL
0.0692121	3	18	6.44867	GO:0070168 negative regulation of biomineral tissue development	http://amigo.geneontology.org/amigo/term/GO:0070168	PTK2B RFLNB SRGN
0.0692121	3	18	6.44867	GO:0071359 cellular response to dsRNA	http://amigo.geneontology.org/amigo/term/GO:0071359	DDX58 IFIH1 NFKB1
0.0703091	9	140	2.48735	GO:0042098 T cell proliferation	http://amigo.geneontology.org/amigo/term/GO:0042098	BCL6 ARG2 VSIR PELI1 RC3H2 TNFRSF1B IRF1 CD81 CEBPB
0.0706749	6	72	3.22434	GO:0001776 leukocyte homeostasis	http://amigo.geneontology.org/amigo/term/GO:0001776	TCIRG1 SKIL PDE4B GAPT LYN RC3H2
0.0711901	5	52	3.72039	GO:0071347 cellular response to interleukin-1	http://amigo.geneontology.org/amigo/term/GO:0071347	MYD88 IL1R2 TANK IL1RN NFKB1
0.0724231	4	34	4.552	GO:0045576 mast cell activation	http://amigo.geneontology.org/amigo/term/GO:0045576	LCP2 FGR RHOH LYN
0.0724231	4	34	4.552	GO:0061082 myeloid leukocyte cytokine production	http://amigo.geneontology.org/amigo/term/GO:0061082	MYD88 BCL6 DDX58 LITAF
0.0724231	4	34	4.552	GO:1903053 regulation of extracellular matrix organization	http://amigo.geneontology.org/amigo/term/GO:1903053	TNFRSF1A DDR2 FAP TNFRSF1B
0.0736595	14	271	1.99885	GO:0032970 regulation of actin filament-based process	http://amigo.geneontology.org/amigo/term/GO:0032970	VASP EPS8 GRB2 PTK2B BST1 RICTOR HCK PDE4B DIXDC1 SSH2 SORBS3 CNN2 HIP1R BRAF
0.0747054	6	73	3.18017	GO:0001909 leukocyte mediated cytotoxicity	http://amigo.geneontology.org/amigo/term/GO:0001909	MYD88 TAP2 MR1 PIK3R6 IL18RAP VAV1
0.0756221	8	118	2.62319	GO:0042129 regulation of T cell proliferation	http://amigo.geneontology.org/amigo/term/GO:0042129	BCL6 ARG2 VSIR PELI1 TNFRSF1B IRF1 CD81 CEBPB
0.0756658	9	142	2.45231	GO:0034612 response to tumor necrosis factor	http://amigo.geneontology.org/amigo/term/GO:0034612	TNFRSF1A PTK2B CYLD TANK TRAF3 CHI3L1 NFKB1 OCSTAMP XIAP
0.0757797	10	167	2.31689	GO:0006479 protein methylation	http://amigo.geneontology.org/amigo/term/GO:0006479	KMT5B PHF1 KDM4A KMT2E KAT8 BTG2 ARID4A RLF EZH1 CREBBP
0.0757797	10	167	2.31689	GO:0008213 protein alkylation	http://amigo.geneontology.org/amigo/term/GO:0008213	KMT5B PHF1 KDM4A KMT2E KAT8 BTG2 ARID4A RLF EZH1 CREBBP
0.0757797	5	53	3.65019	GO:0032729 positive regulation of interferon-gamma production	http://amigo.geneontology.org/amigo/term/GO:0032729	IL18R1 PDE4B BCL3 ARID5A ISG15
0.0757797	5	53	3.65019	GO:0042509 regulation of tyrosine phosphorylation of STAT protein	http://amigo.geneontology.org/amigo/term/GO:0042509	TNFRSF1A IL22RA2 IL6R LYN PARP9
0.0757797	5	53	3.65019	GO:0070936 protein K48-linked ubiquitination	http://amigo.geneontology.org/amigo/term/GO:0070936	DTX3L UBE2B FBXO38 PELI1 NMI
0.077612	4	35	4.42195	GO:0001912 positive regulation of leukocyte mediated cytotoxicity	http://amigo.geneontology.org/amigo/term/GO:0001912	TAP2 MR1 IL18RAP VAV1
0.077612	3	19	6.10927	GO:0002726 positive regulation of T cell cytokine production	http://amigo.geneontology.org/amigo/term/GO:0002726	IL18R1 ARID5A CD81
0.077612	15	301	1.92817	GO:0010563 negative regulation of phosphorus metabolic process	http://amigo.geneontology.org/amigo/term/GO:0010563	DDIT4 SEMA4D DUSP6 ADAR DUSP16 UBE2B PSEN1 IRS2 LRRK2 RASSF2 LYN STAT3 TRIB1 PTPRJ CRKL
0.077612	4	35	4.42195	GO:0030838 positive regulation of actin filament polymerization	http://amigo.geneontology.org/amigo/term/GO:0030838	VASP GRB2 PTK2B RICTOR
0.077612	4	35	4.42195	GO:0031648 protein destabilization	http://amigo.geneontology.org/amigo/term/GO:0031648	SENP2 MYLIP EP300 CREBBP
0.077612	6	74	3.13719	GO:0034446 substrate adhesion-dependent cell spreading	http://amigo.geneontology.org/amigo/term/GO:0034446	CASS4 PREX1 ITGB7 BRAF OLFM4 CRKL
0.077612	3	19	6.10927	GO:0035456 response to interferon-beta	http://amigo.geneontology.org/amigo/term/GO:0035456	XAF1 IFNAR2 IRF1
0.077612	4	35	4.42195	GO:0036465 synaptic vesicle recycling	http://amigo.geneontology.org/amigo/term/GO:0036465	ABCA13 BTBD8 LRRK2 STON2
0.077612	15	301	1.92817	GO:0045936 negative regulation of phosphate metabolic process	http://amigo.geneontology.org/amigo/term/GO:0045936	DDIT4 SEMA4D DUSP6 ADAR DUSP16 UBE2B PSEN1 IRS2 LRRK2 RASSF2 LYN STAT3 TRIB1 PTPRJ CRKL
0.077612	39	1034	1.45937	GO:0046907 intracellular transport	http://amigo.geneontology.org/amigo/term/GO:0046907	SYS1 PRKAA1 TAP2 NCF1 AKIRIN2 GOSR1 TBC1D14 DENND3 BTBD8 DENND5A RILPL2 TAP1 BCL3 DTX3L XPO6 DUSP16 KPNA1 RAB8B STX11 PSEN1 NDEL1 EPG5 NAIF1 WLS CEP120 PPP1R12A TBC1D23 LRRK2 ATXN1 CCDC186 STX6 BACH2 STAT3 HIP1R SNX18 RAB3IP WASHC4 CD81 EHD1
0.077612	3	19	6.10927	GO:0060544 regulation of necroptotic process	http://amigo.geneontology.org/amigo/term/GO:0060544	CYLD PELI1 BIRC3
0.077612	3	19	6.10927	GO:0070498 interleukin-1-mediated signaling pathway	http://amigo.geneontology.org/amigo/term/GO:0070498	MYD88 IL1R2 IL1RN
0.077612	3	19	6.10927	GO:0110150 negative regulation of biomineralization	http://amigo.geneontology.org/amigo/term/GO:0110150	PTK2B RFLNB SRGN
0.0779619	14	274	1.97697	GO:0023061 signal release	http://amigo.geneontology.org/amigo/term/GO:0023061	TCIRG1 CREB1 STXBP3 KCNQ1 PSEN1 IRS2 WLS TMF1 LRRK2 IL1RN CCDC186 BRAF TRPV6 RAF1
0.0789696	2	7	11.0549	GO:0002836 positive regulation of response to tumor cell	http://amigo.geneontology.org/amigo/term/GO:0002836	MR1 FBXO38
0.0789696	2	7	11.0549	GO:0002839 positive regulation of immune response to tumor cell	http://amigo.geneontology.org/amigo/term/GO:0002839	MR1 FBXO38
0.0789696	8	120	2.57947	GO:0006109 regulation of carbohydrate metabolic process	http://amigo.geneontology.org/amigo/term/GO:0006109	DDIT4 PTK2B PPP1R3B PSEN1 IRS2 EP300 NFKB1 STAT3
0.0789696	2	7	11.0549	GO:0010944 negative regulation of transcription by competitive promoter binding	http://amigo.geneontology.org/amigo/term/GO:0010944	CREB1 DACH1
0.0789696	2	7	11.0549	GO:0014719 skeletal muscle satellite cell activation	http://amigo.geneontology.org/amigo/term/GO:0014719	SOX15 KPNA1
0.0789696	8	120	2.57947	GO:0016579 protein deubiquitination	http://amigo.geneontology.org/amigo/term/GO:0016579	USP34 CYLD TANK VCPIP1 USP3 USP15 TNIP1 USP32
0.0789696	2	7	11.0549	GO:0019885 antigen processing and presentation of endogenous peptide antigen via MHC class I	http://amigo.geneontology.org/amigo/term/GO:0019885	TAP2 TAP1
0.0789696	2	7	11.0549	GO:0030206 chondroitin sulfate biosynthetic process	http://amigo.geneontology.org/amigo/term/GO:0030206	CHSY1 CHST11
0.0789696	2	7	11.0549	GO:0035655 interleukin-18-mediated signaling pathway	http://amigo.geneontology.org/amigo/term/GO:0035655	IL18R1 IL18RAP
0.0789696	2	7	11.0549	GO:0035744 T-helper 1 cell cytokine production	http://amigo.geneontology.org/amigo/term/GO:0035744	IL18R1 ARID5A
0.0789696	18	388	1.79499	GO:0040017 positive regulation of locomotion	http://amigo.geneontology.org/amigo/term/GO:0040017	NIPBL SEMA4D DDR2 FGF1 PTK2B VSIR FGR IRS2 TNFSF14 ACVR1B CASS4 RIPOR2 CCR1 LYN C5AR1 STAT3 ADAM8 CRKL
0.0789696	2	7	11.0549	GO:0051409 response to nitrosative stress	http://amigo.geneontology.org/amigo/term/GO:0051409	DUSP6 STOX1
0.0789696	2	7	11.0549	GO:0060242 contact inhibition	http://amigo.geneontology.org/amigo/term/GO:0060242	FAP DACH1
0.0789696	2	7	11.0549	GO:0070278 extracellular matrix constituent secretion	http://amigo.geneontology.org/amigo/term/GO:0070278	TNFRSF1A TNFRSF1B
0.0789696	2	7	11.0549	GO:0071351 cellular response to interleukin-18	http://amigo.geneontology.org/amigo/term/GO:0071351	IL18R1 IL18RAP
0.0789696	2	7	11.0549	GO:0099004 calmodulin dependent kinase signaling pathway	http://amigo.geneontology.org/amigo/term/GO:0099004	PRKAA1 LRRK2
0.0789696	2	7	11.0549	GO:1902337 regulation of apoptotic process involved in morphogenesis	http://amigo.geneontology.org/amigo/term/GO:1902337	TNFRSF1A TNFRSF1B
0.0789696	2	7	11.0549	GO:1904748 regulation of apoptotic process involved in development	http://amigo.geneontology.org/amigo/term/GO:1904748	TNFRSF1A TNFRSF1B
0.0789696	2	7	11.0549	GO:2000554 regulation of T-helper 1 cell cytokine production	http://amigo.geneontology.org/amigo/term/GO:2000554	IL18R1 ARID5A
0.0789696	2	7	11.0549	GO:2000556 positive regulation of T-helper 1 cell cytokine production	http://amigo.geneontology.org/amigo/term/GO:2000556	IL18R1 ARID5A
0.0791903	7	97	2.79221	GO:0016064 immunoglobulin mediated immune response	http://amigo.geneontology.org/amigo/term/GO:0016064	TCIRG1 MYD88 KMT5B BCL6 BCL3 CD81 IRF7
0.0791903	7	97	2.79221	GO:0019724 B cell mediated immunity	http://amigo.geneontology.org/amigo/term/GO:0019724	TCIRG1 MYD88 KMT5B BCL6 BCL3 CD81 IRF7
0.0795099	6	75	3.09536	GO:0032649 regulation of interferon-gamma production	http://amigo.geneontology.org/amigo/term/GO:0032649	IL18R1 PDE4B BCL3 VSIR ARID5A ISG15
0.0806677	20	448	1.72732	GO:0008285 negative regulation of cell population proliferation	http://amigo.geneontology.org/amigo/term/GO:0008285	BCL6 ARG2 PTK2B FAP IFIT3 VSIR MORC3 BTG2 LYN BTG1 RAPGEF1 PELI1 STAT3 TRIB1 PTPRJ IRF1 NMI DACH1 RAF1 CEBPB
0.0806677	9	145	2.40157	GO:0050870 positive regulation of T cell activation	http://amigo.geneontology.org/amigo/term/GO:0050870	BCL6 IL2RG VSIR TNFSF14 RHOH PIK3R6 CD80 ADAM8 CD81
0.0810804	11	196	2.17149	GO:0070371 ERK1 and ERK2 cascade	http://amigo.geneontology.org/amigo/term/GO:0070371	DUSP6 FGF1 PTK2B TNIP1 CHI3L1 LYN RAPGEF1 C5AR1 BRAF C5AR2 CRKL
0.0812459	18	390	1.78579	GO:0009725 response to hormone	http://amigo.geneontology.org/amigo/term/GO:0009725	PRKAA1 DDIT4 GRB2 CREB1 STXBP3 KCNQ1 NDEL1 IRS2 ARID5A TMF1 EP300 RXRA USF1 IL1RN LYN NFKB1 STAT3 OCSTAMP
0.0818247	4	36	4.29912	GO:0006110 regulation of glycolytic process	http://amigo.geneontology.org/amigo/term/GO:0006110	DDIT4 PSEN1 EP300 STAT3
0.0818247	4	36	4.29912	GO:0006509 membrane protein ectodomain proteolysis	http://amigo.geneontology.org/amigo/term/GO:0006509	ADAM19 PSEN1 ADAM8 TNFRSF1B
0.0818247	4	36	4.29912	GO:0032613 interleukin-10 production	http://amigo.geneontology.org/amigo/term/GO:0032613	BCL3 VSIR ISG15 STAT3
0.0818247	4	36	4.29912	GO:0032653 regulation of interleukin-10 production	http://amigo.geneontology.org/amigo/term/GO:0032653	BCL3 VSIR ISG15 STAT3
0.0821829	5	55	3.51746	GO:0031341 regulation of cell killing	http://amigo.geneontology.org/amigo/term/GO:0031341	TAP2 MR1 PIK3R6 IL18RAP VAV1
0.0821829	5	55	3.51746	GO:0034121 regulation of toll-like receptor signaling pathway	http://amigo.geneontology.org/amigo/term/GO:0034121	LYN PELI1 IRF1 DDX3X IRF7
0.0821829	5	55	3.51746	GO:0050688 regulation of defense response to virus	http://amigo.geneontology.org/amigo/term/GO:0050688	DDX58 DTX3L TRAF3 HERC5 PARP9
0.0830056	6	76	3.05463	GO:0032609 interferon-gamma production	http://amigo.geneontology.org/amigo/term/GO:0032609	IL18R1 PDE4B BCL3 VSIR ARID5A ISG15
0.0830056	6	76	3.05463	GO:0071887 leukocyte apoptotic process	http://amigo.geneontology.org/amigo/term/GO:0071887	ARG2 BCL3 IRS2 LYN ADAM8 CRKL
0.0846249	3	20	5.80381	GO:0006359 regulation of transcription by RNA polymerase III	http://amigo.geneontology.org/amigo/term/GO:0006359	ELL SF3B1 BRF2
0.0846249	3	20	5.80381	GO:0072539 T-helper 17 cell differentiation	http://amigo.geneontology.org/amigo/term/GO:0072539	IL6R STAT3 RC3H2
0.0868468	27	665	1.57095	GO:0000902 cell morphogenesis	http://amigo.geneontology.org/amigo/term/GO:0000902	VASP EPS8 BCL6 SEMA4D ECE1 FMNL1 CREB1 PTK2B RILPL2 HCK PSEN1 FGR NDEL1 CASS4 PREX1 EP300 BRWD3 LRRK2 RIPOR2 ITGB7 NIN BRAF OLFM4 ADAM8 EMB CRKL LST1
0.0874237	5	56	3.45465	GO:0010769 regulation of cell morphogenesis involved in differentiation	http://amigo.geneontology.org/amigo/term/GO:0010769	CASS4 PREX1 BRAF OLFM4 CRKL
0.0874237	8	123	2.51656	GO:0010952 positive regulation of peptidase activity	http://amigo.geneontology.org/amigo/term/GO:0010952	S100A9 TANK FAS VSIR LYN STAT3 HIP1R DDX3X
0.0874237	6	77	3.01496	GO:0045621 positive regulation of lymphocyte differentiation	http://amigo.geneontology.org/amigo/term/GO:0045621	BCL6 IL2RG VSIR RHOH PIK3R6 ADAM8
0.0882237	4	37	4.18292	GO:0043331 response to dsRNA	http://amigo.geneontology.org/amigo/term/GO:0043331	DDX58 IFIH1 NFKB1 PELI1
0.0882237	4	37	4.18292	GO:0045646 regulation of erythrocyte differentiation	http://amigo.geneontology.org/amigo/term/GO:0045646	ACVR1B ISG15 LYN STAT3
0.0882237	4	37	4.18292	GO:2000785 regulation of autophagosome assembly	http://amigo.geneontology.org/amigo/term/GO:2000785	TBC1D14 RAB3GAP1 LRRK2 SNX18
0.0893495	15	309	1.87825	GO:0016055 Wnt signaling pathway	http://amigo.geneontology.org/amigo/term/GO:0016055	USP34 CYLD DIXDC1 UBE2B KPNA1 PSEN1 WLS LRRK2 NFKB1 RAPGEF1 HIC1 DDX3X XIAP FZD8 TRABD2B
0.0913858	12	227	2.04539	GO:0001933 negative regulation of protein phosphorylation	http://amigo.geneontology.org/amigo/term/GO:0001933	SEMA4D DUSP6 ADAR DUSP16 UBE2B PSEN1 LRRK2 RASSF2 LYN TRIB1 PTPRJ CRKL
0.0916972	6	78	2.97631	GO:0031099 regeneration	http://amigo.geneontology.org/amigo/term/GO:0031099	UPF2 SOX15 KPNA1 BRAF CD81 CEBPB
0.0916972	6	78	2.97631	GO:0062207 regulation of pattern recognition receptor signaling pathway	http://amigo.geneontology.org/amigo/term/GO:0062207	USP15 LYN PELI1 IRF1 DDX3X IRF7
0.0916972	6	78	2.97631	GO:1903052 positive regulation of proteolysis involved in cellular protein catabolic process	http://amigo.geneontology.org/amigo/term/GO:1903052	PIAS1 PTK2B PSEN1 LRRK2 TRIB1 COP1
0.0926045	5	57	3.39404	GO:0007260 tyrosine phosphorylation of STAT protein	http://amigo.geneontology.org/amigo/term/GO:0007260	TNFRSF1A IL22RA2 IL6R LYN PARP9
0.0926045	5	57	3.39404	GO:0032436 positive regulation of proteasomal ubiquitin-dependent protein catabolic process	http://amigo.geneontology.org/amigo/term/GO:0032436	PIAS1 PSEN1 LRRK2 TRIB1 COP1
0.0940821	8	125	2.47629	GO:0071356 cellular response to tumor necrosis factor	http://amigo.geneontology.org/amigo/term/GO:0071356	TNFRSF1A PTK2B CYLD TANK TRAF3 NFKB1 OCSTAMP XIAP
0.0943121	3	21	5.52743	GO:0002313 mature B cell differentiation involved in immune response	http://amigo.geneontology.org/amigo/term/GO:0002313	BCL6 PTK2B BCL3
0.0943121	3	21	5.52743	GO:0002360 T cell lineage commitment	http://amigo.geneontology.org/amigo/term/GO:0002360	IL6R STAT3 BRAF
0.0943121	3	21	5.52743	GO:0043552 positive regulation of phosphatidylinositol 3-kinase activity	http://amigo.geneontology.org/amigo/term/GO:0043552	PTK2B FGR LYN
0.0943121	3	21	5.52743	GO:0050654 chondroitin sulfate proteoglycan metabolic process	http://amigo.geneontology.org/amigo/term/GO:0050654	CSGALNACT2 CHSY1 CHST11
0.0943121	3	21	5.52743	GO:1902914 regulation of protein polyubiquitination	http://amigo.geneontology.org/amigo/term/GO:1902914	NMI DDX3X XIAP
0.0943233	9	150	2.32152	GO:0010810 regulation of cell-substrate adhesion	http://amigo.geneontology.org/amigo/term/GO:0010810	BCL6 PTK2B BST1 CASS4 PREX1 BRAF OLFM4 PTPRJ CRKL
0.0944826	4	38	4.07285	GO:0006471 protein ADP-ribosylation	http://amigo.geneontology.org/amigo/term/GO:0006471	PARP11 PARP12 PARP9
0.0944826	4	38	4.07285	GO:0009299 mRNA transcription	http://amigo.geneontology.org/amigo/term/GO:0009299	CREB1 RXRA C5AR1 STAT3
0.0944826	4	38	4.07285	GO:2001238 positive regulation of extrinsic apoptotic signaling pathway	http://amigo.geneontology.org/amigo/term/GO:2001238	SKIL DEDD2 CYLD ITM2C
0.0945331	15	312	1.86019	GO:0198738 cell-cell signaling by wnt	http://amigo.geneontology.org/amigo/term/GO:0198738	USP34 CYLD DIXDC1 UBE2B KPNA1 PSEN1 WLS LRRK2 NFKB1 RAPGEF1 HIC1 DDX3X XIAP FZD8 TRABD2B
0.0955425	2	8	9.67301	GO:0001547 antral ovarian follicle growth	http://amigo.geneontology.org/amigo/term/GO:0001547	TNFAIP6 PTX3
0.0955425	2	8	9.67301	GO:0002315 marginal zone B cell differentiation	http://amigo.geneontology.org/amigo/term/GO:0002315	PTK2B BCL3
0.0955425	2	8	9.67301	GO:0010715 regulation of extracellular matrix disassembly	http://amigo.geneontology.org/amigo/term/GO:0010715	DDR2 FAP
0.0955425	7	102	2.65534	GO:0030833 regulation of actin filament polymerization	http://amigo.geneontology.org/amigo/term/GO:0030833	VASP EPS8 GRB2 PTK2B RICTOR SSH2 HIP1R
0.0955425	2	8	9.67301	GO:0031100 animal organ regeneration	http://amigo.geneontology.org/amigo/term/GO:0031100	UPF2 CEBPB
0.0955425	2	8	9.67301	GO:0033169 histone H3-K9 demethylation	http://amigo.geneontology.org/amigo/term/GO:0033169	KDM4A KDM7A
0.0955425	2	8	9.67301	GO:0034154 toll-like receptor 7 signaling pathway	http://amigo.geneontology.org/amigo/term/GO:0034154	PIK3AP1 DDX3X
0.0955425	26	642	1.56697	GO:0043069 negative regulation of programmed cell death	http://amigo.geneontology.org/amigo/term/GO:0043069	PRKAA1 BCL6 ARG2 NAIP PTK2B ADAR HCK RNF144B BCL3 IFIT3 CHST11 UBE2B PSEN1 IRS2 TMF1 LRRK2 PROK2 PELI1 HIP1R BRAF ADAM8 DDX3X XIAP RAF1 CEBPB
0.0955425	2	8	9.67301	GO:0048703 embryonic viscerocranium morphogenesis	http://amigo.geneontology.org/amigo/term/GO:0048703	NIPBL CHST11
0.0955425	2	8	9.67301	GO:0060245 detection of cell density	http://amigo.geneontology.org/amigo/term/GO:0060245	FAP DACH1
0.0955425	2	8	9.67301	GO:0070544 histone H3-K36 demethylation	http://amigo.geneontology.org/amigo/term/GO:0070544	KDM4A KDM7A
0.0955425	2	8	9.67301	GO:0070673 response to interleukin-18	http://amigo.geneontology.org/amigo/term/GO:0070673	IL18R1 IL18RAP
0.0955425	2	8	9.67301	GO:0072109 glomerular mesangium development	http://amigo.geneontology.org/amigo/term/GO:0072109	GPR4 IL6R
0.0955425	2	8	9.67301	GO:0090713 immunological memory process	http://amigo.geneontology.org/amigo/term/GO:0090713	BCL6 CD81
0.0955425	2	8	9.67301	GO:1900029 positive regulation of ruffle assembly	http://amigo.geneontology.org/amigo/term/GO:1900029	NDEL1 DEF8
0.0955425	2	8	9.67301	GO:1900242 regulation of synaptic vesicle endocytosis	http://amigo.geneontology.org/amigo/term/GO:1900242	ABCA13 LRRK2
0.0955425	2	8	9.67301	GO:2000562 negative regulation of CD4-positive alpha-beta T cell proliferation	http://amigo.geneontology.org/amigo/term/GO:2000562	ARG2 VSIR
0.0980889	26	644	1.5621	GO:0000122 negative regulation of transcription by RNA polymerase II	http://amigo.geneontology.org/amigo/term/GO:0000122	NIPBL MXD1 BCL6 SEMA4D ATF7IP BACH1 SKIL SOX15 PIAS1 FOXS1 ETS2 PSEN1 BATF3 ARID5A SORBS3 PHF12 EP300 RXRA ZNF263 NFKB1 BACH2 PARP9 HIC1 CREBBP DACH1 ZNF148
0.0985901	6	80	2.9019	GO:0000045 autophagosome assembly	http://amigo.geneontology.org/amigo/term/GO:0000045	TBC1D14 TCIRG1 PSEN1 RAB3GAP1 LRRK2 SNX18
0.0985937	9	152	2.29098	GO:0002440 production of molecular mediator of immune response	http://amigo.geneontology.org/amigo/term/GO:0002440	MYD88 IL18R1 KMT5B BCL6 DDX58 LITAF ARID5A TNFRSF1B CD81
0.0985937	9	152	2.29098	GO:0072593 reactive oxygen species metabolic process	http://amigo.geneontology.org/amigo/term/GO:0072593	DDIT4 ARG2 NCF1 GRB2 SOD2 NCF4 PREX1 LRRK2 VAV1
0.0985937	7	103	2.62956	GO:2001235 positive regulation of apoptotic signaling pathway	http://amigo.geneontology.org/amigo/term/GO:2001235	SKIL DEDD2 CYLD S100A9 FAS ADORA2A ITM2C
0.0997807	4	39	3.96841	GO:0031663 lipopolysaccharide-mediated signaling pathway	http://amigo.geneontology.org/amigo/term/GO:0031663	MYD88 LY96 LYN TRIB1
0.0997807	4	39	3.96841	GO:0032720 negative regulation of tumor necrosis factor production	http://amigo.geneontology.org/amigo/term/GO:0032720	ARG2 BCL3 VSIR C5AR2
0.0997807	4	39	3.96841	GO:0043113 receptor clustering	http://amigo.geneontology.org/amigo/term/GO:0043113	TNFAIP6 ITGB7 CRKL CD81
0.100981	11	205	2.07616	GO:0045229 external encapsulating structure organization	http://amigo.geneontology.org/amigo/term/GO:0045229	ADAMTS18 TGM3 TNFRSF1A DDR2 NFKB2 FAP PTX3 BCL3 IMPG2 CRISPLD2 TNFRSF1B
0.101098	5	59	3.27899	GO:0071346 cellular response to interferon-gamma	http://amigo.geneontology.org/amigo/term/GO:0071346	STXBP3 IFNGR1 PARP9 IRF1 NMI
0.101658	61	1802	1.30977	GO:0032879 regulation of localization	http://amigo.geneontology.org/amigo/term/GO:0032879	PRKAA1 TCIRG1 MYD88 NIPBL SEMA4D DDX58 ABCA13 TNFRSF1A DDR2 FGF1 CREB1 PTK2B BST1 ADGRG3 VCPIP1 TNFAIP6 STXBP3 IL2RG HCK PDE4B PTX3 DTX3L LIMK2 VSIR KCNQ1 PSEN1 FGR NDEL1 IRS2 TNFSF14 WLS CEP120 ACVR1B CASS4 PPP1R12A TMF1 LRRK2 RIPOR2 PKDCC CCR1 XCR1 LYN STX6 CNN2 C5AR1 FITM1 STAT3 HIP1R BRAF PARP9 TRIB1 ADAM8 PTPRJ TNFRSF1B STON2 C5AR2 DACH1 CRKL CD81 EHD1 CEBPB
0.101777	3	22	5.27619	GO:0001773 myeloid dendritic cell activation	http://amigo.geneontology.org/amigo/term/GO:0001773	PSEN1 BATF3 RELB
0.101777	3	22	5.27619	GO:0014002 astrocyte development	http://amigo.geneontology.org/amigo/term/GO:0014002	PSEN1 TSPAN2 C5AR1
0.101777	3	22	5.27619	GO:0031065 positive regulation of histone deacetylation	http://amigo.geneontology.org/amigo/term/GO:0031065	NIPBL BCL6 LRRK2
0.101777	3	22	5.27619	GO:0045672 positive regulation of osteoclast differentiation	http://amigo.geneontology.org/amigo/term/GO:0045672	CREB1 KLF10 OCSTAMP
0.101777	8	128	2.41825	GO:0051099 positive regulation of binding	http://amigo.geneontology.org/amigo/term/GO:0051099	GTF2B DTX3L PSEN1 EP300 LRRK2 RIPOR2 HIP1R PARP9
0.101777	7	104	2.60427	GO:0051650 establishment of vesicle localization	http://amigo.geneontology.org/amigo/term/GO:0051650	TCIRG1 LIMK2 PSEN1 NDEL1 TBC1D23 LRRK2 CCDC186
0.101777	3	22	5.27619	GO:0062098 regulation of programmed necrotic cell death	http://amigo.geneontology.org/amigo/term/GO:0062098	CYLD PELI1 BIRC3
0.104282	18	405	1.71965	GO:0014070 response to organic cyclic compound	http://amigo.geneontology.org/amigo/term/GO:0014070	PRKAA1 DDIT4 DDX58 CREB1 CASP7 IFIH1 PDE4B KCNQ1 EPG5 TMF1 EP300 LRRK2 ADORA2A RXRA IL1RN NFKB1 PELI1 STAT3
0.105573	16	347	1.78407	GO:1905114 cell surface receptor signaling pathway involved in cell-cell signaling	http://amigo.geneontology.org/amigo/term/GO:1905114	USP34 CYLD DIXDC1 UBE2B KPNA1 PSEN1 WLS LRRK2 ADORA2A NFKB1 RAPGEF1 HIC1 DDX3X XIAP FZD8 TRABD2B
0.106068	11	207	2.0561	GO:0010506 regulation of autophagy	http://amigo.geneontology.org/amigo/term/GO:0010506	PRKAA1 KDM4A RUFY4 MTMR9 IL10RA TBC1D14 KAT8 RAB3GAP1 LRRK2 STAT3 SNX18
0.106368	4	40	3.8692	GO:0044088 regulation of vacuole organization	http://amigo.geneontology.org/amigo/term/GO:0044088	TBC1D14 RAB3GAP1 LRRK2 SNX18
0.106368	4	40	3.8692	GO:0046580 negative regulation of Ras protein signal transduction	http://amigo.geneontology.org/amigo/term/GO:0046580	BCL6 RASA2 RIPOR2 RAPGEF1
0.106368	4	40	3.8692	GO:1903556 negative regulation of tumor necrosis factor superfamily cytokine production	http://amigo.geneontology.org/amigo/term/GO:1903556	ARG2 BCL3 VSIR C5AR2
0.106368	4	40	3.8692	GO:1905517 macrophage migration	http://amigo.geneontology.org/amigo/term/GO:1905517	PTK2B CNN2 C5AR1 CD81
0.10681	6	82	2.83112	GO:0021987 cerebral cortex development	http://amigo.geneontology.org/amigo/term/GO:0021987	AKIRIN2 DIXDC1 PSEN1 NDEL1 CEP120 CRKL
0.107333	23	558	1.59483	GO:0032446 protein modification by small protein conjugation	http://amigo.geneontology.org/amigo/term/GO:0032446	UBE2B UBE2W SENP2 KLHL8 MYLIP PIAS1 VCPIP1 IFIH1 RNF144B DTX3L PSEN1 UBA7 ISG15 LRRK2 FBXO38 HERC5 PELI1 FBXL5 RC3H2 BIRC3 NMI DDX3X XIAP
0.107333	10	181	2.13768	GO:0046879 hormone secretion	http://amigo.geneontology.org/amigo/term/GO:0046879	TCIRG1 CREB1 STXBP3 KCNQ1 IRS2 TMF1 IL1RN CCDC186 TRPV6 RAF1
0.11231	3	23	5.04679	GO:0002828 regulation of type 2 immune response	http://amigo.geneontology.org/amigo/term/GO:0002828	BCL6 ARG2 CD81
0.11231	5	61	3.17148	GO:0019080 viral gene expression	http://amigo.geneontology.org/amigo/term/GO:0019080	GTF2B CCNT1 EP300 USF1 CHD1
0.11231	3	23	5.04679	GO:0019884 antigen processing and presentation of exogenous antigen	http://amigo.geneontology.org/amigo/term/GO:0019884	TAP2 TAP1 MR1
0.11231	24	592	1.5686	GO:0022603 regulation of anatomical structure morphogenesis	http://amigo.geneontology.org/amigo/term/GO:0022603	EPS8 SEMA4D FMNL1 STAT2 FGF1 PTK2B HCK PSEN1 FGR E2F2 CASS4 PREX1 BRWD3 LRRK2 PIK3R6 CHI3L1 GPR4 STOX1 NIN C5AR1 STAT3 BRAF OLFM4 CRKL
0.11231	8	131	2.36287	GO:0032872 regulation of stress-activated MAPK cascade	http://amigo.geneontology.org/amigo/term/GO:0032872	MYD88 NCF1 PTK2B CYLD DUSP16 FAS RASSF2 XIAP
0.11231	3	23	5.04679	GO:0046427 positive regulation of receptor signaling pathway via JAK-STAT	http://amigo.geneontology.org/amigo/term/GO:0046427	IL10RA PTK2B IL10RB
0.11231	5	61	3.17148	GO:0050764 regulation of phagocytosis	http://amigo.geneontology.org/amigo/term/GO:0050764	IL2RG HCK PTX3 FGR CNN2
0.11231	3	23	5.04679	GO:1902624 positive regulation of neutrophil migration	http://amigo.geneontology.org/amigo/term/GO:1902624	RIPOR2 C5AR1 ADAM8
0.112618	37	1008	1.42024	GO:0016192 vesicle-mediated transport	http://amigo.geneontology.org/amigo/term/GO:0016192	SYS1 MYD88 FCGR3A ABCA13 GRB2 GOSR1 IL10RA TBC1D14 DENND3 BTBD8 DENND5A STXBP3 NCF4 IL2RG HCK PTX3 DTX3L STX11 PSEN1 FGR EPG5 RUBCNL TBC1D23 LRRK2 FCHO2 PKDCC LYN STX6 CNN2 HIP1R BRAF STON2 SNX18 WASHC4 VAV1 CD81 EHD1
0.112804	2	9	8.59823	GO:0001921 positive regulation of receptor recycling	http://amigo.geneontology.org/amigo/term/GO:0001921	ECE1 PSEN1
0.112804	4	41	3.77483	GO:0002753 cytoplasmic pattern recognition receptor signaling pathway	http://amigo.geneontology.org/amigo/term/GO:0002753	DDX58 IFIH1 USP15 ALPK1
0.112804	2	9	8.59823	GO:0002837 regulation of immune response to tumor cell	http://amigo.geneontology.org/amigo/term/GO:0002837	MR1 FBXO38
0.112804	2	9	8.59823	GO:0010501 RNA secondary structure unwinding	http://amigo.geneontology.org/amigo/term/GO:0010501	IGHMBP2 DDX3X
0.112804	2	9	8.59823	GO:0016553 base conversion or substitution editing	http://amigo.geneontology.org/amigo/term/GO:0016553	ADAR APOBEC3Z1
0.112804	7	107	2.53125	GO:0030308 negative regulation of cell growth	http://amigo.geneontology.org/amigo/term/GO:0030308	CDKN2AIP BCL6 NAIF1 ACVR1B ST7L PTPRJ DDX3X
0.112804	2	9	8.59823	GO:0030953 astral microtubule organization	http://amigo.geneontology.org/amigo/term/GO:0030953	LIMK2 CEP120
0.112804	4	41	3.77483	GO:0031343 positive regulation of cell killing	http://amigo.geneontology.org/amigo/term/GO:0031343	TAP2 MR1 IL18RAP VAV1
0.112804	2	9	8.59823	GO:0032688 negative regulation of interferon-beta production	http://amigo.geneontology.org/amigo/term/GO:0032688	NMI RELB
0.112804	2	9	8.59823	GO:0033089 positive regulation of T cell differentiation in thymus	http://amigo.geneontology.org/amigo/term/GO:0033089	IL2RG ADAM8
0.112804	4	41	3.77483	GO:0034103 regulation of tissue remodeling	http://amigo.geneontology.org/amigo/term/GO:0034103	FCGR3A DDR2 ADAM8 DEF8
0.112804	2	9	8.59823	GO:0034770 histone H4-K20 methylation	http://amigo.geneontology.org/amigo/term/GO:0034770	KMT5B ARID4A
0.112804	2	9	8.59823	GO:0035563 positive regulation of chromatin binding	http://amigo.geneontology.org/amigo/term/GO:0035563	DTX3L PARP9
0.112804	25	624	1.55016	GO:0043066 negative regulation of apoptotic process	http://amigo.geneontology.org/amigo/term/GO:0043066	PRKAA1 BCL6 ARG2 NAIP PTK2B ADAR HCK RNF144B BCL3 IFIT3 CHST11 UBE2B PSEN1 IRS2 TMF1 LRRK2 PROK2 HIP1R BRAF ADAM8 DDX3X XIAP RAF1 CEBPB
0.112804	4	41	3.77483	GO:0043550 regulation of lipid kinase activity	http://amigo.geneontology.org/amigo/term/GO:0043550	PTK2B FGR LYN CD81
0.112804	9	157	2.21801	GO:0051056 regulation of small GTPase mediated signal transduction	http://amigo.geneontology.org/amigo/term/GO:0051056	BCL6 IQSEC1 RASGRP4 CYTH4 RASA2 RIPOR2 GPR4 RAPGEF1 AKAP13
0.112804	2	9	8.59823	GO:0140042 lipid droplet formation	http://amigo.geneontology.org/amigo/term/GO:0140042	CDS2 FITM1
0.112804	2	9	8.59823	GO:2000774 positive regulation of cellular senescence	http://amigo.geneontology.org/amigo/term/GO:2000774	ARG2 MORC3
0.115909	5	62	3.12033	GO:0042147 retrograde transport endosome to Golgi	http://amigo.geneontology.org/amigo/term/GO:0042147	TBC1D14 DENND5A TBC1D23 LRRK2 STX6
0.115909	31	817	1.46812	GO:0048646 anatomical structure formation involved in morphogenesis	http://amigo.geneontology.org/amigo/term/GO:0048646	VASP SP3 TCIRG1 BCL6 SKIL GRB2 FGF1 PTK2B NFKB2 CD53 FAP BCL3 PSEN1 JUNB TNFSF14 E2F2 TMF1 EP300 PIK3R6 SAT1 CHI3L1 GPR4 PROK2 SBNO2 C5AR1 STAT3 ADAM8 OCSTAMP CD81 KDM6B EHD1
0.116617	7	108	2.50782	GO:0071248 cellular response to metal ion	http://amigo.geneontology.org/amigo/term/GO:0071248	PRKAA1 NCF1 SLC13A5 CREB1 JUNB LRRK2 BRAF
0.117958	8	133	2.32734	GO:0031334 positive regulation of protein-containing complex assembly	http://amigo.geneontology.org/amigo/term/GO:0031334	VASP MYD88 GRB2 PTK2B RICTOR ISG15 HIP1R TRABD2B
0.119544	9	159	2.19012	GO:1903362 regulation of cellular protein catabolic process	http://amigo.geneontology.org/amigo/term/GO:1903362	MYLIP PIAS1 PTK2B PSEN1 TMF1 LRRK2 TRIB1 COP1 CD81
0.119654	4	42	3.68496	GO:0042130 negative regulation of T cell proliferation	http://amigo.geneontology.org/amigo/term/GO:0042130	ARG2 VSIR PELI1 CEBPB
0.119654	4	42	3.68496	GO:1904036 negative regulation of epithelial cell apoptotic process	http://amigo.geneontology.org/amigo/term/GO:1904036	PRKAA1 ADAR TMF1 BRAF
0.119661	6	85	2.7312	GO:0000956 nuclear-transcribed mRNA catabolic process	http://amigo.geneontology.org/amigo/term/GO:0000956	UPF2 DHX34 XRN1 BTG2 SMG1 CNOT6L
0.121193	3	24	4.8365	GO:0002230 positive regulation of defense response to virus by host	http://amigo.geneontology.org/amigo/term/GO:0002230	DDX58 DTX3L PARP9
0.121193	3	24	4.8365	GO:0032881 regulation of polysaccharide metabolic process	http://amigo.geneontology.org/amigo/term/GO:0032881	PPP1R3B IRS2 NFKB1
0.121193	3	24	4.8365	GO:0045577 regulation of B cell differentiation	http://amigo.geneontology.org/amigo/term/GO:0045577	BCL6 NFAM1 IL2RG
0.121193	3	24	4.8365	GO:0045648 positive regulation of erythrocyte differentiation	http://amigo.geneontology.org/amigo/term/GO:0045648	ACVR1B ISG15 STAT3
0.121193	20	475	1.62914	GO:0060322 head development	http://amigo.geneontology.org/amigo/term/GO:0060322	NIPBL AKIRIN2 CREB1 STXBP3 DIXDC1 LIMK2 PSEN1 NDEL1 IRS2 CEP120 RAB3GAP1 TBC1D23 BTG2 EP300 LRRK2 NIN CRISPLD2 BRAF CRKL RAF1
0.1214	5	63	3.0708	GO:0046330 positive regulation of JNK cascade	http://amigo.geneontology.org/amigo/term/GO:0046330	MYD88 NCF1 PTK2B RASSF2 XIAP
0.1214	5	63	3.0708	GO:2000106 regulation of leukocyte apoptotic process	http://amigo.geneontology.org/amigo/term/GO:2000106	ARG2 BCL3 IRS2 LYN ADAM8
0.122945	14	298	1.81775	GO:0009314 response to radiation	http://amigo.geneontology.org/amigo/term/GO:0009314	NABP1 SAG PRKAA1 NIPBL GRB2 CASP7 TANK BCL3 UBE2B EP300 USF1 BRAF CREBBP COP1
0.124042	51	1487	1.32703	GO:0006928 movement of cell or subcellular component	http://amigo.geneontology.org/amigo/term/GO:0006928	VASP VAV1 EPS8 MYD88 NIPBL SEMA4D PSTPIP2 ECE1 DDX58 DDR2 FGF1 PTK2B BST1 ADGRG3 S100A9 TNFAIP6 FAP PDE4B DIXDC1 VSIR UBE2B KCNQ1 SELL PSEN1 FGR NDEL1 IRS2 TNFSF14 ACVR1B CASS4 TMF1 ENKUR PREX1 LRRK2 RIPOR2 ITGB7 CCR1 LYN CNN2 C5AR1 STAT3 BRAF TRIB1 JAML ADAM8 PTPRJ C5AR2 DACH1 EMB CRKL CD81
0.124454	6	86	2.69944	GO:1905037 autophagosome organization	http://amigo.geneontology.org/amigo/term/GO:1905037	TBC1D14 TCIRG1 PSEN1 RAB3GAP1 LRRK2 SNX18
0.12624	9	161	2.16291	GO:1903039 positive regulation of leukocyte cell-cell adhesion	http://amigo.geneontology.org/amigo/term/GO:1903039	BCL6 IL2RG VSIR TNFSF14 RHOH PIK3R6 CD80 ADAM8 CD81
0.127345	4	43	3.59926	GO:0042531 positive regulation of tyrosine phosphorylation of STAT protein	http://amigo.geneontology.org/amigo/term/GO:0042531	TNFRSF1A IL6R LYN PARP9
0.127788	10	188	2.05809	GO:0009914 hormone transport	http://amigo.geneontology.org/amigo/term/GO:0009914	TCIRG1 CREB1 STXBP3 KCNQ1 IRS2 TMF1 IL1RN CCDC186 TRPV6 RAF1
0.127842	12	243	1.91072	GO:0031589 cell-substrate adhesion	http://amigo.geneontology.org/amigo/term/GO:0031589	BCL6 PTK2B BST1 SORBS3 CASS4 PREX1 PXN ITGB7 BRAF OLFM4 PTPRJ CRKL
0.129273	24	603	1.53998	GO:0008284 positive regulation of cell population proliferation	http://amigo.geneontology.org/amigo/term/GO:0008284	MYD88 BCL6 GAB2 DDR2 FGF1 SOX15 PTK2B BST1 HCK CSF2RB IRS2 CCPG1 IL6R LYN PELI1 C5AR1 STAT3 FOSL2 OCSTAMP C5AR2 CRKL MARCKSL1 CD81 CNOT6L
0.129566	27	698	1.49668	GO:0060548 negative regulation of cell death	http://amigo.geneontology.org/amigo/term/GO:0060548	PRKAA1 BCL6 ARG2 NAIP PTK2B ADAR HCK RNF144B BCL3 IFIT3 CHST11 UBE2B PSEN1 IRS2 TMF1 LRRK2 PROK2 PELI1 HIP1R BRAF ADAM8 TNFRSF1B DDX3X XIAP RAF1 CEBPB
0.129712	7	111	2.44004	GO:0021543 pallium development	http://amigo.geneontology.org/amigo/term/GO:0021543	AKIRIN2 DIXDC1 PSEN1 NDEL1 CEP120 BTG2 CRKL
0.13079	3	25	4.64304	GO:0002446 neutrophil mediated immunity	http://amigo.geneontology.org/amigo/term/GO:0002446	MYD88 STXBP3 KMT2E
0.13079	2	10	7.73841	GO:0002483 antigen processing and presentation of endogenous peptide antigen	http://amigo.geneontology.org/amigo/term/GO:0002483	TAP2 TAP1
0.13079	2	10	7.73841	GO:0002523 leukocyte migration involved in inflammatory response	http://amigo.geneontology.org/amigo/term/GO:0002523	S100A9 ADAM8
0.13079	2	10	7.73841	GO:0002693 positive regulation of cellular extravasation	http://amigo.geneontology.org/amigo/term/GO:0002693	RIPOR2 ADAM8
0.13079	2	10	7.73841	GO:0002834 regulation of response to tumor cell	http://amigo.geneontology.org/amigo/term/GO:0002834	MR1 FBXO38
0.13079	8	137	2.25939	GO:0008154 actin polymerization or depolymerization	http://amigo.geneontology.org/amigo/term/GO:0008154	VASP EPS8 WIPF1 GRB2 PTK2B RICTOR SSH2 HIP1R
0.13079	9	163	2.13637	GO:0010038 response to metal ion	http://amigo.geneontology.org/amigo/term/GO:0010038	PRKAA1 TCIRG1 NCF1 SLC13A5 CREB1 JUNB LRRK2 BRAF TRPV6
0.13079	3	25	4.64304	GO:0015695 organic cation transport	http://amigo.geneontology.org/amigo/term/GO:0015695	SLC25A19 SLC22A1 PSEN1
0.13079	2	10	7.73841	GO:0015697 quaternary ammonium group transport	http://amigo.geneontology.org/amigo/term/GO:0015697	SLC25A19 SLC22A1
0.13079	10	189	2.0472	GO:0022409 positive regulation of cell-cell adhesion	http://amigo.geneontology.org/amigo/term/GO:0022409	BCL6 ADAM19 IL2RG VSIR TNFSF14 RHOH PIK3R6 CD80 ADAM8 CD81
0.13079	3	25	4.64304	GO:0030878 thyroid gland development	http://amigo.geneontology.org/amigo/term/GO:0030878	TG BRAF RAF1
0.13079	2	10	7.73841	GO:0032494 response to peptidoglycan	http://amigo.geneontology.org/amigo/term/GO:0032494	MYD88 C5AR1
0.13079	2	10	7.73841	GO:0032616 interleukin-13 production	http://amigo.geneontology.org/amigo/term/GO:0032616	ARG2 IL1RAP
0.13079	2	10	7.73841	GO:0032656 regulation of interleukin-13 production	http://amigo.geneontology.org/amigo/term/GO:0032656	ARG2 IL1RAP
0.13079	3	25	4.64304	GO:0039528 cytoplasmic pattern recognition receptor signaling pathway in response to virus	http://amigo.geneontology.org/amigo/term/GO:0039528	DDX58 IFIH1 USP15
0.13079	3	25	4.64304	GO:0042269 regulation of natural killer cell mediated cytotoxicity	http://amigo.geneontology.org/amigo/term/GO:0042269	PIK3R6 IL18RAP VAV1
0.13079	3	25	4.64304	GO:0045070 positive regulation of viral genome replication	http://amigo.geneontology.org/amigo/term/GO:0045070	STAU1 ADAR DDX3X
0.13079	2	10	7.73841	GO:0046642 negative regulation of alpha-beta T cell proliferation	http://amigo.geneontology.org/amigo/term/GO:0046642	ARG2 VSIR
0.13079	2	10	7.73841	GO:0048143 astrocyte activation	http://amigo.geneontology.org/amigo/term/GO:0048143	PSEN1 C5AR1
0.13079	2	10	7.73841	GO:0072540 T-helper 17 cell lineage commitment	http://amigo.geneontology.org/amigo/term/GO:0072540	IL6R STAT3
0.13079	2	10	7.73841	GO:0086100 endothelin receptor signaling pathway	http://amigo.geneontology.org/amigo/term/GO:0086100	PTK2B CRKL
0.13079	2	10	7.73841	GO:0140289 protein mono-ADP-ribosylation	http://amigo.geneontology.org/amigo/term/GO:0140289	PARP11 PARP12
0.13079	2	10	7.73841	GO:1903421 regulation of synaptic vesicle recycling	http://amigo.geneontology.org/amigo/term/GO:1903421	ABCA13 LRRK2
0.13079	3	25	4.64304	GO:1904894 positive regulation of receptor signaling pathway via STAT	http://amigo.geneontology.org/amigo/term/GO:1904894	IL10RA PTK2B IL10RB
0.13079	3	25	4.64304	GO:2001032 regulation of double-strand break repair via nonhomologous end joining	http://amigo.geneontology.org/amigo/term/GO:2001032	KMT5B DTX3L PARP9
0.131308	5	65	2.97631	GO:0050830 defense response to Gram-positive bacterium	http://amigo.geneontology.org/amigo/term/GO:0050830	MYD88 MR1 FGR C5AR1 PGLYRP4
0.132204	4	44	3.51746	GO:0042987 amyloid precursor protein catabolic process	http://amigo.geneontology.org/amigo/term/GO:0042987	ADAM19 PSEN1 GSAP LYN
0.132204	4	44	3.51746	GO:0048538 thymus development	http://amigo.geneontology.org/amigo/term/GO:0048538	PSEN1 BRAF CRKL RAF1
0.133378	19	452	1.62644	GO:0048589 developmental growth	http://amigo.geneontology.org/amigo/term/GO:0048589	NIPBL SEMA4D DUSP6 DDR2 FGF1 SOX15 CREB1 TNFAIP6 PTX3 FOXS1 CHST11 KPNA1 NDEL1 EP300 PKDCC NIN STAT3 RC3H2 CD81
0.134458	17	392	1.67797	GO:1901699 cellular response to nitrogen compound	http://amigo.geneontology.org/amigo/term/GO:1901699	DDX58 GRB2 CASP7 IFIH1 PDE4B KCNQ1 PSEN1 NDEL1 IRS2 EPG5 LRRK2 USF1 NFKB1 UBR1 STAT3 CRKL CEBPB
0.134784	8	138	2.24302	GO:0050821 protein stabilization	http://amigo.geneontology.org/amigo/term/GO:0050821	ATF7IP MTMR9 CREB1 UBE2B MORC3 EP300 RASSF2 HIP1R
0.135885	14	304	1.78187	GO:0007264 small GTPase mediated signal transduction	http://amigo.geneontology.org/amigo/term/GO:0007264	EPS8 BCL6 IQSEC1 RASGRP4 TIAM2 CYTH4 SH2D3C RASA2 RIPOR2 GPR4 RAPGEF1 DOK3 AKAP13 VAV1
0.135885	7	113	2.39685	GO:0030041 actin filament polymerization	http://amigo.geneontology.org/amigo/term/GO:0030041	VASP EPS8 GRB2 PTK2B RICTOR SSH2 HIP1R
0.135885	7	113	2.39685	GO:0051170 import into nucleus	http://amigo.geneontology.org/amigo/term/GO:0051170	AKIRIN2 BCL3 KPNA1 PSEN1 LRRK2 BACH2 STAT3
0.136608	12	247	1.87977	GO:0032956 regulation of actin cytoskeleton organization	http://amigo.geneontology.org/amigo/term/GO:0032956	VASP EPS8 GRB2 PTK2B BST1 RICTOR HCK DIXDC1 SSH2 SORBS3 HIP1R BRAF
0.137253	6	89	2.60845	GO:0050728 negative regulation of inflammatory response	http://amigo.geneontology.org/amigo/term/GO:0050728	TNFRSF1A TNFAIP6 ADORA2A IL22RA2 NFKB1 TNFRSF1B
0.137253	6	89	2.60845	GO:0070304 positive regulation of stress-activated protein kinase signaling cascade	http://amigo.geneontology.org/amigo/term/GO:0070304	MYD88 NCF1 PTK2B RASSF2 LYN XIAP
0.140491	4	45	3.43929	GO:0050854 regulation of antigen receptor-mediated signaling pathway	http://amigo.geneontology.org/amigo/term/GO:0050854	NFAM1 LYN PTPRJ CD81
0.140491	4	45	3.43929	GO:0097194 execution phase of apoptosis	http://amigo.geneontology.org/amigo/term/GO:0097194	DEDD2 CASP7 FAP TRPC5
0.140619	3	26	4.46447	GO:0001782 B cell homeostasis	http://amigo.geneontology.org/amigo/term/GO:0001782	GAPT LYN RC3H2
0.140619	33	901	1.41713	GO:0009719 response to endogenous stimulus	http://amigo.geneontology.org/amigo/term/GO:0009719	PRKAA1 DDIT4 MYD88 SKIL GRB2 FGF1 CREB1 CASP7 TNFAIP6 STXBP3 PDE4B USP15 CHST11 KCNQ1 PSEN1 NDEL1 IRS2 ARID5A TMF1 EP300 LRRK2 RXRA USF1 IL1RN LYN NFKB1 UBR1 STAT3 CREBBP OCSTAMP CRKL CD81 CEBPB
0.140619	7	114	2.37583	GO:0010950 positive regulation of endopeptidase activity	http://amigo.geneontology.org/amigo/term/GO:0010950	S100A9 FAS VSIR LYN STAT3 HIP1R DDX3X
0.140619	3	26	4.46447	GO:0032733 positive regulation of interleukin-10 production	http://amigo.geneontology.org/amigo/term/GO:0032733	BCL3 ISG15 STAT3
0.140619	13	277	1.81587	GO:0043161 proteasome-mediated ubiquitin-dependent protein catabolic process	http://amigo.geneontology.org/amigo/term/GO:0043161	UBE2B UBE2W AKIRIN2 PIAS1 FEM1C PSEN1 LRRK2 FBXO38 PELI1 UBR1 FBXL5 TRIB1 COP1
0.1414	9	166	2.09776	GO:0097191 extrinsic apoptotic signaling pathway	http://amigo.geneontology.org/amigo/term/GO:0097191	SKIL DEDD2 CYLD FAS ACVR1B ITM2C TNFRSF1B DDX3X RAF1
0.142124	33	902	1.41556	GO:0007267 cell-cell signaling	http://amigo.geneontology.org/amigo/term/GO:0007267	TCIRG1 CREB1 USP34 CYLD STXBP3 NLGN3 DIXDC1 UBE2B KCNQ1 KPNA1 PSEN1 IRS2 WLS IL1RAP TMF1 LRRK2 ADORA2A IL1RN SDCBP PXK CCDC186 NFKB1 RAPGEF1 BRAF TRPV6 TNFRSF1B HIC1 DDX3X XIAP CRKL RAF1 FZD8 TRABD2B
0.142621	8	140	2.21097	GO:0051495 positive regulation of cytoskeleton organization	http://amigo.geneontology.org/amigo/term/GO:0051495	VASP GRB2 PTK2B RICTOR HCK CEP120 SORBS3 BRAF
0.143735	5	67	2.88747	GO:0002312 B cell activation involved in immune response	http://amigo.geneontology.org/amigo/term/GO:0002312	KMT5B BCL6 PTK2B BCL3 GAPT
0.144311	31	838	1.43133	GO:0033043 regulation of organelle organization	http://amigo.geneontology.org/amigo/term/GO:0033043	TBC1D14 VASP PRKAA1 EPS8 ATF7IP STAT2 GRB2 PTK2B BST1 CYLD RICTOR HCK DIXDC1 CDC6 LIMK2 UBE2B SSH2 CEP120 IL1RAP RAB3GAP1 SORBS3 EP300 LRRK2 STOX1 TAPT1 HECW2 SMG1 HIP1R BRAF SNX18 CNOT6L
0.144888	7	115	2.35517	GO:0043409 negative regulation of MAPK cascade	http://amigo.geneontology.org/amigo/term/GO:0043409	DUSP6 CYLD DUSP16 TNIP1 LYN RAPGEF1 PTPRJ
0.144888	7	115	2.35517	GO:0051648 vesicle localization	http://amigo.geneontology.org/amigo/term/GO:0051648	TCIRG1 LIMK2 PSEN1 NDEL1 TBC1D23 LRRK2 CCDC186
0.146054	11	222	1.91717	GO:0007265 Ras protein signal transduction	http://amigo.geneontology.org/amigo/term/GO:0007265	EPS8 BCL6 IQSEC1 RASGRP4 CYTH4 RASA2 RIPOR2 GPR4 RAPGEF1 DOK3 AKAP13
0.148193	4	46	3.36452	GO:0032757 positive regulation of interleukin-8 production	http://amigo.geneontology.org/amigo/term/GO:0032757	MYD88 DDX58 CHI3L1 STAT3
0.148193	4	46	3.36452	GO:0033619 membrane protein proteolysis	http://amigo.geneontology.org/amigo/term/GO:0033619	ADAM19 PSEN1 ADAM8 TNFRSF1B
0.148193	4	46	3.36452	GO:0043112 receptor metabolic process	http://amigo.geneontology.org/amigo/term/GO:0043112	ECE1 MYLIP DTX3L PSEN1
0.149557	11	223	1.90858	GO:0051604 protein maturation	http://amigo.geneontology.org/amigo/term/GO:0051604	ECE1 ADAM19 IL1R2 CASP7 VSIR PSEN1 MYRFL EP300 LRRK2 CREBBP XIAP
0.149713	2	11	7.03492	GO:0000272 polysaccharide catabolic process	http://amigo.geneontology.org/amigo/term/GO:0000272	PPP1R3B AOAH
0.149713	5	68	2.845	GO:0001892 embryonic placenta development	http://amigo.geneontology.org/amigo/term/GO:0001892	SP3 GRB2 SOX15 JUNB CEBPB
0.149713	2	11	7.03492	GO:0002418 immune response to tumor cell	http://amigo.geneontology.org/amigo/term/GO:0002418	MR1 FBXO38
0.149713	2	11	7.03492	GO:0002829 negative regulation of type 2 immune response	http://amigo.geneontology.org/amigo/term/GO:0002829	BCL6 ARG2
0.149713	2	11	7.03492	GO:0016926 protein desumoylation	http://amigo.geneontology.org/amigo/term/GO:0016926	SENP7 SENP2
0.149713	2	11	7.03492	GO:0032968 positive regulation of transcription elongation from RNA polymerase II promoter	http://amigo.geneontology.org/amigo/term/GO:0032968	ELL CCNT1
0.149713	5	68	2.845	GO:0033209 tumor necrosis factor-mediated signaling pathway	http://amigo.geneontology.org/amigo/term/GO:0033209	TNFRSF1A PTK2B CYLD TRAF3 XIAP
0.149713	2	11	7.03492	GO:0044247 cellular polysaccharide catabolic process	http://amigo.geneontology.org/amigo/term/GO:0044247	PPP1R3B AOAH
0.149713	2	11	7.03492	GO:0045064 T-helper 2 cell differentiation	http://amigo.geneontology.org/amigo/term/GO:0045064	BCL6 BCL3
0.149713	2	11	7.03492	GO:0061418 regulation of transcription from RNA polymerase II promoter in response to hypoxia	http://amigo.geneontology.org/amigo/term/GO:0061418	BACH1 STOX1
0.149713	2	11	7.03492	GO:0090085 regulation of protein deubiquitination	http://amigo.geneontology.org/amigo/term/GO:0090085	TANK TNIP1
0.149713	2	11	7.03492	GO:1903306 negative regulation of regulated secretory pathway	http://amigo.geneontology.org/amigo/term/GO:1903306	STXBP3 BRAF
0.149713	2	11	7.03492	GO:2001185 regulation of CD8-positive alpha-beta T cell activation	http://amigo.geneontology.org/amigo/term/GO:2001185	VSIR IRF1
0.150414	3	27	4.29912	GO:0002715 regulation of natural killer cell mediated immunity	http://amigo.geneontology.org/amigo/term/GO:0002715	PIK3R6 IL18RAP VAV1
0.150414	10	196	1.97408	GO:0016236 macroautophagy	http://amigo.geneontology.org/amigo/term/GO:0016236	TBC1D14 TCIRG1 RUFY4 PSEN1 EPG5 RUBCNL RAB3GAP1 LRRK2 SNX18 RETREG3
0.150414	3	27	4.29912	GO:0045124 regulation of bone resorption	http://amigo.geneontology.org/amigo/term/GO:0045124	FCGR3A ADAM8 DEF8
0.150414	3	27	4.29912	GO:0090312 positive regulation of protein deacetylation	http://amigo.geneontology.org/amigo/term/GO:0090312	NIPBL BCL6 LRRK2
0.151238	9	169	2.06052	GO:0016485 protein processing	http://amigo.geneontology.org/amigo/term/GO:0016485	ECE1 ADAM19 IL1R2 CASP7 VSIR PSEN1 MYRFL LRRK2 XIAP
0.151626	6	92	2.52339	GO:0002702 positive regulation of production of molecular mediator of immune response	http://amigo.geneontology.org/amigo/term/GO:0002702	MYD88 IL18R1 KMT5B DDX58 ARID5A CD81
0.15256	7	117	2.31491	GO:0008064 regulation of actin polymerization or depolymerization	http://amigo.geneontology.org/amigo/term/GO:0008064	VASP EPS8 GRB2 PTK2B RICTOR SSH2 HIP1R
0.15256	7	117	2.31491	GO:0030832 regulation of actin filament length	http://amigo.geneontology.org/amigo/term/GO:0030832	VASP EPS8 GRB2 PTK2B RICTOR SSH2 HIP1R
0.15256	7	117	2.31491	GO:0061351 neural precursor cell proliferation	http://amigo.geneontology.org/amigo/term/GO:0061351	DIXDC1 PTBP2 DAGLB CEP120 BTG2 LRRK2 RAPGEF1
0.154559	4	47	3.29294	GO:0051058 negative regulation of small GTPase mediated signal transduction	http://amigo.geneontology.org/amigo/term/GO:0051058	BCL6 RASA2 RIPOR2 RAPGEF1
0.154559	4	47	3.29294	GO:0070373 negative regulation of ERK1 and ERK2 cascade	http://amigo.geneontology.org/amigo/term/GO:0070373	DUSP6 TNIP1 LYN RAPGEF1
0.154865	5	69	2.80377	GO:0002690 positive regulation of leukocyte chemotaxis	http://amigo.geneontology.org/amigo/term/GO:0002690	PTK2B TNFSF14 RIPOR2 CCR1 C5AR1
0.154873	9	170	2.0484	GO:0000209 protein polyubiquitination	http://amigo.geneontology.org/amigo/term/GO:0000209	UBE2B UBE2W DTX3L FBXO38 PELI1 RC3H2 NMI DDX3X XIAP
0.157715	7	118	2.29529	GO:0009411 response to UV	http://amigo.geneontology.org/amigo/term/GO:0009411	PRKAA1 CASP7 BCL3 UBE2B EP300 USF1 CREBBP
0.157715	7	118	2.29529	GO:0051896 regulation of protein kinase B signaling	http://amigo.geneontology.org/amigo/term/GO:0051896	RICTOR CASS4 CHI3L1 STOX1 RAPGEF1 ADAM8 PTPRJ
0.159397	9	171	2.03642	GO:0021537 telencephalon development	http://amigo.geneontology.org/amigo/term/GO:0021537	AKIRIN2 DIXDC1 PSEN1 NDEL1 CEP120 BTG2 LRRK2 NIN CRKL
0.161851	3	28	4.14558	GO:0000184 nuclear-transcribed mRNA catabolic process nonsense-mediated decay	http://amigo.geneontology.org/amigo/term/GO:0000184	UPF2 DHX34 SMG1
0.161851	3	28	4.14558	GO:0010939 regulation of necrotic cell death	http://amigo.geneontology.org/amigo/term/GO:0010939	CYLD PELI1 BIRC3
0.161851	3	28	4.14558	GO:0030851 granulocyte differentiation	http://amigo.geneontology.org/amigo/term/GO:0030851	SP3 EVI2B TRIB1
0.161851	3	28	4.14558	GO:0043368 positive T cell selection	http://amigo.geneontology.org/amigo/term/GO:0043368	IL6R STAT3 BRAF
0.161851	3	28	4.14558	GO:0043403 skeletal muscle tissue regeneration	http://amigo.geneontology.org/amigo/term/GO:0043403	SOX15 KPNA1 CD81
0.161851	3	28	4.14558	GO:0060986 endocrine hormone secretion	http://amigo.geneontology.org/amigo/term/GO:0060986	KCNQ1 TMF1 TRPV6
0.161851	3	28	4.14558	GO:0071300 cellular response to retinoic acid	http://amigo.geneontology.org/amigo/term/GO:0071300	CREB1 PTK2B LYN
0.161851	3	28	4.14558	GO:1902930 regulation of alcohol biosynthetic process	http://amigo.geneontology.org/amigo/term/GO:1902930	FGF1 PTK2B NFKB1
0.162113	7	119	2.276	GO:0070374 positive regulation of ERK1 and ERK2 cascade	http://amigo.geneontology.org/amigo/term/GO:0070374	FGF1 PTK2B CHI3L1 C5AR1 BRAF C5AR2 CRKL
0.162113	7	119	2.276	GO:0071241 cellular response to inorganic substance	http://amigo.geneontology.org/amigo/term/GO:0071241	PRKAA1 NCF1 SLC13A5 CREB1 JUNB LRRK2 BRAF
0.16246	9	172	2.02458	GO:0030522 intracellular receptor signaling pathway	http://amigo.geneontology.org/amigo/term/GO:0030522	DDX58 IFIH1 USP15 TMF1 EP300 RXRA STAT3 ALPK1 CRKL
0.16246	4	48	3.22434	GO:0060760 positive regulation of response to cytokine stimulus	http://amigo.geneontology.org/amigo/term/GO:0060760	DDX58 IFIH1 PARP9 IRF7
0.167096	8	146	2.12011	GO:0001649 osteoblast differentiation	http://amigo.geneontology.org/amigo/term/GO:0001649	TCIRG1 SEMA4D DDR2 TNFAIP6 ADAR JUNB RASSF2 CEBPB
0.167611	2	12	6.44867	GO:0002281 macrophage activation involved in immune response	http://amigo.geneontology.org/amigo/term/GO:0002281	SBNO2 NMI
0.167611	2	12	6.44867	GO:0002295 T-helper cell lineage commitment	http://amigo.geneontology.org/amigo/term/GO:0002295	IL6R STAT3
0.167611	2	12	6.44867	GO:0002902 regulation of B cell apoptotic process	http://amigo.geneontology.org/amigo/term/GO:0002902	IRS2 LYN
0.167611	6	95	2.44371	GO:0006476 protein deacetylation	http://amigo.geneontology.org/amigo/term/GO:0006476	PRKAA1 NIPBL BCL6 MIER1 EP300 LRRK2
0.167611	2	12	6.44867	GO:0007039 protein catabolic process in the vacuole	http://amigo.geneontology.org/amigo/term/GO:0007039	TCIRG1 CD81
0.167611	2	12	6.44867	GO:0010614 negative regulation of cardiac muscle hypertrophy	http://amigo.geneontology.org/amigo/term/GO:0010614	TNFRSF1A TNFRSF1B
0.167611	2	12	6.44867	GO:0014741 negative regulation of muscle hypertrophy	http://amigo.geneontology.org/amigo/term/GO:0014741	TNFRSF1A TNFRSF1B
0.167611	2	12	6.44867	GO:0030852 regulation of granulocyte differentiation	http://amigo.geneontology.org/amigo/term/GO:0030852	EVI2B TRIB1
0.167611	6	95	2.44371	GO:0031333 negative regulation of protein-containing complex assembly	http://amigo.geneontology.org/amigo/term/GO:0031333	EPS8 SSH2 EP300 HIP1R DDX3X RAF1
0.167611	5	71	2.72479	GO:0032092 positive regulation of protein binding	http://amigo.geneontology.org/amigo/term/GO:0032092	DTX3L PSEN1 EP300 LRRK2 HIP1R
0.167611	2	12	6.44867	GO:0034134 toll-like receptor 2 signaling pathway	http://amigo.geneontology.org/amigo/term/GO:0034134	PIK3AP1 LYN
0.167611	2	12	6.44867	GO:0034162 toll-like receptor 9 signaling pathway	http://amigo.geneontology.org/amigo/term/GO:0034162	EPG5 PIK3AP1
0.167611	2	12	6.44867	GO:0051044 positive regulation of membrane protein ectodomain proteolysis	http://amigo.geneontology.org/amigo/term/GO:0051044	ADAM8 TNFRSF1B
0.167611	2	12	6.44867	GO:0061430 bone trabecula morphogenesis	http://amigo.geneontology.org/amigo/term/GO:0061430	SEMA4D SBNO2
0.167611	2	12	6.44867	GO:0070213 protein auto-ADP-ribosylation	http://amigo.geneontology.org/amigo/term/GO:0070213	PARP11 PARP12
0.167611	2	12	6.44867	GO:0070486 leukocyte aggregation	http://amigo.geneontology.org/amigo/term/GO:0070486	SEMA4D S100A9
0.167611	2	12	6.44867	GO:0140131 positive regulation of lymphocyte chemotaxis	http://amigo.geneontology.org/amigo/term/GO:0140131	PTK2B TNFSF14
0.167611	5	71	2.72479	GO:1901800 positive regulation of proteasomal protein catabolic process	http://amigo.geneontology.org/amigo/term/GO:1901800	PIAS1 PSEN1 LRRK2 TRIB1 COP1
0.167611	5	71	2.72479	GO:1902117 positive regulation of organelle assembly	http://amigo.geneontology.org/amigo/term/GO:1902117	CEP120 RAB3GAP1 TAPT1 SNX18 CNOT6L
0.167611	2	12	6.44867	GO:1903214 regulation of protein targeting to mitochondrion	http://amigo.geneontology.org/amigo/term/GO:1903214	PRKAA1 LRRK2
0.167611	2	12	6.44867	GO:2000628 regulation of miRNA metabolic process	http://amigo.geneontology.org/amigo/term/GO:2000628	NFKB1 RC3H2
0.167638	49	1461	1.29768	GO:0071702 organic substance transport	http://amigo.geneontology.org/amigo/term/GO:0071702	SLC25A19 SYS1 PRKAA1 TCIRG1 TAP2 NCF1 SLC6A2 ABCA13 AKIRIN2 SNX20 SLC2A3 SLC16A12 SLC13A5 IL10RA ABCA6 STXBP3 RILPL2 SLC22A1 SLC45A4 TAP1 BCL3 TRPC5 XPO6 DUSP16 KCNQ1 KPNA1 RAB8B STX11 PSEN1 NDEL1 IRS2 EPG5 WLS TMF1 LRRK2 SLC16A3 PKDCC IL1RN CCDC186 STX6 TCN1 STAT3 BRAF SNX18 RAB3IP SLC2A9 RAF1 CD81 EHD1
0.168543	11	230	1.85049	GO:0009895 negative regulation of catabolic process	http://amigo.geneontology.org/amigo/term/GO:0009895	PRKAA1 DDIT4 MYD88 KDM4A MTMR9 IL10RA TBC1D14 DHX34 PSEN1 LRRK2 STAT3
0.168543	20	501	1.54459	GO:0016567 protein ubiquitination	http://amigo.geneontology.org/amigo/term/GO:0016567	UBE2B UBE2W SENP2 KLHL8 MYLIP VCPIP1 RNF144B DTX3L PSEN1 ISG15 LRRK2 FBXO38 HERC5 PELI1 FBXL5 RC3H2 BIRC3 NMI DDX3X XIAP
0.168543	4	49	3.15853	GO:0042058 regulation of epidermal growth factor receptor signaling pathway	http://amigo.geneontology.org/amigo/term/GO:0042058	NCF1 PSEN1 HIP1R PTPRJ
0.168543	4	49	3.15853	GO:0072678 T cell migration	http://amigo.geneontology.org/amigo/term/GO:0072678	TNFSF14 ITGB7 ADAM8 CRKL
0.169127	12	259	1.79268	GO:0043414 macromolecule methylation	http://amigo.geneontology.org/amigo/term/GO:0043414	KMT5B PHF1 KDM4A ATF7IP WTAP KMT2E KAT8 BTG2 ARID4A RLF EZH1 CREBBP
0.169127	34	955	1.37752	GO:0045184 establishment of protein localization	http://amigo.geneontology.org/amigo/term/GO:0045184	SYS1 PRKAA1 TCIRG1 NCF1 AKIRIN2 SNX20 IL10RA STXBP3 RILPL2 BCL3 XPO6 DUSP16 KPNA1 RAB8B STX11 PSEN1 NDEL1 IRS2 WLS CEP120 RAB3GAP1 LRRK2 RIPOR2 PKDCC IL1RN CCDC186 STX6 STAT3 BRAF SNX18 RAB3IP RAF1 CD81 EHD1
0.170713	3	29	4.00262	GO:0043551 regulation of phosphatidylinositol 3-kinase activity	http://amigo.geneontology.org/amigo/term/GO:0043551	PTK2B FGR LYN
0.170713	3	29	4.00262	GO:0048247 lymphocyte chemotaxis	http://amigo.geneontology.org/amigo/term/GO:0048247	PTK2B TNFSF14 ADAM8
0.170713	3	29	4.00262	GO:0070229 negative regulation of lymphocyte apoptotic process	http://amigo.geneontology.org/amigo/term/GO:0070229	ARG2 BCL3 IRS2
0.17108	6	96	2.41825	GO:0033135 regulation of peptidyl-serine phosphorylation	http://amigo.geneontology.org/amigo/term/GO:0033135	PRKAA1 RICTOR RASSF2 STOX1 BRAF RAF1
0.172093	5	72	2.68695	GO:0030203 glycosaminoglycan metabolic process	http://amigo.geneontology.org/amigo/term/GO:0030203	TNFAIP6 CHSY1 CHST11 NFKB1 PGLYRP4
0.174956	7	122	2.22003	GO:1902905 positive regulation of supramolecular fiber organization	http://amigo.geneontology.org/amigo/term/GO:1902905	VASP GRB2 PTK2B RICTOR PSEN1 SORBS3 BRAF
0.177161	9	176	1.97857	GO:0031330 negative regulation of cellular catabolic process	http://amigo.geneontology.org/amigo/term/GO:0031330	MYD88 KDM4A MTMR9 IL10RA TBC1D14 DHX34 PSEN1 LRRK2 STAT3
0.177309	10	204	1.89667	GO:0030198 extracellular matrix organization	http://amigo.geneontology.org/amigo/term/GO:0030198	ADAMTS18 TNFRSF1A DDR2 NFKB2 FAP PTX3 BCL3 IMPG2 CRISPLD2 TNFRSF1B
0.177309	4	50	3.09536	GO:0032526 response to retinoic acid	http://amigo.geneontology.org/amigo/term/GO:0032526	CREB1 PTK2B RXRA LYN
0.177309	24	632	1.46932	GO:0044092 negative regulation of molecular function	http://amigo.geneontology.org/amigo/term/GO:0044092	SEMA4D ADGRG3 CYLD ADAR PTX3 FOXS1 BCL3 DTX3L DUSP16 PSEN1 IRS2 TRAF3 PPP1R12A LRRK2 RIPOR2 LYN NFKB1 PELI1 PARP9 TRIB1 PTPRJ IFIT2 DDX3X XIAP
0.177309	4	50	3.09536	GO:0071677 positive regulation of mononuclear cell migration	http://amigo.geneontology.org/amigo/term/GO:0071677	PTK2B TNFSF14 CCR1 ADAM8
0.179714	5	73	2.65014	GO:1904659 glucose transmembrane transport	http://amigo.geneontology.org/amigo/term/GO:1904659	SLC2A3 STXBP3 IRS2 BRAF SLC2A9
0.180117	7	123	2.20199	GO:0050817 coagulation	http://amigo.geneontology.org/amigo/term/GO:0050817	ADAMTS18 TEC CPB2 STXBP3 PSEN1 LYN THBD
0.180117	28	763	1.41989	GO:0072359 circulatory system development	http://amigo.geneontology.org/amigo/term/GO:0072359	NIPBL ECE1 TNFRSF1A DUSP6 FGF1 CREB1 PTK2B CASP7 FAP FOXS1 KCNQ1 PSEN1 JUNB E2F2 EP300 PIK3R6 SAT1 CHI3L1 GPR4 IL6R PROK2 RAPGEF1 C5AR1 STAT3 ADAM8 TNFRSF1B CRKL KDM6B

## Sheet: S6B_GO_BP_S. chromogenes
Table S6B. Functional enrichment Gene Ontology Biological processes of differentially expressed snoRNA correlated genes of Staphylococcus chromogenes versus control group
Enrichment FDR	nGenes	Pathway Genes	Fold Enrichment	Pathway	URL	Genes
1.80297e-20	134	1703	2.53332	GO:0009605 response to external stimulus	http://amigo.geneontology.org/amigo/term/GO:0009605	VEGFA CD40 MX1 ALCAM CBS DDIT4 CSF1 MYD88 BCL6 ARG2 ECE1 TAP2 DDX58 ITGB8 RABGEF1 PSPC1 TNFRSF1A SERPINC1 IL12B HEXIM1 PIP5K1A CCRL2 BST1 IRAK2 CYLD S100A9 RICTOR NOS2 RASGRP4 CPB2 TNFAIP6 IFIH1 SOCS3 CXCL13 POU2F2 PDE4B EIF2AK2 RBBP9 ALPL PTX3 PLXNA1 DAGLB BCL3 LPAR1 FGL2 IFIT3 MR1 DTX3L ITGB3 USP15 FAS IGF1 EMILIN1 FGR BATF3 CLEC4E ZBP1 IFNG S100A8 TNIP1 TRAF3 SIRT1 ARID5A KLF10 PTGIR ACTA2 OAS…
1.80512e-20	138	1799	2.46972	GO:0002376 immune system process	http://amigo.geneontology.org/amigo/term/GO:0002376	VEGFA CD40 POLB CSF1 MYD88 GPNMB IL18R1 FYB1 BCL6 ARG2 FCGR3A CD244 TAP2 DDX58 KCP ITGB8 RABGEF1 PSPC1 IL12B NFAM1 TEC BoLA CREB1 NFKB2 HEXIM1 BST1 IRAK2 THEMIS2 CYLD S100A9 NOS2 TNFAIP6 IFIH1 CXCL13 POU2F2 C1R PDE4B EIF2AK2 PTX3 KMT2E EVI2B BCL3 SH2B2 FGL2 MR1 ITGB3 DCLRE1C USP15 FAS VSIR IGF1 RAB8B EMILIN1 SELL TYK2 FGR BATF3 JUNB PECAM1 EPG5 CLEC4E SEMA4A ZBP1 IFNG S100A8 TNIP1 GAB3 RHOH TRAF3…
1.82751e-17	92	1011	2.92979	GO:0006952 defense response	http://amigo.geneontology.org/amigo/term/GO:0006952	CD40 DDIT4 POLB MYD88 ANKRD42 BCL6 ARG2 DDX58 RABGEF1 PSPC1 TNFRSF1A IL12B HEXIM1 BST1 IRAK2 CYLD IL1R2 S100A9 GGT5 RICTOR NOS2 TNFAIP6 IFIH1 SOCS3 CXCL13 EIF2AK2 PTX3 DAGLB BCL3 FGL2 MR1 DTX3L USP15 IGF1 EMILIN1 FGR CLEC4E ZBP1 IFNG S100A8 TNIP1 CATHL3 TRAF3 OAS2 ISG15 ISG20 IL23R GBP5 IFNAR2 TMF1 PIK3R6 PARP14 LYST CYP27B1 SENP7 ADORA2A IL22RA2 TREM1 FNDC4 CHI3L1 GPR4 CCR1 IL1RN CXCL8 PIK3AP1 N…
6.05525e-17	90	996	2.90927	GO:0002682 regulation of immune system process	http://amigo.geneontology.org/amigo/term/GO:0002682	VEGFA CD40 CSF1 MYD88 GPNMB IL18R1 BCL6 ARG2 TAP2 DDX58 RABGEF1 PSPC1 IL12B NFAM1 TEC CREB1 HEXIM1 BST1 IRAK2 THEMIS2 TNFAIP6 IFIH1 CXCL13 C1R PDE4B EVI2B SH2B2 FGL2 MR1 ITGB3 USP15 VSIR IGF1 EMILIN1 TYK2 FGR EPG5 CLEC4E ZBP1 IFNG TNIP1 RHOH TRAF3 ACVR1B SLC46A2 SIRT1 ARID5A KLF10 ISG15 TAPBPL IL23R PIK3R6 PARP14 ZBTB46 ADORA2A RASSF2 CD80 RIPOR2 CD101 PLA2G7 CCR1 PIK3AP1 N4BP1 LYN ZNFX1 FBXO38 P…
9.24532e-17	84	895	3.02174	GO:0009607 response to biotic stimulus	http://amigo.geneontology.org/amigo/term/GO:0009607	CD40 MX1 DDIT4 MYD88 ARG2 TAP2 DDX58 ITGB8 PSPC1 TNFRSF1A IL12B HEXIM1 IRAK2 CYLD S100A9 NOS2 FAP IFIH1 CXCL13 POU2F2 PDE4B EIF2AK2 RBBP9 PTX3 BCL3 FGL2 IFIT3 MR1 DTX3L USP15 EMILIN1 FGR BATF3 CLEC4E ZBP1 IFNG S100A8 TRAF3 ARID5A PTGIR ACTA2 OAS2 ISG15 ISG20 IL23R GBP5 IFNAR2 TMF1 ADH5 PIK3R6 PARP14 LYST CYP27B1 SENP7 CXCL8 N4BP1 LYN TXNIP ZNFX1 CCDC186 NFKB1 FBXO38 HERC5 SBNO2 PELI1 C5AR1 NOD2 I…
1.21474e-15	80	864	2.9811	GO:0043207 response to external biotic stimulus	http://amigo.geneontology.org/amigo/term/GO:0043207	CD40 MX1 DDIT4 MYD88 ARG2 TAP2 DDX58 ITGB8 PSPC1 TNFRSF1A IL12B HEXIM1 IRAK2 CYLD S100A9 NOS2 IFIH1 CXCL13 POU2F2 PDE4B EIF2AK2 RBBP9 PTX3 BCL3 FGL2 IFIT3 MR1 DTX3L USP15 EMILIN1 FGR BATF3 CLEC4E ZBP1 IFNG S100A8 TRAF3 ARID5A PTGIR ACTA2 OAS2 ISG15 ISG20 IL23R GBP5 IFNAR2 TMF1 ADH5 PIK3R6 PARP14 LYST CYP27B1 SENP7 CXCL8 N4BP1 LYN ZNFX1 CCDC186 NFKB1 HERC5 SBNO2 PELI1 C5AR1 NOD2 IFNAR1 TRIB1 PTAFR…
1.21474e-15	80	863	2.98455	GO:0051707 response to other organism	http://amigo.geneontology.org/amigo/term/GO:0051707	CD40 MX1 DDIT4 MYD88 ARG2 TAP2 DDX58 ITGB8 PSPC1 TNFRSF1A IL12B HEXIM1 IRAK2 CYLD S100A9 NOS2 IFIH1 CXCL13 POU2F2 PDE4B EIF2AK2 RBBP9 PTX3 BCL3 FGL2 IFIT3 MR1 DTX3L USP15 EMILIN1 FGR BATF3 CLEC4E ZBP1 IFNG S100A8 TRAF3 ARID5A PTGIR ACTA2 OAS2 ISG15 ISG20 IL23R GBP5 IFNAR2 TMF1 ADH5 PIK3R6 PARP14 LYST CYP27B1 SENP7 CXCL8 N4BP1 LYN ZNFX1 CCDC186 NFKB1 HERC5 SBNO2 PELI1 C5AR1 NOD2 IFNAR1 TRIB1 PTAFR…
4.83006e-15	90	1077	2.69046	GO:0006955 immune response	http://amigo.geneontology.org/amigo/term/GO:0006955	CD40 MYD88 IL18R1 FYB1 BCL6 ARG2 CD244 TAP2 DDX58 ITGB8 RABGEF1 PSPC1 IL12B NFAM1 TEC BoLA NFKB2 HEXIM1 IRAK2 THEMIS2 CYLD S100A9 NOS2 IFIH1 CXCL13 C1R PDE4B PTX3 BCL3 SH2B2 FGL2 MR1 USP15 FAS VSIR FGR EPG5 CLEC4E SEMA4A ZBP1 IFNG S100A8 TNIP1 TRAF3 SLC46A2 SIRT1 ARID5A ISG15 IL23R GBP5 IFNAR2 PIK3R6 PARP14 LYST CYP27B1 SENP7 TNFSF15 CCR1 IL1RN CXCL8 PIK3AP1 N4BP1 LYN ZNFX1 FBXO38 ALOX5 SBNO2 PEL…
2.36391e-14	83	970	2.7549	GO:0044419 biological process involved in interspecies interaction between organisms	http://amigo.geneontology.org/amigo/term/GO:0044419	CD40 MX1 DDIT4 MYD88 ARG2 TAP2 DDX58 ITGB8 PSPC1 TNFRSF1A IL12B HEXIM1 IRAK2 CYLD S100A9 NOS2 IFIH1 CXCL13 POU2F2 PDE4B EIF2AK2 RBBP9 PTX3 BCL3 FGL2 IFIT3 MR1 DTX3L ITGB3 USP15 EMILIN1 FGR BATF3 CLEC4E ZBP1 IFNG S100A8 TRAF3 ARID5A PTGIR ACTA2 OAS2 ISG15 ISG20 IL23R GBP5 IFNAR2 TMF1 ADH5 PIK3R6 PARP14 LYST CYP27B1 SENP7 PC CXCL8 N4BP1 LYN ZNFX1 CCDC186 NFKB1 HERC5 SBNO2 CHD1 PELI1 C5AR1 NOD2 IFNA…
3.60314e-14	49	389	4.05552	GO:0031347 regulation of defense response	http://amigo.geneontology.org/amigo/term/GO:0031347	MYD88 BCL6 ARG2 DDX58 RABGEF1 PSPC1 TNFRSF1A IL12B HEXIM1 BST1 CYLD S100A9 RICTOR TNFAIP6 SOCS3 DAGLB FGL2 DTX3L USP15 IGF1 EMILIN1 FGR ZBP1 IFNG S100A8 TNIP1 TRAF3 ISG15 IL23R PIK3R6 PARP14 ADORA2A IL22RA2 FNDC4 GPR4 PIK3AP1 N4BP1 LYN ZNFX1 NFKB1 ALOX5 HERC5 SBNO2 NOD2 IL18RAP NLRP12 CD81 IRF7 CEBPB
5.33501e-14	226	4377	1.66239	GO:0048518 positive regulation of biological process	http://amigo.geneontology.org/amigo/term/GO:0048518	VEGFA CD40 CSF1 RBP4 MYD88 GPNMB IL18R1 ANKRD42 C1H21orf91 BCL6 PHF1 AURKB NR4A3 SEMA4D ARG2 CREBRF FCGR3A UHRF1 STX1B ECE1 TAP2 FSCN1 NCF1 RUFY4 DDX58 KCP KDM7A ABCA13 ELL ITGB8 ADAM19 RABGEF1 PSPC1 MYLIP BACH1 TNFRSF1A DUSP6 GRB2 IL12B NFAM1 TEC IL10RA CREB1 DEDD2 IRF9 NFKB2 HEXIM1 BST1 THEMIS2 CYLD S100A9 TANK RICTOR DHX34 NOS2 PPP1R10 RASGRP4 TNFAIP6 IKBKB HCK C1H3orf38 FAP IFIH1 SOCS3 CXCL13…
7.75063e-14	63	626	3.24016	GO:0032101 regulation of response to external stimulus	http://amigo.geneontology.org/amigo/term/GO:0032101	VEGFA CSF1 MYD88 BCL6 ARG2 DDX58 RABGEF1 PSPC1 TNFRSF1A SERPINC1 IL12B HEXIM1 BST1 CYLD S100A9 RICTOR CPB2 TNFAIP6 SOCS3 CXCL13 DAGLB FGL2 DTX3L USP15 IGF1 EMILIN1 FGR ZBP1 IFNG S100A8 TNIP1 TRAF3 ISG15 IL23R PIK3R6 PARP14 CYP27B1 ADORA2A IL22RA2 FNDC4 RIPOR2 GPR4 PLA2G7 CCR1 CXCL8 PIK3AP1 N4BP1 LYN ZNFX1 NFKB1 ALOX5 HERC5 SBNO2 C5AR1 NOD2 BRAF TRIB1 IL18RAP C5AR2 NLRP12 CD81 IRF7 CEBPB
3.82234e-13	150	2510	1.92406	GO:0006950 response to stress	http://amigo.geneontology.org/amigo/term/GO:0006950	VEGFA NABP1 CD40 CBS DDIT4 POLB CSF1 MYD88 ANKRD42 BCL6 PHF1 ARG2 CREBRF MARCKS UHRF1 REC8 NCF1 DDX58 RABGEF1 SUSD6 PSPC1 BACH1 TNFRSF1A SERPINC1 DUSP6 GRB2 IL12B TEC HEXIM1 BST1 IRAK2 CYLD IL1R2 S100A9 GGT5 TANK VCPIP1 RICTOR NOS2 PPP1R10 CPB2 TNFAIP6 IFIH1 SOCS3 CXCL13 EIF2AK2 USP3 PTX3 DAGLB RBBP6 BCL3 FGL2 MR1 DTX3L ITGB3 CDK1 DCLRE1C USP15 DUSP16 FAS IGF1 EMILIN1 FGR MORC3 CLEC4E ZBP1 IFNG S…
6.39611e-13	237	4780	1.59632	GO:0019222 regulation of metabolic process	http://amigo.geneontology.org/amigo/term/GO:0019222	VEGFA SPIC ZNF274 CD40 CBS DDIT4 CSF1 UPF2 MYD88 GPNMB IL18R1 MXD1 ANKRD42 BCL6 NFE2 PHF1 AURKB SAFB2 SLC2A6 NR4A3 SEMA4D ARG2 CREBRF UHRF1 STX1B TICRR ECE1 TRAF1 TBC1D16 NCF1 RUFY4 DDX58 KDM7A ZNF614 ELL ITGB8 ADAM19 RABGEF1 PSPC1 MYLIP BACH1 TNFRSF1A DDX25 SERPINC1 DUSP6 GRB2 IL12B CCNL2 NFAM1 IL10RA CLK1 MIER1 CREB1 IRF9 NFKB2 HEXIM1 BST1 IRAK2 GTF2IRD1 CYLD IL1R2 S100A9 TANK ZFYVE28 RICTOR DH…
1.03229e-12	57	559	3.28294	GO:0034097 response to cytokine	http://amigo.geneontology.org/amigo/term/GO:0034097	CD40 CSF1 MYD88 IL18R1 ADAMTS7 RUFY4 DDX58 RABGEF1 TNFRSF1A ST3GAL6 IL12B CREB1 IRAK2 CYLD IL1R2 TANK NOS2 IKBKB IFIH1 SOCS3 EIF2AK2 SH2B2 IFIT3 ZBP1 IFNG IL1RAP NFAT5 TRAF3 KDM3A SIRT1 MCM2 OAS2 ISG15 IL23R GBP5 IFNAR2 PARP14 CYP27B1 RIPOR2 CHI3L1 IL1RN CXCL8 XCR1 LYN NFKB1 SBNO2 DCSTAMP IFNAR1 MX1 IRF1 IL18RAP IFIT2 XIAP CRKL IRF7 ARID5B CDC42EP4
2.26779e-12	57	570	3.21959	GO:0050776 regulation of immune response	http://amigo.geneontology.org/amigo/term/GO:0050776	CD40 MYD88 IL18R1 BCL6 ARG2 TAP2 DDX58 RABGEF1 PSPC1 IL12B NFAM1 TEC HEXIM1 IRAK2 THEMIS2 IFIH1 C1R PDE4B SH2B2 FGL2 MR1 USP15 VSIR FGR EPG5 CLEC4E ZBP1 IFNG TNIP1 TRAF3 SLC46A2 SIRT1 ARID5A ISG15 IL23R PIK3R6 PARP14 PIK3AP1 N4BP1 LYN ZNFX1 FBXO38 PELI1 C5AR1 NOD2 BLNK BRAF PTPRJ IRF1 IL18RAP ALPK1 CRKL TNIP3 CD81 IRF7 CFD GCSAML
4.27463e-12	221	4428	1.60689	GO:0060255 regulation of macromolecule metabolic process	http://amigo.geneontology.org/amigo/term/GO:0060255	VEGFA SPIC ZNF274 CD40 CBS CSF1 UPF2 MYD88 GPNMB IL18R1 MXD1 ANKRD42 BCL6 NFE2 PHF1 AURKB SAFB2 NR4A3 SEMA4D ARG2 CREBRF UHRF1 STX1B TICRR ECE1 TRAF1 TBC1D16 NCF1 DDX58 KDM7A ZNF614 ELL ITGB8 ADAM19 RABGEF1 PSPC1 MYLIP BACH1 TNFRSF1A DDX25 SERPINC1 DUSP6 IL12B CCNL2 NFAM1 CLK1 MIER1 CREB1 IRF9 NFKB2 HEXIM1 BST1 IRAK2 GTF2IRD1 CYLD IL1R2 S100A9 TANK ZFYVE28 RICTOR DHX34 NOS2 PPP1R10 ZMYM5 BUB1B IK…
4.8867e-12	52	496	3.37537	GO:0001817 regulation of cytokine production	http://amigo.geneontology.org/amigo/term/GO:0001817	CD40 MYD88 GPNMB IL18R1 ANKRD42 BCL6 ARG2 DDX58 ITGB8 RABGEF1 IL12B NFAM1 IL1R2 NOS2 IFIH1 POU2F2 PDE4B EIF2AK2 BCL3 VSIR IGF1 TYK2 FGR USP50 CLEC4E IFNG IL1RAP TRAF3 SIRT1 ARID5A OAS2 ISG15 IL23R GBP5 REL TMF1 CHI3L1 N4BP1 LYN NFKB1 ALOX5 PELI1 C5AR1 NOD2 IRF1 DDIT3 C5AR2 NLRP12 RELB CD81 IRF7 CEBPB
5.60495e-12	58	602	3.10193	GO:0002684 positive regulation of immune system process	http://amigo.geneontology.org/amigo/term/GO:0002684	VEGFA CD40 CSF1 MYD88 IL18R1 BCL6 TAP2 DDX58 RABGEF1 PSPC1 IL12B NFAM1 TEC CREB1 HEXIM1 THEMIS2 CXCL13 C1R PDE4B EVI2B SH2B2 MR1 ITGB3 VSIR IGF1 TYK2 FGR ZBP1 IFNG RHOH SIRT1 ARID5A KLF10 IL23R PIK3R6 ZBTB46 CD80 RIPOR2 CD101 PLA2G7 CCR1 LYN ZNFX1 FBXO38 PELI1 C5AR1 NOD2 DCSTAMP BLNK BRAF TRIB1 PTPRJ IL18RAP CRKL CD81 IRF7 CFD GCSAML
7.37375e-12	52	503	3.3284	GO:0001816 cytokine production	http://amigo.geneontology.org/amigo/term/GO:0001816	CD40 MYD88 GPNMB IL18R1 ANKRD42 BCL6 ARG2 DDX58 ITGB8 RABGEF1 IL12B NFAM1 IL1R2 NOS2 IFIH1 POU2F2 PDE4B EIF2AK2 BCL3 VSIR IGF1 TYK2 FGR USP50 CLEC4E IFNG IL1RAP TRAF3 SIRT1 ARID5A OAS2 ISG15 IL23R GBP5 REL TMF1 CHI3L1 N4BP1 LYN NFKB1 ALOX5 PELI1 C5AR1 NOD2 IRF1 DDIT3 C5AR2 NLRP12 RELB CD81 IRF7 CEBPB
7.37375e-12	153	2688	1.83258	GO:0048583 regulation of response to stimulus	http://amigo.geneontology.org/amigo/term/GO:0048583	VEGFA TMEM88 CD40 CBS DDIT4 DKK4 CSF1 MYD88 IL18R1 BCL6 SAFB2 SEMA4D ARG2 STX1B TRAF1 TAP2 IQSEC1 NCF1 DDX58 KCP RABGEF1 PSPC1 TNFRSF1A SERPINC1 DUSP6 GRB2 IL12B NFAM1 TEC IL10RA DEDD2 HEXIM1 BST1 IRAK2 GTF2IRD1 THEMIS2 CYLD IL1R2 S100A9 TANK ZFYVE28 RICTOR PPP1R10 RASGRP4 CPB2 TNFAIP6 IKBKB SLA IFIH1 SOCS3 CXCL13 C1R PDE4B DIXDC1 EIF2AK2 DAGLB BCL3 EPS8L1 LPAR1 SH2B2 FGL2 MR1 DTX3L USP15 CHST11 …
1.75802e-11	212	4252	1.60525	GO:0031323 regulation of cellular metabolic process	http://amigo.geneontology.org/amigo/term/GO:0031323	VEGFA SPIC ZNF274 CD40 CBS DDIT4 CSF1 MYD88 GPNMB IL18R1 MXD1 ANKRD42 BCL6 NFE2 PHF1 AURKB SAFB2 SLC2A6 NR4A3 SEMA4D ARG2 CREBRF UHRF1 TICRR ECE1 TRAF1 TBC1D16 NCF1 RUFY4 DDX58 KDM7A ZNF614 ELL RABGEF1 PSPC1 MYLIP BACH1 TNFRSF1A DDX25 DUSP6 GRB2 IL12B CCNL2 NFAM1 IL10RA CLK1 MIER1 CREB1 IRF9 NFKB2 HEXIM1 BST1 IRAK2 GTF2IRD1 CYLD IL1R2 S100A9 TANK ZFYVE28 RICTOR DHX34 PPP1R10 ZMYM5 BUB1B IKBKB SAF…
3.74049e-11	150	2670	1.80876	GO:0009893 positive regulation of metabolic process	http://amigo.geneontology.org/amigo/term/GO:0009893	VEGFA CD40 CSF1 MYD88 GPNMB IL18R1 ANKRD42 BCL6 PHF1 AURKB NR4A3 SEMA4D ARG2 CREBRF UHRF1 ECE1 NCF1 RUFY4 DDX58 KDM7A ELL ITGB8 ADAM19 MYLIP BACH1 TNFRSF1A GRB2 IL12B NFAM1 CREB1 IRF9 NFKB2 S100A9 TANK RICTOR DHX34 NOS2 PPP1R10 IKBKB IFIH1 POU2F2 ARID3A PDE4B EIF2AK2 RBBP9 SF3B1 ALPL PTX3 KMT2E ETS2 DAGLB BCL3 CDC20 SPIC DTX3L ITGB3 CDK1 SERTAD1 LIMK2 FAS VSIR IGF1 EMILIN1 TESK1 TYK2 MED13 FGR MO…
7.32134e-11	98	1463	2.15666	GO:0048584 positive regulation of response to stimulus	http://amigo.geneontology.org/amigo/term/GO:0048584	VEGFA CD40 CSF1 MYD88 IL18R1 SEMA4D STX1B TAP2 NCF1 DDX58 KCP RABGEF1 PSPC1 TNFRSF1A IL12B NFAM1 TEC IL10RA DEDD2 HEXIM1 THEMIS2 CYLD S100A9 RICTOR RASGRP4 IKBKB IFIH1 CXCL13 C1R PDE4B DIXDC1 EIF2AK2 LPAR1 SH2B2 MR1 DTX3L USP15 FAS IGF1 EMILIN1 TYK2 FGR ZBP1 IFNG S100A8 WLS NFAT5 ACVR1B SLC46A2 ACVRL1 SIRT1 ARID5A IL23R REL FOXM1 LRRK2 PIK3R6 PARP14 CYP27B1 ADORA2A RASSF2 ITM2C RIPOR2 CHI3L1 GPR4…
7.32134e-11	57	625	2.93626	GO:0098542 defense response to other organism	http://amigo.geneontology.org/amigo/term/GO:0098542	CD40 DDIT4 MYD88 ARG2 DDX58 PSPC1 TNFRSF1A IL12B HEXIM1 CYLD NOS2 IFIH1 CXCL13 EIF2AK2 PTX3 BCL3 FGL2 MR1 DTX3L USP15 EMILIN1 FGR CLEC4E ZBP1 IFNG S100A8 TRAF3 OAS2 ISG15 ISG20 IL23R GBP5 IFNAR2 TMF1 PIK3R6 PARP14 LYST CYP27B1 SENP7 N4BP1 ZNFX1 HERC5 C5AR1 NOD2 IFNAR1 MX1 IRF1 IL18RAP ALPK1 OAS1Z APOBEC3Z1 IRF7 CFD CEBPB CDC42EP4 GNLY PGLYRP4
7.68932e-11	199	3969	1.61426	GO:0048522 positive regulation of cellular process	http://amigo.geneontology.org/amigo/term/GO:0048522	VEGFA CD40 CSF1 RBP4 MYD88 GPNMB IL18R1 BCL6 PHF1 AURKB NR4A3 SEMA4D ARG2 CREBRF STX1B ECE1 TAP2 FSCN1 NCF1 RUFY4 DDX58 KCP KDM7A ABCA13 ELL ADAM19 BACH1 TNFRSF1A DUSP6 GRB2 IL12B NFAM1 IL10RA CREB1 DEDD2 IRF9 NFKB2 HEXIM1 BST1 CYLD S100A9 TANK RICTOR DHX34 NOS2 PPP1R10 RASGRP4 TNFAIP6 IKBKB HCK C1H3orf38 FAP SOCS3 CXCL13 POU2F2 ARID3A DIXDC1 EIF2AK2 SF3B1 PTX3 KMT2E ETS2 DAGLB EVI2B BCL3 EPS8L1 …
1.28687e-10	50	509	3.16266	GO:0071345 cellular response to cytokine stimulus	http://amigo.geneontology.org/amigo/term/GO:0071345	CD40 CSF1 MYD88 IL18R1 ADAMTS7 RUFY4 RABGEF1 TNFRSF1A ST3GAL6 IL12B CREB1 IRAK2 CYLD IL1R2 TANK NOS2 IKBKB SOCS3 SH2B2 IFIT3 ZBP1 IFNG IL1RAP NFAT5 TRAF3 KDM3A SIRT1 MCM2 OAS2 ISG15 GBP5 IFNAR2 PARP14 RIPOR2 IL1RN CXCL8 LYN NFKB1 SBNO2 DCSTAMP IFNAR1 MX1 IRF1 IL18RAP IFIT2 XIAP CRKL IRF7 ARID5B CDC42EP4
1.80348e-10	188	3713	1.63017	GO:0048519 negative regulation of biological process	http://amigo.geneontology.org/amigo/term/GO:0048519	TMEM88 DDIT4 DKK4 CSF1 UPF2 MYD88 GPNMB BCL2A1 IL18R1 MXD1 ADAMTS7 BCL6 PHF1 AURKB SEMA4D ARG2 UHRF1 STX1B TICRR HORMAD1 GNG4 NAIP ITGB8 RABGEF1 PSPC1 MYLIP BACH1 TNFRSF1A DUSP6 IL12B IL10RA CREB1 HEXIM1 GTF2IRD1 CYLD IL1R2 TANK ZFYVE28 DHX34 NOS2 PPP1R10 CPB2 ZMYM5 BUB1B TNFAIP6 IKBKB HCK FAP IFIH1 EXD1 SOCS3 CXCL13 PDE4B DIXDC1 EIF2AK2 PTBP2 ZNF207 PTX3 FOXS1 ETS2 BCL3 LPAR1 FGL2 IFIT3 CDC20 DT…
3.07468e-10	43	402	3.44384	GO:0006954 inflammatory response	http://amigo.geneontology.org/amigo/term/GO:0006954	CD40 POLB MYD88 ANKRD42 BCL6 RABGEF1 TNFRSF1A IL12B BST1 IRAK2 CYLD IL1R2 S100A9 GGT5 RICTOR NOS2 TNFAIP6 SOCS3 DAGLB IGF1 IFNG S100A8 TNIP1 ADORA2A IL22RA2 TREM1 FNDC4 CHI3L1 GPR4 CCR1 IL1RN PIK3AP1 LYN NFKB1 ALOX5 SBNO2 C5AR1 NOD2 PTAFR C5AR2 NLRP12 CD81 CEBPB
3.07668e-10	139	2476	1.80744	GO:0010604 positive regulation of macromolecule metabolic process	http://amigo.geneontology.org/amigo/term/GO:0010604	VEGFA CD40 CSF1 MYD88 GPNMB IL18R1 ANKRD42 BCL6 PHF1 AURKB NR4A3 SEMA4D CREBRF UHRF1 ECE1 NCF1 DDX58 KDM7A ELL ITGB8 ADAM19 MYLIP BACH1 TNFRSF1A IL12B NFAM1 CREB1 IRF9 NFKB2 S100A9 TANK RICTOR DHX34 NOS2 PPP1R10 IKBKB IFIH1 POU2F2 ARID3A PDE4B EIF2AK2 RBBP9 SF3B1 KMT2E ETS2 BCL3 CDC20 SPIC DTX3L ITGB3 SERTAD1 LIMK2 FAS VSIR IGF1 EMILIN1 TESK1 TYK2 MED13 FGR USP50 JUNB PECAM1 GPBP1 CLEC4E IFNG S10…
6.39762e-10	198	4038	1.5787	GO:0051171 regulation of nitrogen compound metabolic process	http://amigo.geneontology.org/amigo/term/GO:0051171	VEGFA SPIC ZNF274 CD40 CBS DDIT4 CSF1 MYD88 GPNMB IL18R1 MXD1 ANKRD42 BCL6 NFE2 PHF1 AURKB SAFB2 SLC2A6 NR4A3 SEMA4D CREBRF UHRF1 TICRR TRAF1 NCF1 DDX58 KDM7A ZNF614 ELL RABGEF1 PSPC1 MYLIP BACH1 TNFRSF1A DDX25 SERPINC1 DUSP6 IL12B CCNL2 NFAM1 CLK1 MIER1 CREB1 IRF9 NFKB2 HEXIM1 BST1 IRAK2 GTF2IRD1 CYLD IL1R2 S100A9 TANK ZFYVE28 RICTOR DHX34 NOS2 PPP1R10 ZMYM5 BUB1B IKBKB SAFB HCK WTAP SOCS3 POU2F…
7.36097e-10	202	4154	1.56562	GO:0080090 regulation of primary metabolic process	http://amigo.geneontology.org/amigo/term/GO:0080090	VEGFA SPIC ZNF274 CD40 CBS DDIT4 CSF1 MYD88 GPNMB IL18R1 MXD1 ANKRD42 BCL6 NFE2 PHF1 AURKB SAFB2 SLC2A6 NR4A3 SEMA4D CREBRF UHRF1 TICRR TRAF1 NCF1 DDX58 KDM7A ZNF614 ELL RABGEF1 PSPC1 MYLIP BACH1 TNFRSF1A DDX25 SERPINC1 DUSP6 IL12B CCNL2 NFAM1 CLK1 MIER1 CREB1 IRF9 NFKB2 HEXIM1 BST1 IRAK2 GTF2IRD1 CYLD IL1R2 S100A9 TANK ZFYVE28 RICTOR DHX34 NOS2 PPP1R10 ZMYM5 BUB1B IKBKB SAFB HCK WTAP SOCS3 POU2F…
8.03219e-10	33	257	4.1341	GO:0009615 response to virus	http://amigo.geneontology.org/amigo/term/GO:0009615	CD40 MX1 DDIT4 MYD88 DDX58 ITGB8 IL12B IFIH1 POU2F2 EIF2AK2 BCL3 FGL2 IFIT3 DTX3L USP15 BATF3 ZBP1 IFNG TRAF3 ACTA2 OAS2 ISG15 ISG20 IL23R IFNAR2 SENP7 ZNFX1 NFKB1 HERC5 IRF1 IFIT2 OAS1Z IRF7
1.00979e-09	69	909	2.44391	GO:0007155 cell adhesion	http://amigo.geneontology.org/amigo/term/GO:0007155	ALCAM CSF1 GPNMB BCL6 NR4A3 SEMA4D ARG2 ITGB8 ADAM19 IL12B PIP5K1A BST1 S100A9 TNFAIP6 NLGN3 FAP FGL2 ITGB3 ICAM1 ICAM5 VSIR IGF1 NINJ1 EMILIN1 TESK1 SELL VMP1 TYK2 PECAM1 IFNG S100A8 TNIP1 IL1RAP NFAT5 RHOH ITGB5 ACVRL1 VCAN PREX1 ICAM3 PIK3R6 ADORA2A CD80 PXN RIPOR2 GPR4 CELSR2 IL1RN CXCL8 LYN ALOX5 ASTL PELI1 BRAF KIF14 CDH17 OLFM4 JAML PTPRJ IRF1 SLC7A11 EMB CRKL TARM1 CD81 CDHR5 CEBPB VEGFA
1.75738e-09	42	409	3.30618	GO:0002521 leukocyte differentiation	http://amigo.geneontology.org/amigo/term/GO:0002521	CSF1 IL18R1 BCL6 ITGB8 IL12B NFAM1 CREB1 TNFAIP6 POU2F2 EVI2B BCL3 FGL2 MR1 DCLRE1C VSIR BATF3 JUNB CLEC4E SEMA4A IFNG GAB3 RHOH SLC46A2 SIRT1 KLF10 PREX1 PIK3R6 ZBTB46 RASSF2 CD101 LYN SBNO2 DCSTAMP BRAF CDH17 TRIB1 FNIP1 RNF41 IRF1 RELB CD81 CEBPB
3.14073e-09	140	2588	1.74166	GO:0042221 response to chemical	http://amigo.geneontology.org/amigo/term/GO:0042221	VEGFA CD40 ALCAM CBS DDIT4 CSF1 RBP4 MYD88 IL18R1 ADAMTS7 SAFB2 CREBRF ECE1 TAP2 NCF1 RUFY4 DDX58 KCP ITGB8 RABGEF1 BACH1 TNFRSF1A ST3GAL6 HAAO SLC13A5 GRB2 IL12B CREB1 ABTB2 PIP5K1A CCRL2 BST1 IRAK2 CYLD IL1R2 S100A9 TANK NOS2 TNFAIP6 IKBKB ALDH1A1 IFIH1 SOCS3 CXCL13 PDE4B EIF2AK2 ALPL PLXNA1 LPAR1 SH2B2 IFIT3 ITGB3 USP15 CHST11 FAS IGF1 EMILIN1 NDEL1 JUNB EPG5 ZBP1 IFNG S100A8 IL1RAP NFAT5 AQP9…
4.07841e-09	109	1837	1.91037	GO:0051239 regulation of multicellular organismal process	http://amigo.geneontology.org/amigo/term/GO:0051239	VEGFA CD40 DKK4 CSF1 MYD88 GPNMB IL18R1 ANKRD42 ADAMTS7 BCL6 SEMA4D ARG2 FCGR3A STX1B DDX58 ITGB8 RABGEF1 MYLIP TNFRSF1A SERPINC1 DUSP6 IL12B NFAM1 CREB1 GTF2IRD1 IL1R2 NOS2 CPB2 TNFAIP6 IKBKB TG IFIH1 KCNJ2 CXCL13 POU2F2 PDE4B EIF2AK2 ALPL FOXS1 EVI2B BCL3 FGL2 ITGB3 VSIR IGF1 EMILIN1 TYK2 FGR USP50 CLEC4E SEMA4A IFNG IL1RAP RHOH TRAF3 ACVR1B KDM3A SLC46A2 ACVRL1 SIRT1 ARID5A KLF10 E2F2 OAS2 ISG…
5.53876e-09	57	704	2.60677	GO:0001775 cell activation	http://amigo.geneontology.org/amigo/term/GO:0001775	CD40 MYD88 GPNMB IL18R1 BCL6 ARG2 FCGR3A ITGB8 RABGEF1 IL12B NFAM1 TEC NFKB2 THEMIS2 POU2F2 KMT2E BCL3 FGL2 MR1 ITGB3 DCLRE1C VSIR IGF1 EMILIN1 TYK2 FGR BATF3 CLEC4E SEMA4A IFNG RHOH SLC46A2 PREX1 PIK3R6 ZBTB46 ADORA2A CD80 CXCL8 LYN ASTL SBNO2 PELI1 C5AR1 NOD2 DCSTAMP BRAF CDH17 JAML FNIP1 RNF41 IRF1 IL18RAP SLC7A11 RELB TARM1 CD81 CEBPB
5.53876e-09	106	1776	1.9216	GO:0035556 intracellular signal transduction	http://amigo.geneontology.org/amigo/term/GO:0035556	CD40 CBS DDIT4 POLB CSF1 MYD88 RAPGEF6 IL18R1 BCL6 AURKB SEMA4D TICRR HORMAD1 IQSEC1 NCF1 DDX58 RABGEF1 TNFRSF1A DUSP6 GRB2 WSB1 NFAM1 CREB1 NFKB2 HEXIM1 BST1 IRAK2 CYLD S100A9 TANK RICTOR PPP1R10 RASGRP4 BUB1B IKBKB IFIH1 SOCS3 EIF2AK2 ZNF207 BCL3 EPS8L1 LPAR1 SH2B2 TIAM2 CDK1 USP15 DUSP16 FAS IGF1 EMILIN1 TYK2 FGR JAK2 S100A8 TNIP1 PLD2 NFAT5 RHOH SLC46A2 SIRT1 E2F2 SH2D3C REL RASA2 SCAI PREX1 …
5.53876e-09	113	1944	1.87147	GO:0070887 cellular response to chemical stimulus	http://amigo.geneontology.org/amigo/term/GO:0070887	VEGFA CD40 DDIT4 CSF1 MYD88 IL18R1 ADAMTS7 SAFB2 NCF1 RUFY4 DDX58 KCP ITGB8 RABGEF1 BACH1 TNFRSF1A ST3GAL6 SLC13A5 GRB2 IL12B CREB1 ABTB2 PIP5K1A BST1 IRAK2 CYLD IL1R2 S100A9 TANK NOS2 TNFAIP6 IKBKB ALDH1A1 IFIH1 SOCS3 CXCL13 PDE4B EIF2AK2 ALPL LPAR1 SH2B2 IFIT3 ITGB3 USP15 CHST11 FAS IGF1 EMILIN1 NDEL1 JUNB EPG5 ZBP1 IFNG S100A8 IL1RAP NFAT5 AQP9 TRAF3 BIRC5 KDM3A ITGB5 ACVRL1 SIRT1 ARID5A MCM2 …
6.66692e-09	29	220	4.244	GO:0050727 regulation of inflammatory response	http://amigo.geneontology.org/amigo/term/GO:0050727	MYD88 BCL6 RABGEF1 TNFRSF1A IL12B BST1 CYLD S100A9 RICTOR TNFAIP6 SOCS3 DAGLB IGF1 IFNG S100A8 TNIP1 ADORA2A IL22RA2 FNDC4 GPR4 PIK3AP1 LYN NFKB1 ALOX5 SBNO2 NOD2 NLRP12 CD81 CEBPB
1.02132e-08	125	2260	1.78075	GO:0023051 regulation of signaling	http://amigo.geneontology.org/amigo/term/GO:0023051	TMEM88 CD40 CBS DDIT4 DKK4 CSF1 RBP4 MYD88 IL18R1 BCL6 SAFB2 SEMA4D STX1B ECE1 TRAF1 TBC1D16 IQSEC1 NCF1 KCP RABGEF1 TNFRSF1A DUSP6 GRB2 IL12B NFAM1 IL10RA CREB1 DEDD2 HEXIM1 BST1 IRAK2 CYLD IL1R2 S100A9 TANK ZFYVE28 RICTOR NOS2 PPP1R10 RASGRP4 TNFAIP6 IKBKB NLGN3 SLA SOCS3 PDE4B DIXDC1 EIF2AK2 BCL3 EPS8L1 LPAR1 CDC20 USP15 CHST11 DUSP16 FAS IGF1 SLC8B1 EMILIN1 TYK2 FGR ZBP1 IFNG S100A8 TNIP1 WLS…
1.20211e-08	66	903	2.35319	GO:0080134 regulation of response to stress	http://amigo.geneontology.org/amigo/term/GO:0080134	MYD88 BCL6 ARG2 NCF1 DDX58 RABGEF1 PSPC1 TNFRSF1A SERPINC1 IL12B HEXIM1 BST1 CYLD S100A9 RICTOR PPP1R10 CPB2 TNFAIP6 SOCS3 EIF2AK2 DAGLB FGL2 DTX3L USP15 DUSP16 FAS IGF1 EMILIN1 FGR ZBP1 IFNG S100A8 TNIP1 TRAF3 SIRT1 ISG15 IL23R FOXM1 LRRK2 PIK3R6 PARP14 ADORA2A IL22RA2 RASSF2 FNDC4 GPR4 USP25 PIK3AP1 N4BP1 LYN ZNFX1 NFKB1 ALOX5 HERC5 SMG1 SBNO2 NOD2 BRAF GADD45B IL18RAP SLC7A11 NLRP12 XIAP CD81 …
1.59445e-08	107	1837	1.87532	GO:0010033 response to organic substance	http://amigo.geneontology.org/amigo/term/GO:0010033	VEGFA CD40 CBS DDIT4 CSF1 RBP4 MYD88 IL18R1 ADAMTS7 SAFB2 CREBRF TAP2 RUFY4 DDX58 KCP ITGB8 RABGEF1 TNFRSF1A ST3GAL6 GRB2 IL12B CREB1 IRAK2 CYLD IL1R2 TANK NOS2 TNFAIP6 IKBKB ALDH1A1 IFIH1 SOCS3 CXCL13 PDE4B EIF2AK2 ALPL SH2B2 IFIT3 ITGB3 USP15 CHST11 IGF1 EMILIN1 NDEL1 EPG5 ZBP1 IFNG IL1RAP NFAT5 AQP9 TRAF3 BIRC5 KDM3A ITGB5 ACVRL1 SIRT1 ARID5A MCM2 PTGIR OAS2 ISG15 IL23R GBP5 IFNAR2 TMF1 ADH5 L…
1.67013e-08	32	275	3.74643	GO:0002764 immune response-regulating signaling pathway	http://amigo.geneontology.org/amigo/term/GO:0002764	CD40 MYD88 DDX58 RABGEF1 NFAM1 TEC IRAK2 THEMIS2 IFIH1 PDE4B SH2B2 USP15 EPG5 CLEC4E TNIP1 TRAF3 SLC46A2 PIK3AP1 LYN PELI1 C5AR1 NOD2 BLNK BRAF PTPRJ IRF1 ALPK1 CRKL TNIP3 CD81 IRF7 GCSAML
2.10951e-08	35	326	3.45661	GO:0001819 positive regulation of cytokine production	http://amigo.geneontology.org/amigo/term/GO:0001819	CD40 MYD88 IL18R1 ANKRD42 DDX58 IL12B NFAM1 NOS2 IFIH1 POU2F2 PDE4B EIF2AK2 BCL3 TYK2 FGR USP50 CLEC4E IFNG IL1RAP SIRT1 ARID5A OAS2 ISG15 IL23R GBP5 TMF1 CHI3L1 PELI1 C5AR1 NOD2 IRF1 DDIT3 CD81 IRF7 CEBPB
2.67095e-08	171	3492	1.5766	GO:0010468 regulation of gene expression	http://amigo.geneontology.org/amigo/term/GO:0010468	SPIC ZNF274 CD40 CSF1 UPF2 MYD88 GPNMB IL18R1 MXD1 ANKRD42 BCL6 NFE2 AURKB SAFB2 NR4A3 SEMA4D ARG2 CREBRF UHRF1 STX1B TRAF1 NCF1 DDX58 KDM7A ZNF614 ELL ITGB8 ADAM19 RABGEF1 PSPC1 BACH1 TNFRSF1A DDX25 IL12B CCNL2 NFAM1 CLK1 MIER1 CREB1 IRF9 NFKB2 HEXIM1 IRAK2 GTF2IRD1 CYLD IL1R2 RICTOR DHX34 NOS2 ZMYM5 IKBKB SAFB HCK WTAP IFIH1 EXD1 POU2F2 ARID3A PDE4B EIF2AK2 PTBP2 RBBP9 SF3B1 FOXS1 KMT2E ETS2 AF…
2.6788e-08	123	2249	1.76082	GO:0010646 regulation of cell communication	http://amigo.geneontology.org/amigo/term/GO:0010646	TMEM88 CD40 CBS DDIT4 DKK4 CSF1 RBP4 MYD88 IL18R1 BCL6 SAFB2 SEMA4D STX1B TRAF1 IQSEC1 NCF1 KCP RABGEF1 TNFRSF1A DUSP6 GRB2 IL12B NFAM1 IL10RA CREB1 DEDD2 HEXIM1 BST1 IRAK2 CYLD IL1R2 S100A9 TANK ZFYVE28 RICTOR NOS2 PPP1R10 RASGRP4 TNFAIP6 IKBKB NLGN3 SLA SOCS3 PDE4B DIXDC1 EIF2AK2 BCL3 EPS8L1 LPAR1 CDC20 USP15 CHST11 DUSP16 FAS IGF1 SLC8B1 EMILIN1 TYK2 FGR ZBP1 IFNG S100A8 TNIP1 WLS NFAT5 RHOH A…
2.96296e-08	68	968	2.26169	GO:0051240 positive regulation of multicellular organismal process	http://amigo.geneontology.org/amigo/term/GO:0051240	VEGFA CD40 CSF1 MYD88 IL18R1 ANKRD42 BCL6 SEMA4D DDX58 ITGB8 IL12B NFAM1 CREB1 NOS2 IFIH1 POU2F2 PDE4B EIF2AK2 ALPL FOXS1 EVI2B BCL3 VSIR IGF1 EMILIN1 TYK2 FGR USP50 CLEC4E SEMA4A IFNG IL1RAP RHOH ACVR1B KDM3A ACVRL1 SIRT1 ARID5A KLF10 OAS2 ISG15 IL23R GBP5 TMF1 PIK3R6 ZBTB46 CYP27B1 ZNF304 CD101 CHI3L1 PROK2 CXCL8 NIN ALOX5 PELI1 C5AR1 NOD2 DCSTAMP BRAF TRIB1 IRF1 DDIT3 HRH2 CD81 IRF7 KDM6B INHB…
3.52104e-08	51	624	2.63139	GO:0045321 leukocyte activation	http://amigo.geneontology.org/amigo/term/GO:0045321	CD40 MYD88 GPNMB IL18R1 BCL6 ARG2 FCGR3A ITGB8 RABGEF1 IL12B NFAM1 THEMIS2 POU2F2 KMT2E BCL3 FGL2 MR1 DCLRE1C VSIR IGF1 TYK2 FGR BATF3 CLEC4E SEMA4A IFNG RHOH SLC46A2 PREX1 PIK3R6 ZBTB46 ADORA2A CD80 CXCL8 LYN SBNO2 PELI1 C5AR1 NOD2 DCSTAMP BRAF CDH17 JAML FNIP1 RNF41 IRF1 IL18RAP RELB TARM1 CD81 CEBPB
5.57808e-08	105	1834	1.84328	GO:0007166 cell surface receptor signaling pathway	http://amigo.geneontology.org/amigo/term/GO:0007166	VEGFA TMEM88 CD40 DKK4 CSF1 MYD88 IL18R1 FYB1 BCL6 NR4A3 SEMA4D STX1B ECE1 TRAF1 NCF1 KCP ITGB8 RABGEF1 TNFRSF1A GRB2 IL12B NFAM1 TEC IL10RA DEDD2 IRAK2 THEMIS2 CYLD IL1R2 ZFYVE28 TNFAIP6 IKBKB SOCS3 CXCL13 PDE4B DIXDC1 PLXNA1 BCL3 SH2B2 DTX3L ITGB3 USP15 CHST11 FAS IGF1 EMILIN1 TYK2 FGR NDEL1 CLEC4E SEMA4A ZBP1 IFNG WLS IL1RAP TRAF3 ACVR1B ITGB5 ACVRL1 SIRT1 PTGIR OAS2 ISG15 IFNAR2 LRRK2 PARP14 …
8.6189e-08	22	146	4.85143	GO:0097529 myeloid leukocyte migration	http://amigo.geneontology.org/amigo/term/GO:0097529	VEGFA CSF1 MYD88 RABGEF1 BST1 S100A9 TNFAIP6 PDE4B EMILIN1 PECAM1 S100A8 PREX1 RIPOR2 PLA2G7 CCR1 CXCL8 LYN C5AR1 NOD2 JAML C5AR2 CD81
1.02961e-07	123	2302	1.72028	GO:0031325 positive regulation of cellular metabolic process	http://amigo.geneontology.org/amigo/term/GO:0031325	VEGFA CD40 CSF1 GPNMB BCL6 PHF1 AURKB NR4A3 SEMA4D ARG2 CREBRF ECE1 NCF1 RUFY4 DDX58 KDM7A ELL BACH1 TNFRSF1A GRB2 IL12B CREB1 IRF9 NFKB2 S100A9 TANK RICTOR DHX34 PPP1R10 IKBKB POU2F2 ARID3A SF3B1 PTX3 KMT2E ETS2 DAGLB BCL3 CDC20 SPIC DTX3L ITGB3 CDK1 SERTAD1 LIMK2 FAS VSIR IGF1 TESK1 MED13 FGR MORC3 USP50 JUNB PECAM1 GPBP1 IFNG S100A8 TNIP1 CCPG1 AURKA NFAT5 KDM3A ACVRL1 SIRT1 ARID5A CCNT2 KLF10…
1.10511e-07	38	401	3.05098	GO:0045087 innate immune response	http://amigo.geneontology.org/amigo/term/GO:0045087	CD40 MYD88 DDX58 PSPC1 IL12B HEXIM1 CYLD NOS2 IFIH1 PTX3 USP15 FGR CLEC4E ZBP1 IFNG S100A8 TRAF3 ISG15 IL23R GBP5 IFNAR2 PIK3R6 PARP14 LYST CYP27B1 SENP7 N4BP1 ZNFX1 NOD2 IFNAR1 MX1 IRF1 IL18RAP ALPK1 APOBEC3Z1 IRF7 CFD CDC42EP4
1.1831e-07	52	668	2.50627	GO:0048534 hematopoietic or lymphoid organ development	http://amigo.geneontology.org/amigo/term/GO:0048534	POLB CSF1 IL18R1 BCL6 KCP ITGB8 IL12B NFAM1 CREB1 NFKB2 TNFAIP6 POU2F2 EIF2AK2 KMT2E EVI2B BCL3 FGL2 MR1 DCLRE1C VSIR BATF3 JUNB CLEC4E SEMA4A IFNG GAB3 RHOH ACVR1B SLC46A2 SIRT1 KLF10 ISG15 PREX1 PIK3R6 ZBTB46 RASSF2 CD101 ARID4A LYN SBNO2 DCSTAMP BRAF CDH17 TRIB1 FNIP1 RNF41 IRF1 RELB CRKL CD81 INHBA CEBPB
1.30504e-07	71	1072	2.13238	GO:0031399 regulation of protein modification process	http://amigo.geneontology.org/amigo/term/GO:0031399	VEGFA CD40 CBS CSF1 GPNMB BCL6 PHF1 SEMA4D NCF1 RABGEF1 TNFRSF1A DUSP6 IL12B HEXIM1 BST1 TANK ZFYVE28 RICTOR BUB1B IKBKB SOCS3 KMT2E CDC20 DTX3L ITGB3 LIMK2 DUSP16 FAS CDKN2C IGF1 EMILIN1 TESK1 HINT2 FGR PECAM1 IFNG TNIP1 ZNF274 KDM3A ACVRL1 SIRT1 ARID5A ISG15 LRRK2 PIK3R6 PARP14 IL22RA2 RASSF2 ZNF304 CD80 TNFSF15 CHI3L1 ARRDC4 N4BP1 LYN PELI1 C5AR1 NOD2 BRAF KIF14 TRIB1 PTPRJ BIRC3 FNIP1 GADD45B…
1.51528e-07	54	714	2.43498	GO:0002520 immune system development	http://amigo.geneontology.org/amigo/term/GO:0002520	CD40 POLB CSF1 IL18R1 BCL6 KCP ITGB8 IL12B NFAM1 CREB1 NFKB2 TNFAIP6 POU2F2 EIF2AK2 KMT2E EVI2B BCL3 FGL2 MR1 DCLRE1C VSIR BATF3 JUNB CLEC4E SEMA4A IFNG GAB3 RHOH ACVR1B SLC46A2 SIRT1 KLF10 ISG15 PREX1 PIK3R6 ZBTB46 RASSF2 CD101 ARID4A LYN SBNO2 IL2RA DCSTAMP BRAF CDH17 TRIB1 FNIP1 RNF41 IRF1 RELB CRKL CD81 INHBA CEBPB
1.62501e-07	111	2022	1.76743	GO:0009966 regulation of signal transduction	http://amigo.geneontology.org/amigo/term/GO:0009966	TMEM88 CD40 CBS DDIT4 DKK4 CSF1 MYD88 IL18R1 BCL6 SAFB2 SEMA4D STX1B TRAF1 IQSEC1 NCF1 KCP RABGEF1 TNFRSF1A DUSP6 GRB2 IL12B NFAM1 IL10RA DEDD2 HEXIM1 BST1 IRAK2 CYLD IL1R2 S100A9 TANK ZFYVE28 RICTOR PPP1R10 RASGRP4 TNFAIP6 IKBKB SLA SOCS3 PDE4B DIXDC1 EIF2AK2 BCL3 EPS8L1 LPAR1 USP15 CHST11 DUSP16 FAS IGF1 EMILIN1 TYK2 FGR ZBP1 IFNG S100A8 TNIP1 WLS NFAT5 RHOH ACVR1B SLC46A2 ACVRL1 SIRT1 PTGIR IS…
1.78416e-07	98	1708	1.8473	GO:0051246 regulation of protein metabolic process	http://amigo.geneontology.org/amigo/term/GO:0051246	VEGFA CD40 CBS CSF1 GPNMB BCL6 PHF1 SEMA4D UHRF1 NCF1 DDX58 RABGEF1 MYLIP TNFRSF1A DDX25 SERPINC1 DUSP6 IL12B HEXIM1 BST1 IL1R2 S100A9 TANK ZFYVE28 RICTOR NOS2 BUB1B IKBKB SOCS3 EIF2AK2 PTX3 KMT2E BCL3 CDC20 DTX3L ITGB3 LIMK2 DUSP16 FAS VSIR CDKN2C IGF1 EMILIN1 TESK1 HINT2 PM20D2 FGR USP50 PECAM1 IFNG S100A8 TNIP1 AURKA ZNF274 TRAF3 KDM3A ACVRL1 SIRT1 ARID5A ISG15 TMF1 BTG2 LRRK2 PIK3R6 PARP14 IL…
2.25051e-07	163	3385	1.55035	GO:0048523 negative regulation of cellular process	http://amigo.geneontology.org/amigo/term/GO:0048523	TMEM88 DDIT4 DKK4 CSF1 MYD88 GPNMB BCL2A1 MXD1 ADAMTS7 BCL6 PHF1 AURKB SEMA4D ARG2 UHRF1 TICRR HORMAD1 GNG4 NAIP RABGEF1 PSPC1 MYLIP BACH1 TNFRSF1A DUSP6 IL12B IL10RA CREB1 HEXIM1 GTF2IRD1 CYLD IL1R2 TANK ZFYVE28 DHX34 PPP1R10 ZMYM5 BUB1B TNFAIP6 IKBKB HCK FAP SOCS3 CXCL13 PDE4B DIXDC1 EIF2AK2 PTBP2 ZNF207 PTX3 FOXS1 ETS2 BCL3 LPAR1 FGL2 IFIT3 CDC20 DTX3L ITGB3 CDK1 SERTAD1 CHST11 LIMK2 DUSP16 VS…
2.46191e-07	68	1024	2.13801	GO:0009967 positive regulation of signal transduction	http://amigo.geneontology.org/amigo/term/GO:0009967	CD40 CSF1 MYD88 IL18R1 SEMA4D STX1B NCF1 KCP TNFRSF1A IL12B NFAM1 IL10RA DEDD2 HEXIM1 CYLD S100A9 RICTOR RASGRP4 IKBKB DIXDC1 EIF2AK2 LPAR1 USP15 FAS IGF1 TYK2 FGR ZBP1 S100A8 WLS NFAT5 ACVR1B SLC46A2 ACVRL1 SIRT1 REL LRRK2 PIK3R6 PARP14 CYP27B1 ADORA2A RASSF2 ITM2C CHI3L1 GPR4 IL10RB PIK3AP1 LYN NFKB1 PELI1 C5AR1 NOD2 HIP1R BRAF PTPRJ FNIP1 GADD45B CREBBP DDIT3 ALPK1 C5AR2 NLRP12 XIAP CRKL CD81 …
2.68096e-07	38	416	2.94097	GO:0009617 response to bacterium	http://amigo.geneontology.org/amigo/term/GO:0009617	MYD88 ARG2 TAP2 TNFRSF1A IL12B IRAK2 NOS2 CXCL13 PDE4B BCL3 MR1 EMILIN1 FGR CLEC4E ARID5A PTGIR OAS2 ISG15 IL23R TMF1 ADH5 CYP27B1 CXCL8 LYN ZNFX1 CCDC186 NFKB1 SBNO2 PELI1 C5AR1 NOD2 TRIB1 PTAFR TNIP3 CFD CEBPB GNLY PGLYRP4
3.77877e-07	49	633	2.49226	GO:0030097 hemopoiesis	http://amigo.geneontology.org/amigo/term/GO:0030097	CSF1 IL18R1 BCL6 KCP ITGB8 IL12B NFAM1 CREB1 TNFAIP6 POU2F2 EIF2AK2 KMT2E EVI2B BCL3 FGL2 MR1 DCLRE1C VSIR BATF3 JUNB CLEC4E SEMA4A IFNG GAB3 RHOH ACVR1B SLC46A2 SIRT1 KLF10 ISG15 PREX1 PIK3R6 ZBTB46 RASSF2 CD101 ARID4A LYN SBNO2 DCSTAMP BRAF CDH17 TRIB1 FNIP1 RNF41 IRF1 RELB CD81 INHBA CEBPB
3.96711e-07	72	1127	2.05688	GO:0023056 positive regulation of signaling	http://amigo.geneontology.org/amigo/term/GO:0023056	CD40 CSF1 RBP4 MYD88 IL18R1 SEMA4D STX1B ECE1 NCF1 KCP TNFRSF1A IL12B NFAM1 IL10RA CREB1 DEDD2 HEXIM1 CYLD S100A9 RICTOR RASGRP4 IKBKB DIXDC1 EIF2AK2 LPAR1 USP15 FAS IGF1 TYK2 FGR ZBP1 S100A8 WLS NFAT5 ACVR1B SLC46A2 ACVRL1 SIRT1 REL TMF1 LRRK2 PIK3R6 PARP14 CYP27B1 ADORA2A RASSF2 ITM2C CHI3L1 GPR4 IL10RB PIK3AP1 LYN NFKB1 PELI1 C5AR1 NOD2 HIP1R BRAF PTPRJ FNIP1 GADD45B CREBBP DDIT3 ALPK1 C5AR2 N…
3.96711e-07	34	351	3.11869	GO:0050778 positive regulation of immune response	http://amigo.geneontology.org/amigo/term/GO:0050778	CD40 IL18R1 TAP2 RABGEF1 PSPC1 IL12B NFAM1 TEC HEXIM1 THEMIS2 C1R PDE4B SH2B2 MR1 FGR ZBP1 IFNG SIRT1 ARID5A IL23R LYN ZNFX1 FBXO38 C5AR1 NOD2 BLNK BRAF PTPRJ IL18RAP CRKL CD81 IRF7 CFD GCSAML
3.96975e-07	24	189	4.08837	GO:0051607 defense response to virus	http://amigo.geneontology.org/amigo/term/GO:0051607	CD40 DDIT4 MYD88 DDX58 IL12B IFIH1 EIF2AK2 FGL2 DTX3L USP15 ZBP1 TRAF3 OAS2 ISG15 ISG20 IL23R IFNAR2 SENP7 ZNFX1 HERC5 MX1 IRF1 OAS1Z IRF7
3.96975e-07	24	189	4.08837	GO:0140546 defense response to symbiont	http://amigo.geneontology.org/amigo/term/GO:0140546	CD40 DDIT4 MYD88 DDX58 IL12B IFIH1 EIF2AK2 FGL2 DTX3L USP15 ZBP1 TRAF3 OAS2 ISG15 ISG20 IL23R IFNAR2 SENP7 ZNFX1 HERC5 MX1 IRF1 OAS1Z IRF7
4.06666e-07	77	1243	1.99443	GO:0012501 programmed cell death	http://amigo.geneontology.org/amigo/term/GO:0012501	CD40 DDIT4 POLB MYD88 BCL2A1 BCL6 AURKB ARG2 MARCKS TRAF1 NAIP TNFRSF1A DUSP6 IL12B DEDD2 CYLD S100A9 NOS2 PPP1R10 HCK C1H3orf38 FAP SOCS3 EIF2AK2 BCL3 IFIT3 CDK1 CHST11 FAS IGF1 NAIF1 ZBP1 IFNG S100A8 AURKA TRAF3 ACVR1B BIRC5 SLC46A2 SIRT1 MCM2 E2F2 MCL1 TMF1 LRRK2 RNF122 ADORA2A RASSF2 ITM2C SRGN ZNF304 TNFSF15 PROK2 LYN PELI1 CASP4 NOD2 HIP1R EEF1A2 BRAF KIF14 SERPINB2 BIRC3 FNIP1 GADD45B RNF4…
5.92719e-07	22	164	4.31896	GO:0002237 response to molecule of bacterial origin	http://amigo.geneontology.org/amigo/term/GO:0002237	MYD88 TAP2 IL12B IRAK2 NOS2 PDE4B ARID5A PTGIR IL23R ADH5 CYP27B1 CXCL8 LYN NFKB1 SBNO2 PELI1 C5AR1 NOD2 TRIB1 PTAFR TNIP3 CEBPB
5.92719e-07	22	164	4.31896	GO:0002573 myeloid leukocyte differentiation	http://amigo.geneontology.org/amigo/term/GO:0002573	CSF1 ITGB8 IL12B CREB1 TNFAIP6 EVI2B BATF3 JUNB IFNG GAB3 SIRT1 KLF10 ZBTB46 RASSF2 CD101 LYN SBNO2 DCSTAMP TRIB1 RELB CD81 CEBPB
6.43777e-07	88	1516	1.86889	GO:0071310 cellular response to organic substance	http://amigo.geneontology.org/amigo/term/GO:0071310	VEGFA CD40 DDIT4 CSF1 MYD88 IL18R1 ADAMTS7 SAFB2 RUFY4 DDX58 KCP ITGB8 RABGEF1 TNFRSF1A ST3GAL6 GRB2 IL12B CREB1 IRAK2 CYLD IL1R2 TANK NOS2 TNFAIP6 IKBKB IFIH1 SOCS3 CXCL13 PDE4B EIF2AK2 ALPL SH2B2 IFIT3 ITGB3 USP15 CHST11 IGF1 EMILIN1 NDEL1 EPG5 ZBP1 IFNG IL1RAP NFAT5 AQP9 TRAF3 BIRC5 KDM3A ITGB5 ACVRL1 SIRT1 ARID5A MCM2 OAS2 ISG15 GBP5 IFNAR2 TMF1 LRRK2 PARP14 CYP27B1 SHMT1 RIPOR2 IL1RN CXCL8 L…
6.51686e-07	71	1121	2.03917	GO:0010647 positive regulation of cell communication	http://amigo.geneontology.org/amigo/term/GO:0010647	CD40 CSF1 RBP4 MYD88 IL18R1 SEMA4D STX1B NCF1 KCP TNFRSF1A IL12B NFAM1 IL10RA CREB1 DEDD2 HEXIM1 CYLD S100A9 RICTOR RASGRP4 IKBKB DIXDC1 EIF2AK2 LPAR1 USP15 FAS IGF1 TYK2 FGR ZBP1 S100A8 WLS NFAT5 ACVR1B SLC46A2 ACVRL1 SIRT1 REL TMF1 LRRK2 PIK3R6 PARP14 CYP27B1 ADORA2A RASSF2 ITM2C CHI3L1 GPR4 IL10RB PIK3AP1 LYN NFKB1 PELI1 C5AR1 NOD2 HIP1R BRAF PTPRJ FNIP1 GADD45B CREBBP DDIT3 ALPK1 C5AR2 NLRP12…
7.84782e-07	80	1334	1.93079	GO:0008219 cell death	http://amigo.geneontology.org/amigo/term/GO:0008219	CD40 DDIT4 POLB CSF1 MYD88 GPNMB BCL2A1 BCL6 AURKB ARG2 MARCKS TRAF1 NAIP SUSD6 TNFRSF1A DUSP6 IL12B DEDD2 CYLD S100A9 NOS2 PPP1R10 HCK C1H3orf38 FAP SOCS3 EIF2AK2 BCL3 IFIT3 CDK1 CHST11 FAS IGF1 NAIF1 ZBP1 IFNG S100A8 AURKA TRAF3 ACVR1B BIRC5 SLC46A2 SIRT1 MCM2 E2F2 MCL1 TMF1 LRRK2 RNF122 ADORA2A RASSF2 ITM2C SRGN ZNF304 TNFSF15 PROK2 LYN PELI1 CASP4 NOD2 HIP1R EEF1A2 BRAF KIF14 SERPINB2 BIRC3 F…
7.96705e-07	14	66	6.82943	GO:1990266 neutrophil migration	http://amigo.geneontology.org/amigo/term/GO:1990266	MYD88 BST1 S100A9 TNFAIP6 PDE4B PECAM1 S100A8 PREX1 RIPOR2 CXCL8 C5AR1 NOD2 JAML C5AR2
9.31073e-07	44	554	2.55707	GO:0098609 cell-cell adhesion	http://amigo.geneontology.org/amigo/term/GO:0098609	ALCAM GPNMB BCL6 NR4A3 SEMA4D ARG2 ADAM19 IL12B S100A9 FGL2 ITGB3 ICAM1 ICAM5 VSIR IGF1 SELL VMP1 TYK2 PECAM1 IFNG S100A8 TNIP1 IL1RAP NFAT5 RHOH ITGB5 ICAM3 PIK3R6 ADORA2A CD80 CELSR2 IL1RN LYN ALOX5 PELI1 CDH17 JAML IRF1 SLC7A11 TARM1 CD81 CDHR5 CEBPB
9.31625e-07	28	262	3.44078	GO:0050900 leukocyte migration	http://amigo.geneontology.org/amigo/term/GO:0050900	VEGFA CSF1 MYD88 RABGEF1 BST1 S100A9 TNFAIP6 CXCL13 PDE4B ITGB3 EMILIN1 SELL PECAM1 S100A8 PREX1 RIPOR2 PLA2G7 CCR1 CXCL8 LYN ALOX5 C5AR1 NOD2 JAML C5AR2 CRKL CD81 GCSAML
1.18159e-06	94	1684	1.79716	GO:0065009 regulation of molecular function	http://amigo.geneontology.org/amigo/term/GO:0065009	CD40 CBS CSF1 GTF2B MYD88 RAPGEF6 IL18R1 ANKRD42 BCL6 AURKB SEMA4D TRAF1 IQSEC1 NCF1 DDX58 IL12B NFAM1 HEXIM1 PIP5K1A IRAK2 CYLD S100A9 TANK ZFYVE28 RICTOR BUB1B IKBKB HCK SOCS3 PDE4B EIF2AK2 PTX3 FOXS1 BCL3 LPAR1 CDC20 DTX3L ITGB3 TIAM2 DUSP16 FAS VSIR CDKN2C IGF1 VMP1 MED13 FGR USP50 NDEL1 IFNG S100A8 CCPG1 AURKA IL1RAP TRAF3 SIRT1 MCM2 RASA2 PREX1 LRRK2 PIK3R6 DNAJB1 CYP27B1 RASSF2 ZNF304 TNFS…
1.28833e-06	89	1566	1.82978	GO:0032268 regulation of cellular protein metabolic process	http://amigo.geneontology.org/amigo/term/GO:0032268	VEGFA CD40 CBS CSF1 GPNMB BCL6 PHF1 SEMA4D NCF1 RABGEF1 MYLIP TNFRSF1A DDX25 DUSP6 IL12B HEXIM1 BST1 IL1R2 S100A9 TANK ZFYVE28 RICTOR BUB1B IKBKB SOCS3 EIF2AK2 KMT2E BCL3 CDC20 DTX3L ITGB3 LIMK2 DUSP16 FAS VSIR CDKN2C IGF1 EMILIN1 TESK1 HINT2 PM20D2 FGR USP50 PECAM1 IFNG S100A8 TNIP1 AURKA ZNF274 KDM3A ACVRL1 SIRT1 ARID5A ISG15 TMF1 BTG2 LRRK2 PIK3R6 PARP14 IL22RA2 SHMT1 RASSF2 ZNF304 CD80 TNFSF1…
1.39533e-06	74	1214	1.96252	GO:0006468 protein phosphorylation	http://amigo.geneontology.org/amigo/term/GO:0006468	VEGFA CD40 CBS CSF1 GPNMB AURKB SEMA4D NCF1 RABGEF1 TNFRSF1A DUSP6 PKMYT1 IL12B TEC CLK1 CREB1 HEXIM1 BST1 IRAK2 ZFYVE28 RICTOR BUB1B IKBKB HCK SOCS3 EIF2AK2 ITGB3 CDK1 USP15 LIMK2 DUSP16 FAS CDKN2C IGF1 EMILIN1 TESK1 TYK2 FGR MORC3 JAK2 PECAM1 IFNG AURKA ACVR1B ACVRL1 SIRT1 CDKL2 LRRK2 PIK3R6 PARP14 IL22RA2 RASSF2 CD80 TNFSF15 CHI3L1 CLK4 MKNK1 LYN SMG1 C5AR1 NOD2 BUB1 BRAF KIF14 TRIB1 PTPRJ FNI…
1.48754e-06	19	131	4.66963	GO:0002221 pattern recognition receptor signaling pathway	http://amigo.geneontology.org/amigo/term/GO:0002221	CD40 MYD88 DDX58 IRAK2 IFIH1 USP15 EPG5 CLEC4E TNIP1 TRAF3 SLC46A2 PIK3AP1 LYN PELI1 NOD2 IRF1 ALPK1 TNIP3 IRF7
1.67521e-06	73	1197	1.96349	GO:0006915 apoptotic process	http://amigo.geneontology.org/amigo/term/GO:0006915	CD40 DDIT4 POLB MYD88 BCL2A1 BCL6 AURKB ARG2 MARCKS TRAF1 NAIP TNFRSF1A DUSP6 IL12B DEDD2 CYLD S100A9 PPP1R10 HCK C1H3orf38 FAP SOCS3 EIF2AK2 BCL3 IFIT3 CDK1 CHST11 FAS IGF1 NAIF1 IFNG S100A8 AURKA TRAF3 ACVR1B BIRC5 SLC46A2 SIRT1 MCM2 E2F2 MCL1 TMF1 LRRK2 RNF122 ADORA2A RASSF2 ITM2C ZNF304 TNFSF15 PROK2 LYN CASP4 NOD2 HIP1R EEF1A2 BRAF KIF14 SERPINB2 BIRC3 FNIP1 GADD45B RNF41 IRF1 DDIT3 SLC7A11 …
2.32424e-06	12	51	7.5755	GO:0030593 neutrophil chemotaxis	http://amigo.geneontology.org/amigo/term/GO:0030593	BST1 S100A9 TNFAIP6 PDE4B S100A8 PREX1 RIPOR2 CXCL8 C5AR1 NOD2 JAML C5AR2
2.34954e-06	25	225	3.57732	GO:0002831 regulation of response to biotic stimulus	http://amigo.geneontology.org/amigo/term/GO:0002831	ARG2 DDX58 PSPC1 IL12B HEXIM1 FGL2 MR1 DTX3L USP15 EMILIN1 FGR ZBP1 TRAF3 ISG15 IL23R PIK3R6 PARP14 N4BP1 ZNFX1 FBXO38 HERC5 NOD2 TRIB1 IL18RAP IRF7
2.39634e-06	56	826	2.18277	GO:0042325 regulation of phosphorylation	http://amigo.geneontology.org/amigo/term/GO:0042325	VEGFA CD40 CBS DDIT4 CSF1 GPNMB SLC2A6 SEMA4D NCF1 RABGEF1 TNFRSF1A DUSP6 IL12B HEXIM1 BST1 ZFYVE28 RICTOR DHX34 IKBKB SOCS3 ITGB3 LIMK2 DUSP16 FAS CDKN2C IGF1 EMILIN1 TESK1 FGR PECAM1 IFNG ACVRL1 SIRT1 LRRK2 PIK3R6 PARP14 IL22RA2 RASSF2 CD80 TNFSF15 CHI3L1 LYN C5AR1 NOD2 EEF1A2 BRAF KIF14 TRIB1 PTPRJ FNIP1 GADD45B SPDYA NLRP12 CRKL CD81 INHBA
2.41989e-06	80	1374	1.87458	GO:0016310 phosphorylation	http://amigo.geneontology.org/amigo/term/GO:0016310	VEGFA CD40 CBS DDIT4 CSF1 GPNMB AURKB SLC2A6 SEMA4D NCF1 RABGEF1 TNFRSF1A DUSP6 PKMYT1 IL12B TEC CLK1 CREB1 HEXIM1 BST1 IRAK2 ZFYVE28 RICTOR DHX34 BUB1B IKBKB HCK SOCS3 EIF2AK2 ITGB3 CDK1 USP15 LIMK2 DUSP16 FAS CDKN2C IGF1 EMILIN1 TESK1 TYK2 FGR MORC3 JAK2 PECAM1 IFNG AURKA ACVR1B ACVRL1 SIRT1 CDKL2 LRRK2 PIK3R6 NME4 PARP14 IL22RA2 RASSF2 CD80 TNFSF15 CHI3L1 CLK4 MKNK1 LYN SMG1 C5AR1 NOD2 BUB1 EE…
2.48892e-06	27	259	3.35633	GO:0007159 leukocyte cell-cell adhesion	http://amigo.geneontology.org/amigo/term/GO:0007159	GPNMB BCL6 NR4A3 SEMA4D ARG2 IL12B S100A9 FGL2 VSIR IGF1 SELL TYK2 PECAM1 IFNG S100A8 TNIP1 NFAT5 RHOH PIK3R6 ADORA2A CD80 ALOX5 PELI1 IRF1 TARM1 CD81 CEBPB
2.48892e-06	29	293	3.18662	GO:0030099 myeloid cell differentiation	http://amigo.geneontology.org/amigo/term/GO:0030099	CSF1 BCL6 ITGB8 IL12B CREB1 TNFAIP6 KMT2E EVI2B BATF3 JUNB IFNG GAB3 ACVR1B SIRT1 KLF10 ISG15 ZBTB46 RASSF2 CD101 ARID4A LYN SBNO2 DCSTAMP TRIB1 RNF41 RELB CD81 INHBA CEBPB
2.63916e-06	24	211	3.66209	GO:1902105 regulation of leukocyte differentiation	http://amigo.geneontology.org/amigo/term/GO:1902105	CSF1 BCL6 IL12B NFAM1 CREB1 TNFAIP6 EVI2B FGL2 VSIR IFNG RHOH SLC46A2 KLF10 PIK3R6 ZBTB46 RASSF2 CD101 LYN DCSTAMP BRAF TRIB1 RNF41 IRF1 CEBPB
2.74879e-06	20	151	4.26435	GO:0032496 response to lipopolysaccharide	http://amigo.geneontology.org/amigo/term/GO:0032496	MYD88 IL12B IRAK2 NOS2 PDE4B ARID5A PTGIR IL23R ADH5 CYP27B1 CXCL8 LYN NFKB1 SBNO2 PELI1 NOD2 TRIB1 PTAFR TNIP3 CEBPB
2.85231e-06	77	1310	1.89243	GO:0040011 locomotion	http://amigo.geneontology.org/amigo/term/GO:0040011	VEGFA CD40 ALCAM CSF1 MYD88 GPNMB NR4A3 SEMA4D PSTPIP2 ECE1 FSCN1 DDX58 RABGEF1 IL12B PIP5K1A CCRL2 BST1 S100A9 TNFAIP6 FAP CXCL13 PDE4B DIXDC1 PLXNA1 LPAR1 ITGB3 VSIR IGF1 EMILIN1 TESK1 SELL FGR NDEL1 PECAM1 SEMA4A IFNG S100A8 ACVR1B ITGB5 ACVRL1 SIRT1 SCAI TMF1 ENKUR PREX1 CFAP54 LRRK2 FMNL3 ZNF304 RIPOR2 CELSR2 PLA2G7 PROK2 CCR1 CXCL8 XCR1 LYN ALOX5 C5AR1 NOD2 BRAF KIF14 TRIB1 JAML PTPRJ CXCR1…
3.02605e-06	176	3893	1.45555	GO:0048856 anatomical structure development	http://amigo.geneontology.org/amigo/term/GO:0048856	VEGFA STMN1 VCAN CD40 ALCAM CBS POLB DKK4 CSF1 UPF2 RBP4 MYD88 IL18R1 C1H21orf91 ADAMTS7 BCL6 TGM3 SAFB2 SEMA4D ARG2 MARCKS BDH2 REC8 HORMAD1 ECE1 KCP ELL ITGB8 ADAM19 ASF1B MYLIP FMNL1 TNFRSF1A DDX25 DUSP6 GRB2 IL12B NFAM1 CREB1 NFKB2 HEXIM1 RICTOR TNFAIP6 IKBKB RILPL2 TG HCK FAP GPCPD1 SOCS3 POU2F2 DIXDC1 EIF2AK2 RBBP9 ALPL PTX3 PLXNA1 FOXS1 KMT2E DAGLB EVI2B RBBP6 AFF4 BCL3 LPAR1 FGL2 CDC20 SP…
3.15213e-06	69	1127	1.97118	GO:1902531 regulation of intracellular signal transduction	http://amigo.geneontology.org/amigo/term/GO:1902531	CD40 CBS DDIT4 CSF1 MYD88 IL18R1 BCL6 SEMA4D IQSEC1 NCF1 RABGEF1 TNFRSF1A DUSP6 GRB2 HEXIM1 BST1 CYLD S100A9 TANK RICTOR PPP1R10 RASGRP4 IKBKB EIF2AK2 BCL3 EPS8L1 LPAR1 USP15 DUSP16 FAS IGF1 EMILIN1 FGR S100A8 TNIP1 NFAT5 RHOH SLC46A2 SIRT1 REL RASA2 SCAI FOXM1 LRRK2 PIK3R6 RASSF2 RIPOR2 CHI3L1 GPR4 PIK3AP1 LYN PELI1 C5AR1 NOD2 BRAF KIF14 PTPRJ FNIP1 GADD45B RNF41 DDIT3 ALPK1 C5AR2 NLRP12 XIAP CR…
3.20445e-06	41	522	2.52879	GO:0030155 regulation of cell adhesion	http://amigo.geneontology.org/amigo/term/GO:0030155	CSF1 GPNMB BCL6 NR4A3 SEMA4D ARG2 ADAM19 IL12B BST1 FGL2 ITGB3 VSIR IGF1 EMILIN1 TESK1 TYK2 IFNG NFAT5 RHOH ACVRL1 PREX1 PIK3R6 ADORA2A CD80 RIPOR2 GPR4 IL1RN CXCL8 LYN ALOX5 PELI1 BRAF KIF14 OLFM4 PTPRJ IRF1 CRKL TARM1 CD81 CEBPB VEGFA
3.20445e-06	30	315	3.06627	GO:1903131 mononuclear cell differentiation	http://amigo.geneontology.org/amigo/term/GO:1903131	CSF1 IL18R1 BCL6 ITGB8 IL12B NFAM1 POU2F2 BCL3 FGL2 MR1 DCLRE1C VSIR BATF3 CLEC4E SEMA4A IFNG RHOH SLC46A2 PREX1 PIK3R6 ZBTB46 LYN DCSTAMP BRAF CDH17 FNIP1 RNF41 IRF1 RELB CEBPB
3.32996e-06	35	407	2.76869	GO:0006935 chemotaxis	http://amigo.geneontology.org/amigo/term/GO:0006935	VEGFA ALCAM CSF1 ECE1 PIP5K1A CCRL2 BST1 S100A9 TNFAIP6 CXCL13 PDE4B PLXNA1 LPAR1 ITGB3 S100A8 PREX1 RIPOR2 PLA2G7 PROK2 CCR1 CXCL8 XCR1 LYN ALOX5 C5AR1 NOD2 JAML PTPRJ CXCR1 PTAFR C5AR2 CXCR2 EMB KLF7 CRKL
3.94777e-06	35	410	2.74843	GO:0042330 taxis	http://amigo.geneontology.org/amigo/term/GO:0042330	VEGFA ALCAM CSF1 ECE1 PIP5K1A CCRL2 BST1 S100A9 TNFAIP6 CXCL13 PDE4B PLXNA1 LPAR1 ITGB3 S100A8 PREX1 RIPOR2 PLA2G7 PROK2 CCR1 CXCL8 XCR1 LYN ALOX5 C5AR1 NOD2 JAML PTPRJ CXCR1 PTAFR C5AR2 CXCR2 EMB KLF7 CRKL
3.96619e-06	51	734	2.23704	GO:0001932 regulation of protein phosphorylation	http://amigo.geneontology.org/amigo/term/GO:0001932	VEGFA CD40 CBS CSF1 GPNMB SEMA4D NCF1 RABGEF1 TNFRSF1A DUSP6 IL12B HEXIM1 BST1 ZFYVE28 RICTOR SOCS3 ITGB3 LIMK2 DUSP16 FAS CDKN2C IGF1 EMILIN1 TESK1 FGR PECAM1 IFNG ACVRL1 SIRT1 LRRK2 PIK3R6 PARP14 IL22RA2 RASSF2 CD80 TNFSF15 CHI3L1 LYN C5AR1 NOD2 BRAF KIF14 TRIB1 PTPRJ FNIP1 GADD45B SPDYA NLRP12 CRKL CD81 INHBA
3.96619e-06	64	1021	2.01815	GO:0043067 regulation of programmed cell death	http://amigo.geneontology.org/amigo/term/GO:0043067	CD40 BCL2A1 BCL6 AURKB ARG2 TRAF1 NAIP TNFRSF1A DUSP6 IL12B DEDD2 CYLD S100A9 NOS2 PPP1R10 HCK C1H3orf38 FAP SOCS3 EIF2AK2 BCL3 IFIT3 CDK1 CHST11 FAS IGF1 ZBP1 IFNG S100A8 AURKA TRAF3 BIRC5 SLC46A2 SIRT1 MCL1 TMF1 LRRK2 RNF122 ADORA2A RASSF2 ITM2C ZNF304 PROK2 LYN PELI1 CASP4 NOD2 HIP1R EEF1A2 BRAF KIF14 SERPINB2 BIRC3 FNIP1 GADD45B DDIT3 SLC7A11 IFIT2 BIRC2 XIAP INHBA BBC3 CEBPB
4.0409e-06	15	88	5.48793	GO:0097530 granulocyte migration	http://amigo.geneontology.org/amigo/term/GO:0097530	CSF1 MYD88 BST1 S100A9 TNFAIP6 PDE4B PECAM1 S100A8 PREX1 RIPOR2 CXCL8 C5AR1 NOD2 JAML C5AR2
4.05444e-06	112	2193	1.64429	GO:0051173 positive regulation of nitrogen compound metabolic process	http://amigo.geneontology.org/amigo/term/GO:0051173	VEGFA CD40 CSF1 GPNMB BCL6 PHF1 AURKB NR4A3 SEMA4D CREBRF UHRF1 NCF1 DDX58 KDM7A ELL MYLIP BACH1 TNFRSF1A IL12B CREB1 IRF9 NFKB2 S100A9 TANK RICTOR PPP1R10 IKBKB POU2F2 ARID3A SF3B1 PTX3 KMT2E ETS2 BCL3 CDC20 SPIC DTX3L ITGB3 SERTAD1 LIMK2 FAS VSIR IGF1 TESK1 MED13 USP50 JUNB PECAM1 GPBP1 IFNG S100A8 TNIP1 CCPG1 AURKA NFAT5 KDM3A ACVRL1 SIRT1 ARID5A CCNT2 KLF10 E2F2 PBX2 REL TMF1 BTG2 FOXM1 ETV1 …
4.34525e-06	27	268	3.24361	GO:1903706 regulation of hemopoiesis	http://amigo.geneontology.org/amigo/term/GO:1903706	CSF1 BCL6 IL12B NFAM1 CREB1 TNFAIP6 EVI2B FGL2 VSIR IFNG RHOH ACVR1B SLC46A2 KLF10 ISG15 PIK3R6 ZBTB46 RASSF2 CD101 LYN DCSTAMP BRAF TRIB1 RNF41 IRF1 INHBA CEBPB
4.63911e-06	24	219	3.52832	GO:0018108 peptidyl-tyrosine phosphorylation	http://amigo.geneontology.org/amigo/term/GO:0018108	CD40 SEMA4D NCF1 TNFRSF1A IL12B CLK1 BST1 ZFYVE28 RICTOR HCK SOCS3 ITGB3 IGF1 FGR PECAM1 IFNG PARP14 IL22RA2 CD80 CLK4 LYN NOD2 CD81 VEGFA
5.45752e-06	24	221	3.49638	GO:0018212 peptidyl-tyrosine modification	http://amigo.geneontology.org/amigo/term/GO:0018212	CD40 SEMA4D NCF1 TNFRSF1A IL12B CLK1 BST1 ZFYVE28 RICTOR HCK SOCS3 ITGB3 IGF1 FGR PECAM1 IFNG PARP14 IL22RA2 CD80 CLK4 LYN NOD2 CD81 VEGFA
7.33326e-06	105	2040	1.65714	GO:0009892 negative regulation of metabolic process	http://amigo.geneontology.org/amigo/term/GO:0009892	DDIT4 UPF2 MYD88 GPNMB IL18R1 MXD1 BCL6 PHF1 AURKB SEMA4D ARG2 UHRF1 ITGB8 RABGEF1 PSPC1 BACH1 DUSP6 IL12B IL10RA CREB1 HEXIM1 GTF2IRD1 IL1R2 ZFYVE28 DHX34 NOS2 ZMYM5 BUB1B IKBKB EXD1 SOCS3 EIF2AK2 PTBP2 PTX3 FOXS1 ETS2 BCL3 CDC20 DTX3L ITGB3 DUSP16 VSIR CDKN2C IGF1 EMILIN1 TESK1 HINT2 BATF3 IFNG AURKA ACVR1B KDM3A ACVRL1 SIRT1 ARID5A KLF10 ISG15 IL23R REL TMF1 BTG2 FOXM1 PHF12 LRRK2 PARP14 ZBTB4…
8.19058e-06	99	1893	1.68378	GO:0010605 negative regulation of macromolecule metabolic process	http://amigo.geneontology.org/amigo/term/GO:0010605	UPF2 MYD88 GPNMB MXD1 BCL6 PHF1 AURKB SEMA4D ARG2 UHRF1 ITGB8 RABGEF1 PSPC1 BACH1 DUSP6 IL12B CREB1 HEXIM1 GTF2IRD1 IL1R2 ZFYVE28 DHX34 NOS2 ZMYM5 BUB1B IKBKB EXD1 SOCS3 EIF2AK2 PTBP2 PTX3 FOXS1 ETS2 BCL3 CDC20 DTX3L ITGB3 DUSP16 VSIR CDKN2C IGF1 EMILIN1 HINT2 BATF3 IFNG AURKA ACVR1B KDM3A ACVRL1 SIRT1 ARID5A KLF10 ISG15 IL23R REL TMF1 BTG2 FOXM1 PHF12 LRRK2 PARP14 ZBTB46 DNAJB1 SHMT1 RASSF2 E2F8…
8.19058e-06	27	277	3.13823	GO:0019221 cytokine-mediated signaling pathway	http://amigo.geneontology.org/amigo/term/GO:0019221	CSF1 MYD88 IL18R1 RABGEF1 TNFRSF1A IRAK2 CYLD IL1R2 IKBKB SH2B2 ZBP1 IFNG IL1RAP TRAF3 SIRT1 OAS2 ISG15 IFNAR2 PARP14 IL1RN LYN IFNAR1 MX1 IRF1 IL18RAP XIAP IRF7
8.19058e-06	40	523	2.4624	GO:0046649 lymphocyte activation	http://amigo.geneontology.org/amigo/term/GO:0046649	CD40 MYD88 GPNMB IL18R1 BCL6 ARG2 IL12B NFAM1 THEMIS2 POU2F2 BCL3 FGL2 MR1 DCLRE1C VSIR IGF1 TYK2 FGR CLEC4E SEMA4A IFNG RHOH SLC46A2 PREX1 PIK3R6 ADORA2A CD80 LYN PELI1 NOD2 BRAF CDH17 JAML FNIP1 RNF41 IRF1 RELB TARM1 CD81 CEBPB
8.25018e-06	62	999	1.99814	GO:0051247 positive regulation of protein metabolic process	http://amigo.geneontology.org/amigo/term/GO:0051247	VEGFA CD40 CSF1 GPNMB BCL6 PHF1 SEMA4D UHRF1 NCF1 DDX58 MYLIP TNFRSF1A IL12B S100A9 TANK RICTOR KMT2E BCL3 CDC20 ITGB3 LIMK2 FAS VSIR IGF1 TESK1 USP50 PECAM1 IFNG S100A8 TNIP1 AURKA ACVRL1 SIRT1 ARID5A LRRK2 PIK3R6 PARP14 RASSF2 ZNF304 CD80 TNFSF15 CHI3L1 ARRDC4 GSAP LYN ASTL PELI1 NOD2 ABCG1 HIP1R BRAF KIF14 TRIB1 BIRC3 FNIP1 RNF41 SPDYA XIAP CRKL CD81 INHBA BBC3
9.58346e-06	60	958	2.01644	GO:0044093 positive regulation of molecular function	http://amigo.geneontology.org/amigo/term/GO:0044093	CD40 CSF1 GTF2B MYD88 RAPGEF6 IL18R1 ANKRD42 AURKB SEMA4D TRAF1 IQSEC1 NCF1 DDX58 IL12B NFAM1 PIP5K1A IRAK2 S100A9 TANK IKBKB EIF2AK2 LPAR1 CDC20 DTX3L ITGB3 TIAM2 FAS VSIR IGF1 VMP1 FGR USP50 NDEL1 IFNG S100A8 IL1RAP SIRT1 PREX1 LRRK2 PIK3R6 DNAJB1 CYP27B1 RASSF2 TNFSF15 RIPOR2 CHI3L1 ARRDC4 POLG2 LYN NOD2 HIP1R EEF1A2 KIF14 SPDYA DDIT3 CRKL CD81 DRD1 BBC3 ARID5B
9.65267e-06	64	1050	1.96242	GO:0016477 cell migration	http://amigo.geneontology.org/amigo/term/GO:0016477	VEGFA CD40 CSF1 MYD88 GPNMB NR4A3 SEMA4D PSTPIP2 FSCN1 DDX58 RABGEF1 IL12B PIP5K1A BST1 S100A9 TNFAIP6 FAP CXCL13 PDE4B DIXDC1 PLXNA1 LPAR1 ITGB3 VSIR IGF1 EMILIN1 TESK1 SELL FGR NDEL1 PECAM1 SEMA4A IFNG S100A8 ACVR1B ITGB5 ACVRL1 SIRT1 SCAI PREX1 LRRK2 FMNL3 ZNF304 RIPOR2 CELSR2 PLA2G7 CCR1 CXCL8 LYN ALOX5 C5AR1 NOD2 BRAF KIF14 TRIB1 JAML PTPRJ RNF41 DDIT3 C5AR2 CRKL CD81 ARID5B GCSAML
1.1091e-05	13	71	5.89502	GO:0071621 granulocyte chemotaxis	http://amigo.geneontology.org/amigo/term/GO:0071621	CSF1 BST1 S100A9 TNFAIP6 PDE4B S100A8 PREX1 RIPOR2 CXCL8 C5AR1 NOD2 JAML C5AR2
1.18069e-05	66	1103	1.9265	GO:0010941 regulation of cell death	http://amigo.geneontology.org/amigo/term/GO:0010941	CD40 CSF1 GPNMB BCL2A1 BCL6 AURKB ARG2 TRAF1 NAIP TNFRSF1A DUSP6 IL12B DEDD2 CYLD S100A9 NOS2 PPP1R10 HCK C1H3orf38 FAP SOCS3 EIF2AK2 BCL3 IFIT3 CDK1 CHST11 FAS IGF1 ZBP1 IFNG S100A8 AURKA TRAF3 BIRC5 SLC46A2 SIRT1 MCL1 TMF1 LRRK2 RNF122 ADORA2A RASSF2 ITM2C ZNF304 PROK2 LYN PELI1 CASP4 NOD2 HIP1R EEF1A2 BRAF KIF14 SERPINB2 BIRC3 FNIP1 GADD45B DDIT3 SLC7A11 IFIT2 BIRC2 XIAP INHBA BBC3 CEBPB
1.26389e-05	116	2352	1.58789	GO:0048513 animal organ development	http://amigo.geneontology.org/amigo/term/GO:0048513	CBS POLB DKK4 CSF1 UPF2 RBP4 IL18R1 C1H21orf91 ADAMTS7 BCL6 TGM3 SAFB2 SEMA4D ARG2 REC8 ECE1 KCP ITGB8 ADAM19 TNFRSF1A DUSP6 GRB2 IL12B NFAM1 CREB1 NFKB2 HEXIM1 TNFAIP6 TG GPCPD1 SOCS3 POU2F2 DIXDC1 EIF2AK2 RBBP9 ALPL PTX3 PLXNA1 KMT2E EVI2B RBBP6 BCL3 FGL2 MR1 DCLRE1C CHST11 LIMK2 VSIR IGF1 EMILIN1 TLL2 FGR BATF3 NDEL1 JUNB PECAM1 CLEC4E SEMA4A IFNG AURKA GAB3 RHOH ACVR1B SLC46A2 ACVRL1 SIRT1 AR…
1.40067e-05	61	993	1.97779	GO:0042981 regulation of apoptotic process	http://amigo.geneontology.org/amigo/term/GO:0042981	CD40 BCL2A1 BCL6 AURKB ARG2 TRAF1 NAIP TNFRSF1A DUSP6 IL12B DEDD2 CYLD S100A9 PPP1R10 HCK C1H3orf38 FAP SOCS3 EIF2AK2 BCL3 IFIT3 CDK1 CHST11 FAS IGF1 IFNG S100A8 AURKA TRAF3 BIRC5 SLC46A2 SIRT1 MCL1 TMF1 LRRK2 RNF122 ADORA2A RASSF2 ITM2C ZNF304 PROK2 LYN CASP4 NOD2 HIP1R EEF1A2 BRAF KIF14 SERPINB2 BIRC3 FNIP1 GADD45B DDIT3 SLC7A11 IFIT2 BIRC2 XIAP INHBA BBC3 CEBPB
1.42283e-05	19	154	3.97222	GO:0030595 leukocyte chemotaxis	http://amigo.geneontology.org/amigo/term/GO:0030595	VEGFA CSF1 BST1 S100A9 TNFAIP6 CXCL13 PDE4B S100A8 PREX1 RIPOR2 PLA2G7 CCR1 CXCL8 LYN ALOX5 C5AR1 NOD2 JAML C5AR2
1.66288e-05	30	343	2.81597	GO:0043068 positive regulation of programmed cell death	http://amigo.geneontology.org/amigo/term/GO:0043068	CD40 BCL6 TNFRSF1A DUSP6 IL12B DEDD2 CYLD S100A9 NOS2 C1H3orf38 FAP FAS ZBP1 IFNG S100A8 SIRT1 LRRK2 RNF122 ADORA2A RASSF2 ITM2C LYN HIP1R EEF1A2 FNIP1 GADD45B DDIT3 IFIT2 INHBA BBC3
1.9633e-05	149	3263	1.47018	GO:0007275 multicellular organism development	http://amigo.geneontology.org/amigo/term/GO:0007275	VEGFA STMN1 VCAN CD40 ALCAM CBS POLB DKK4 CSF1 UPF2 RBP4 IL18R1 C1H21orf91 ADAMTS7 BCL6 SAFB2 SEMA4D ARG2 MARCKS REC8 HORMAD1 ECE1 KCP ELL ITGB8 ADAM19 ASF1B MYLIP TNFRSF1A DUSP6 GRB2 IL12B NFAM1 CREB1 NFKB2 HEXIM1 RICTOR TNFAIP6 IKBKB TG FAP SOCS3 POU2F2 DIXDC1 EIF2AK2 RBBP9 ALPL PTX3 PLXNA1 FOXS1 KMT2E DAGLB EVI2B RBBP6 BCL3 LPAR1 FGL2 CDC20 SPIC MR1 ITGB3 DCLRE1C CHST11 LIMK2 VSIR IGF1 EMILIN1…
1.9633e-05	52	800	2.09273	GO:0010628 positive regulation of gene expression	http://amigo.geneontology.org/amigo/term/GO:0010628	CD40 CSF1 MYD88 IL18R1 ANKRD42 DDX58 ITGB8 ADAM19 IL12B NFAM1 DHX34 NOS2 IFIH1 POU2F2 PDE4B EIF2AK2 RBBP9 BCL3 ITGB3 VSIR IGF1 EMILIN1 TYK2 FGR USP50 CLEC4E IFNG IL1RAP NFAT5 ACVR1B SIRT1 ARID5A OAS2 ISG15 IL23R GBP5 TMF1 CHI3L1 CXCL8 ASTL PELI1 C5AR1 NOD2 BLNK BRAF IRF1 DDIT3 CD81 IRF7 DRD1 INHBA CEBPB
1.9633e-05	20	173	3.72207	GO:0050730 regulation of peptidyl-tyrosine phosphorylation	http://amigo.geneontology.org/amigo/term/GO:0050730	CD40 SEMA4D NCF1 TNFRSF1A IL12B BST1 ZFYVE28 RICTOR SOCS3 ITGB3 IGF1 PECAM1 IFNG PARP14 IL22RA2 CD80 LYN NOD2 CD81 VEGFA
2.02771e-05	130	2749	1.52254	GO:0006464 cellular protein modification process	http://amigo.geneontology.org/amigo/term/GO:0006464	UHRF1 ST3GAL6 VEGFA SENP7 CD40 CBS PARP11 CSF1 GTF2B GPNMB BCL6 PHF1 AURKB TGM3 SEMA4D KLHL8 NKTR NCF1 KDM7A RABGEF1 MYLIP TNFRSF1A DUSP6 PKMYT1 IL12B WSB1 TEC CLK1 MIER1 CREB1 HEXIM1 BST1 IRAK2 CYLD S100A9 TANK ZFYVE28 VCPIP1 RICTOR NOS2 BUB1B IKBKB HCK IFIH1 SOCS3 EIF2AK2 USP3 KMT2E RBBP6 CDC20 DTX3L ITGB3 CDK1 USP15 LIMK2 DUSP16 FAS SSH2 CDKN2C IGF1 EMILIN1 TESK1 HINT2 TYK2 FGR MORC3 USP50 JAK…
2.13437e-05	130	2752	1.52088	GO:0036211 protein modification process	http://amigo.geneontology.org/amigo/term/GO:0036211	UHRF1 ST3GAL6 VEGFA SENP7 CD40 CBS PARP11 CSF1 GTF2B GPNMB BCL6 PHF1 AURKB TGM3 SEMA4D KLHL8 NKTR NCF1 KDM7A RABGEF1 MYLIP TNFRSF1A DUSP6 PKMYT1 IL12B WSB1 TEC CLK1 MIER1 CREB1 HEXIM1 BST1 IRAK2 CYLD S100A9 TANK ZFYVE28 VCPIP1 RICTOR NOS2 BUB1B IKBKB HCK IFIH1 SOCS3 EIF2AK2 USP3 KMT2E RBBP6 CDC20 DTX3L ITGB3 CDK1 USP15 LIMK2 DUSP16 FAS SSH2 CDKN2C IGF1 EMILIN1 TESK1 HINT2 TYK2 FGR MORC3 USP50 JAK…
2.13856e-05	14	88	5.12207	GO:0002761 regulation of myeloid leukocyte differentiation	http://amigo.geneontology.org/amigo/term/GO:0002761	CSF1 IL12B CREB1 TNFAIP6 EVI2B IFNG KLF10 ZBTB46 RASSF2 CD101 LYN DCSTAMP TRIB1 CEBPB
2.46673e-05	18	145	3.99673	GO:0031348 negative regulation of defense response	http://amigo.geneontology.org/amigo/term/GO:0031348	ARG2 RABGEF1 TNFRSF1A IL12B TNFAIP6 SOCS3 FGL2 USP15 IGF1 ISG15 PARP14 ADORA2A IL22RA2 FNDC4 NFKB1 ALOX5 NOD2 NLRP12
2.54186e-05	67	1154	1.86926	GO:0050790 regulation of catalytic activity	http://amigo.geneontology.org/amigo/term/GO:0050790	CBS CSF1 RAPGEF6 BCL6 AURKB SEMA4D IQSEC1 NCF1 IL12B HEXIM1 PIP5K1A S100A9 TANK ZFYVE28 RICTOR BUB1B IKBKB SOCS3 PTX3 LPAR1 CDC20 DTX3L ITGB3 TIAM2 DUSP16 FAS VSIR CDKN2C IGF1 FGR USP50 NDEL1 IFNG S100A8 CCPG1 SIRT1 MCM2 RASA2 PREX1 LRRK2 PIK3R6 CYP27B1 RASSF2 TNFSF15 RIPOR2 CHI3L1 ARRDC4 POLG2 LYN NFKB1 CD40 C5AR1 NOD2 HIP1R EEF1A2 KIF14 TRIB1 PTPRJ FNIP1 GADD45B SPDYA NLRP12 XIAP CRKL CD81 DRD1…
2.62148e-05	19	161	3.79951	GO:0002685 regulation of leukocyte migration	http://amigo.geneontology.org/amigo/term/GO:0002685	VEGFA CSF1 MYD88 RABGEF1 BST1 TNFAIP6 CXCL13 ITGB3 EMILIN1 RIPOR2 PLA2G7 CCR1 LYN C5AR1 NOD2 C5AR2 CRKL CD81 GCSAML
2.64853e-05	46	678	2.18438	GO:0031401 positive regulation of protein modification process	http://amigo.geneontology.org/amigo/term/GO:0031401	VEGFA CD40 CSF1 GPNMB BCL6 PHF1 SEMA4D NCF1 TNFRSF1A IL12B TANK RICTOR KMT2E CDC20 ITGB3 LIMK2 FAS IGF1 TESK1 PECAM1 IFNG TNIP1 ACVRL1 SIRT1 ARID5A LRRK2 PIK3R6 PARP14 RASSF2 ZNF304 CD80 TNFSF15 CHI3L1 ARRDC4 LYN PELI1 NOD2 BRAF KIF14 BIRC3 FNIP1 SPDYA XIAP CRKL CD81 INHBA
3.24183e-05	18	148	3.91571	GO:0045637 regulation of myeloid cell differentiation	http://amigo.geneontology.org/amigo/term/GO:0045637	CSF1 IL12B CREB1 TNFAIP6 EVI2B IFNG ACVR1B KLF10 ISG15 ZBTB46 RASSF2 CD101 LYN DCSTAMP TRIB1 RNF41 INHBA CEBPB
3.28177e-05	180	4164	1.39175	GO:0032502 developmental process	http://amigo.geneontology.org/amigo/term/GO:0032502	VEGFA SPIC STMN1 VCAN CD40 ALCAM CBS POLB DKK4 CSF1 UPF2 RBP4 MYD88 IL18R1 C1H21orf91 ADAMTS7 BCL6 TGM3 SAFB2 SEMA4D ARG2 MARCKS BDH2 REC8 HORMAD1 ECE1 KCP ELL ITGB8 ADAM19 ASF1B MYLIP FMNL1 TNFRSF1A DDX25 DUSP6 GRB2 IL12B NFAM1 CREB1 NFKB2 HEXIM1 RICTOR TNFAIP6 IKBKB RILPL2 TG HCK FAP GPCPD1 SOCS3 POU2F2 DIXDC1 EIF2AK2 RBBP9 ALPL PTX3 PLXNA1 FOXS1 KMT2E DAGLB EVI2B RBBP6 AFF4 BCL3 LPAR1 SH2B2 FG…
3.76936e-05	44	644	2.19972	GO:1902533 positive regulation of intracellular signal transduction	http://amigo.geneontology.org/amigo/term/GO:1902533	CD40 CSF1 MYD88 IL18R1 SEMA4D NCF1 TNFRSF1A HEXIM1 S100A9 RICTOR RASGRP4 IKBKB EIF2AK2 LPAR1 USP15 IGF1 FGR S100A8 NFAT5 SLC46A2 SIRT1 REL LRRK2 PIK3R6 RASSF2 CHI3L1 GPR4 PIK3AP1 LYN PELI1 C5AR1 NOD2 BRAF PTPRJ FNIP1 GADD45B DDIT3 ALPK1 C5AR2 NLRP12 XIAP CRKL CD81 BBC3
4.15442e-05	126	2682	1.51256	GO:0048869 cellular developmental process	http://amigo.geneontology.org/amigo/term/GO:0048869	SPIC STMN1 ALCAM CSF1 MYD88 IL18R1 C1H21orf91 ADAMTS7 BCL6 TGM3 SAFB2 SEMA4D MARCKS BDH2 REC8 HORMAD1 ECE1 KCP ITGB8 MYLIP TNFRSF1A DDX25 GRB2 IL12B NFAM1 VEGFA CREB1 NFKB2 TNFAIP6 IKBKB RILPL2 SOCS3 POU2F2 DIXDC1 EIF2AK2 RBBP9 PTX3 PLXNA1 KMT2E DAGLB EVI2B AFF4 BCL3 LPAR1 SH2B2 FGL2 MR1 ITGB3 CDK1 DCLRE1C CHST11 VSIR IGF1 TESK1 BATF3 NDEL1 JUNB PECAM1 CLEC4E SEMA4A IFNG S100A8 AURKA GAB3 RHOH AC…
4.23452e-05	26	286	2.9269	GO:0032103 positive regulation of response to external stimulus	http://amigo.geneontology.org/amigo/term/GO:0032103	VEGFA CSF1 PSPC1 TNFRSF1A IL12B HEXIM1 S100A9 CXCL13 USP15 EMILIN1 ZBP1 IFNG S100A8 RIPOR2 GPR4 PLA2G7 CCR1 CXCL8 ZNFX1 C5AR1 NOD2 BRAF IL18RAP CD81 IRF7 CEBPB
4.41418e-05	125	2659	1.51353	GO:0030154 cell differentiation	http://amigo.geneontology.org/amigo/term/GO:0030154	SPIC STMN1 ALCAM CSF1 MYD88 IL18R1 C1H21orf91 ADAMTS7 BCL6 TGM3 SAFB2 SEMA4D MARCKS BDH2 REC8 HORMAD1 ECE1 KCP ITGB8 MYLIP TNFRSF1A DDX25 GRB2 IL12B NFAM1 VEGFA CREB1 NFKB2 TNFAIP6 IKBKB RILPL2 SOCS3 POU2F2 DIXDC1 EIF2AK2 RBBP9 PTX3 PLXNA1 KMT2E DAGLB EVI2B AFF4 BCL3 LPAR1 SH2B2 FGL2 MR1 ITGB3 CDK1 DCLRE1C CHST11 VSIR IGF1 TESK1 BATF3 NDEL1 JUNB PECAM1 CLEC4E SEMA4A IFNG S100A8 AURKA GAB3 RHOH AC…
4.48039e-05	55	894	1.98073	GO:0018193 peptidyl-amino acid modification	http://amigo.geneontology.org/amigo/term/GO:0018193	SENP7 CD40 PHF1 AURKB SEMA4D NKTR NCF1 TNFRSF1A IL12B CLK1 BST1 S100A9 ZFYVE28 RICTOR NOS2 IKBKB HCK IFIH1 SOCS3 KMT2E ITGB3 CDK1 IGF1 HINT2 FGR MORC3 PECAM1 IFNG S100A8 AURKA ZNF274 ACVR1B KDM3A SIRT1 ARID5A MAP6D1 ADH5 LRRK2 PARP14 IL22RA2 RASSF2 ZNF304 CD80 CHI3L1 ARID4A CLK4 RLF LYN SMG1 NOD2 BRAF FNIP1 CREBBP CD81 VEGFA
4.56639e-05	56	918	1.96402	GO:0019220 regulation of phosphate metabolic process	http://amigo.geneontology.org/amigo/term/GO:0019220	VEGFA CD40 CBS DDIT4 CSF1 GPNMB SLC2A6 SEMA4D NCF1 RABGEF1 TNFRSF1A DUSP6 IL12B HEXIM1 BST1 ZFYVE28 RICTOR DHX34 IKBKB SOCS3 ITGB3 LIMK2 DUSP16 FAS CDKN2C IGF1 EMILIN1 TESK1 FGR PECAM1 IFNG ACVRL1 SIRT1 LRRK2 PIK3R6 PARP14 IL22RA2 RASSF2 CD80 TNFSF15 CHI3L1 LYN C5AR1 NOD2 EEF1A2 BRAF KIF14 TRIB1 PTPRJ FNIP1 GADD45B SPDYA NLRP12 CRKL CD81 INHBA
4.56639e-05	201	4792	1.35045	GO:0032501 multicellular organismal process	http://amigo.geneontology.org/amigo/term/GO:0032501	VEGFA STMN1 VCAN CD40 ALCAM CBS POLB DKK4 CSF1 UPF2 RBP4 MYD88 GPNMB IL18R1 ANKRD42 C1H21orf91 ADAMTS7 BCL6 SAFB2 SEMA4D ARG2 MARCKS FCGR3A STX1B REC8 HORMAD1 ECE1 DDX58 KCP ELL ITGB8 ADAM19 RABGEF1 ASF1B MYLIP TNFRSF1A DDX25 SERPINC1 DUSP6 GRB2 IL12B NFAM1 TEC CREB1 NFKB2 HEXIM1 GTF2IRD1 IL1R2 RICTOR NOS2 CPB2 TNFAIP6 IKBKB NLGN3 TG FAP IFIH1 KCNJ2 SOCS3 CXCL13 POU2F2 PDE4B DIXDC1 EIF2AK2 RBBP9 …
4.56639e-05	56	918	1.96402	GO:0051174 regulation of phosphorus metabolic process	http://amigo.geneontology.org/amigo/term/GO:0051174	VEGFA CD40 CBS DDIT4 CSF1 GPNMB SLC2A6 SEMA4D NCF1 RABGEF1 TNFRSF1A DUSP6 IL12B HEXIM1 BST1 ZFYVE28 RICTOR DHX34 IKBKB SOCS3 ITGB3 LIMK2 DUSP16 FAS CDKN2C IGF1 EMILIN1 TESK1 FGR PECAM1 IFNG ACVRL1 SIRT1 LRRK2 PIK3R6 PARP14 IL22RA2 RASSF2 CD80 TNFSF15 CHI3L1 LYN C5AR1 NOD2 EEF1A2 BRAF KIF14 TRIB1 PTPRJ FNIP1 GADD45B SPDYA NLRP12 CRKL CD81 INHBA
4.66346e-05	56	919	1.96188	GO:2000026 regulation of multicellular organismal development	http://amigo.geneontology.org/amigo/term/GO:2000026	VEGFA CD40 DKK4 CSF1 ADAMTS7 BCL6 SEMA4D ITGB8 TNFRSF1A DUSP6 IL12B NFAM1 CREB1 TNFAIP6 IKBKB TG EVI2B FGL2 VSIR IGF1 EMILIN1 SEMA4A IFNG IL1RAP RHOH ACVR1B SLC46A2 ACVRL1 SIRT1 KLF10 E2F2 ISG15 PIK3R6 ZBTB46 CYP27B1 RASSF2 SRGN ZNF304 CD101 CHI3L1 GPR4 CXCL8 LYN NIN ALOX5 C5AR1 DCSTAMP BRAF KIF14 TRIB1 RNF41 IRF1 KLF7 INHBA CEBPB TGIF2
5.29318e-05	56	923	1.95338	GO:0032270 positive regulation of cellular protein metabolic process	http://amigo.geneontology.org/amigo/term/GO:0032270	VEGFA CD40 CSF1 GPNMB BCL6 PHF1 SEMA4D NCF1 TNFRSF1A IL12B S100A9 TANK RICTOR KMT2E BCL3 CDC20 ITGB3 LIMK2 FAS VSIR IGF1 TESK1 USP50 PECAM1 IFNG S100A8 TNIP1 AURKA ACVRL1 SIRT1 ARID5A LRRK2 PIK3R6 PARP14 RASSF2 ZNF304 CD80 TNFSF15 CHI3L1 ARRDC4 LYN ASTL PELI1 NOD2 HIP1R BRAF KIF14 TRIB1 BIRC3 FNIP1 SPDYA XIAP CRKL CD81 INHBA BBC3
5.99013e-05	32	407	2.53137	GO:0002252 immune effector process	http://amigo.geneontology.org/amigo/term/GO:0002252	CD40 MYD88 IL18R1 BCL6 TAP2 DDX58 RABGEF1 IL12B C1R PTX3 KMT2E BCL3 FGL2 MR1 FGR CLEC4E SEMA4A IFNG SIRT1 ARID5A PIK3R6 LYST LYN FBXO38 SBNO2 NOD2 CDH17 IL18RAP RELB CD81 IRF7 CFD
6.14778e-05	67	1188	1.81576	GO:0048870 cell motility	http://amigo.geneontology.org/amigo/term/GO:0048870	VEGFA CD40 CSF1 MYD88 GPNMB NR4A3 SEMA4D PSTPIP2 FSCN1 DDX58 RABGEF1 IL12B PIP5K1A BST1 S100A9 TNFAIP6 FAP CXCL13 PDE4B DIXDC1 PLXNA1 LPAR1 ITGB3 VSIR IGF1 EMILIN1 TESK1 SELL FGR NDEL1 PECAM1 SEMA4A IFNG S100A8 ACVR1B ITGB5 ACVRL1 SIRT1 SCAI TMF1 ENKUR PREX1 CFAP54 LRRK2 FMNL3 ZNF304 RIPOR2 CELSR2 PLA2G7 CCR1 CXCL8 LYN ALOX5 C5AR1 NOD2 BRAF KIF14 TRIB1 JAML PTPRJ RNF41 DDIT3 C5AR2 CRKL CD81 ARID5…
6.14778e-05	67	1188	1.81576	GO:0051674 localization of cell	http://amigo.geneontology.org/amigo/term/GO:0051674	VEGFA CD40 CSF1 MYD88 GPNMB NR4A3 SEMA4D PSTPIP2 FSCN1 DDX58 RABGEF1 IL12B PIP5K1A BST1 S100A9 TNFAIP6 FAP CXCL13 PDE4B DIXDC1 PLXNA1 LPAR1 ITGB3 VSIR IGF1 EMILIN1 TESK1 SELL FGR NDEL1 PECAM1 SEMA4A IFNG S100A8 ACVR1B ITGB5 ACVRL1 SIRT1 SCAI TMF1 ENKUR PREX1 CFAP54 LRRK2 FMNL3 ZNF304 RIPOR2 CELSR2 PLA2G7 CCR1 CXCL8 LYN ALOX5 C5AR1 NOD2 BRAF KIF14 TRIB1 JAML PTPRJ RNF41 DDIT3 C5AR2 CRKL CD81 ARID5…
6.61426e-05	30	370	2.61048	GO:0010942 positive regulation of cell death	http://amigo.geneontology.org/amigo/term/GO:0010942	CD40 BCL6 TNFRSF1A DUSP6 IL12B DEDD2 CYLD S100A9 NOS2 C1H3orf38 FAP FAS ZBP1 IFNG S100A8 SIRT1 LRRK2 RNF122 ADORA2A RASSF2 ITM2C LYN HIP1R EEF1A2 FNIP1 GADD45B DDIT3 IFIT2 INHBA BBC3
6.75089e-05	22	223	3.17627	GO:0060326 cell chemotaxis	http://amigo.geneontology.org/amigo/term/GO:0060326	VEGFA CSF1 PIP5K1A BST1 S100A9 TNFAIP6 CXCL13 PDE4B LPAR1 S100A8 PREX1 RIPOR2 PLA2G7 CCR1 CXCL8 LYN ALOX5 C5AR1 NOD2 JAML C5AR2 CRKL
7.55268e-05	133	2909	1.472	GO:0043412 macromolecule modification	http://amigo.geneontology.org/amigo/term/GO:0043412	UHRF1 ST3GAL6 VEGFA SENP7 CD40 CBS PARP11 CSF1 GTF2B GPNMB BCL6 PHF1 AURKB TGM3 SEMA4D KLHL8 NKTR NCF1 KDM7A RABGEF1 MYLIP TNFRSF1A DUSP6 PKMYT1 IL12B WSB1 TEC CLK1 MIER1 CREB1 HEXIM1 BST1 IRAK2 CYLD S100A9 TANK ZFYVE28 VCPIP1 RICTOR NOS2 BUB1B IKBKB HCK WTAP IFIH1 SOCS3 EIF2AK2 USP3 KMT2E RBBP6 CDC20 DTX3L ITGB3 CDK1 USP15 LIMK2 DUSP16 FAS SSH2 CDKN2C IGF1 EMILIN1 TESK1 HINT2 TYK2 FGR MORC3 USP5…
7.92488e-05	25	279	2.88494	GO:0002683 negative regulation of immune system process	http://amigo.geneontology.org/amigo/term/GO:0002683	GPNMB BCL6 ARG2 RABGEF1 IL12B TNFAIP6 FGL2 USP15 VSIR EMILIN1 FGR ISG15 TAPBPL PARP14 ZBTB46 ADORA2A LYN PELI1 NOD2 TRIB1 PTPRJ IRF1 C5AR2 TARM1 CEBPB
7.92488e-05	16	128	4.02448	GO:0050731 positive regulation of peptidyl-tyrosine phosphorylation	http://amigo.geneontology.org/amigo/term/GO:0050731	CD40 SEMA4D NCF1 TNFRSF1A IL12B RICTOR ITGB3 IGF1 PECAM1 IFNG PARP14 CD80 LYN NOD2 CD81 VEGFA
8.75453e-05	28	337	2.67503	GO:0051249 regulation of lymphocyte activation	http://amigo.geneontology.org/amigo/term/GO:0051249	CD40 MYD88 GPNMB BCL6 ARG2 IL12B NFAM1 THEMIS2 FGL2 VSIR IGF1 TYK2 FGR IFNG RHOH SLC46A2 PIK3R6 ADORA2A CD80 LYN PELI1 NOD2 BRAF RNF41 IRF1 TARM1 CD81 CEBPB
8.86822e-05	8	30	8.58557	GO:0032620 interleukin-17 production	http://amigo.geneontology.org/amigo/term/GO:0032620	MYD88 ARG2 IL12B VSIR IFNG ARID5A NOD2 DDIT3
8.86822e-05	8	30	8.58557	GO:0032660 regulation of interleukin-17 production	http://amigo.geneontology.org/amigo/term/GO:0032660	MYD88 ARG2 IL12B VSIR IFNG ARID5A NOD2 DDIT3
8.90118e-05	132	2893	1.46901	GO:0048731 system development	http://amigo.geneontology.org/amigo/term/GO:0048731	VEGFA STMN1 VCAN CD40 ALCAM CBS POLB CSF1 UPF2 RBP4 IL18R1 C1H21orf91 ADAMTS7 BCL6 SAFB2 SEMA4D ARG2 MARCKS REC8 ECE1 KCP ITGB8 ADAM19 MYLIP TNFRSF1A DUSP6 GRB2 IL12B NFAM1 CREB1 NFKB2 HEXIM1 TNFAIP6 TG FAP SOCS3 POU2F2 DIXDC1 EIF2AK2 RBBP9 ALPL PTX3 PLXNA1 FOXS1 KMT2E DAGLB EVI2B BCL3 LPAR1 FGL2 CDC20 MR1 DCLRE1C CHST11 LIMK2 VSIR IGF1 EMILIN1 FGR BATF3 NDEL1 JUNB PECAM1 CLEC4E SEMA4A IFNG S100A…
8.94011e-05	37	519	2.29527	GO:0042327 positive regulation of phosphorylation	http://amigo.geneontology.org/amigo/term/GO:0042327	VEGFA CD40 CSF1 GPNMB SEMA4D NCF1 TNFRSF1A IL12B RICTOR DHX34 ITGB3 LIMK2 FAS IGF1 TESK1 FGR PECAM1 IFNG ACVRL1 SIRT1 LRRK2 PIK3R6 PARP14 RASSF2 CD80 TNFSF15 CHI3L1 LYN NOD2 EEF1A2 BRAF KIF14 FNIP1 SPDYA CRKL CD81 INHBA
9.16441e-05	15	115	4.19946	GO:0046631 alpha-beta T cell activation	http://amigo.geneontology.org/amigo/term/GO:0046631	IL18R1 BCL6 ARG2 IL12B BCL3 VSIR TYK2 SEMA4A IFNG ADORA2A BRAF IRF1 RELB TARM1 CD81
9.51572e-05	9	40	7.24407	GO:0032608 interferon-beta production	http://amigo.geneontology.org/amigo/term/GO:0032608	DDX58 IFIH1 TRAF3 OAS2 ISG15 REL IRF1 RELB IRF7
9.51572e-05	9	40	7.24407	GO:0032648 regulation of interferon-beta production	http://amigo.geneontology.org/amigo/term/GO:0032648	DDX58 IFIH1 TRAF3 OAS2 ISG15 REL IRF1 RELB IRF7
9.59236e-05	44	672	2.10806	GO:0043085 positive regulation of catalytic activity	http://amigo.geneontology.org/amigo/term/GO:0043085	CSF1 RAPGEF6 AURKB SEMA4D IQSEC1 NCF1 IL12B PIP5K1A S100A9 TANK LPAR1 CDC20 DTX3L ITGB3 TIAM2 FAS VSIR IGF1 FGR USP50 NDEL1 IFNG S100A8 SIRT1 PREX1 LRRK2 PIK3R6 CYP27B1 RASSF2 TNFSF15 CHI3L1 ARRDC4 POLG2 LYN CD40 NOD2 HIP1R EEF1A2 KIF14 SPDYA CRKL CD81 DRD1 BBC3
0.000104936	19	179	3.41744	GO:0001818 negative regulation of cytokine production	http://amigo.geneontology.org/amigo/term/GO:0001818	GPNMB BCL6 ARG2 RABGEF1 IL12B IL1R2 BCL3 VSIR IGF1 IFNG IL23R REL N4BP1 NFKB1 NOD2 DDIT3 C5AR2 NLRP12 RELB
0.000107495	11	63	5.6215	GO:0070555 response to interleukin-1	http://amigo.geneontology.org/amigo/term/GO:0070555	CD40 MYD88 ADAMTS7 IRAK2 IL1R2 TANK IKBKB CHI3L1 IL1RN CXCL8 NFKB1
0.000112942	13	89	4.70277	GO:0050728 negative regulation of inflammatory response	http://amigo.geneontology.org/amigo/term/GO:0050728	RABGEF1 TNFRSF1A IL12B TNFAIP6 SOCS3 IGF1 ADORA2A IL22RA2 FNDC4 NFKB1 ALOX5 NOD2 NLRP12
0.000114539	12	76	5.08356	GO:0035710 CD4-positive alpha-beta T cell activation	http://amigo.geneontology.org/amigo/term/GO:0035710	IL18R1 BCL6 ARG2 IL12B BCL3 VSIR SEMA4A IFNG BRAF RELB TARM1 CD81
0.000114539	12	76	5.08356	GO:0045639 positive regulation of myeloid cell differentiation	http://amigo.geneontology.org/amigo/term/GO:0045639	CSF1 IL12B CREB1 EVI2B IFNG ACVR1B KLF10 ISG15 CD101 DCSTAMP TRIB1 INHBA
0.000115569	29	363	2.57212	GO:0031400 negative regulation of protein modification process	http://amigo.geneontology.org/amigo/term/GO:0031400	PHF1 SEMA4D RABGEF1 DUSP6 HEXIM1 ZFYVE28 BUB1B IKBKB SOCS3 CDC20 DTX3L DUSP16 CDKN2C EMILIN1 HINT2 IFNG KDM3A SIRT1 ISG15 LRRK2 PARP14 RASSF2 N4BP1 LYN TRIB1 PTPRJ GADD45B NLRP12 CRKL
0.000116951	10	52	6.19151	GO:0071347 cellular response to interleukin-1	http://amigo.geneontology.org/amigo/term/GO:0071347	CD40 MYD88 ADAMTS7 IRAK2 IL1R2 TANK IKBKB IL1RN CXCL8 NFKB1
0.000127349	32	425	2.42416	GO:0050865 regulation of cell activation	http://amigo.geneontology.org/amigo/term/GO:0050865	CD40 MYD88 GPNMB BCL6 ARG2 RABGEF1 IL12B NFAM1 TEC THEMIS2 FGL2 VSIR IGF1 EMILIN1 TYK2 FGR IFNG RHOH SLC46A2 PIK3R6 ZBTB46 ADORA2A CD80 LYN PELI1 NOD2 BRAF RNF41 IRF1 TARM1 CD81 CEBPB
0.000127569	44	681	2.0802	GO:0010629 negative regulation of gene expression	http://amigo.geneontology.org/amigo/term/GO:0010629	UPF2 MYD88 GPNMB BCL6 ARG2 ITGB8 RABGEF1 IL12B IL1R2 DHX34 NOS2 EXD1 EIF2AK2 PTBP2 BCL3 VSIR IGF1 EMILIN1 IFNG AURKA ACVR1B ACVRL1 SIRT1 IL23R REL TMF1 BTG2 LRRK2 PARP14 SHMT1 ZNF304 PC CXCL8 N4BP1 NFKB1 SMG1 AFF2 NOD2 DDIT3 C5AR2 NLRP12 RELB XIAP CRKL
0.000136186	82	1596	1.65417	GO:0051128 regulation of cellular component organization	http://amigo.geneontology.org/amigo/term/GO:0051128	STMN1 MYD88 BCL6 AURKB SEMA4D STX1B HORMAD1 GNG4 FSCN1 ABCA13 RABGEF1 MYLIP TNFRSF1A GRB2 BST1 CYLD RICTOR PPP1R10 BUB1B IKBKB HCK FAP DIXDC1 EIF2AK2 ZNF207 EPS8L1 LPAR1 CDC20 ITGB3 SERTAD1 LIMK2 SSH2 CDKN2C IGF1 EMILIN1 TESK1 USP50 NDEL1 NAIF1 SEMA4A IFNG AURKA IL1RAP ACVR1B ACVRL1 SIRT1 ST7L MCM2 MAP6D1 ISG15 GBP5 LRRK2 DNAJB1 CYP27B1 ITM2C ZNF304 RIPOR2 LYN MYO10 NIN FBXO38 HECW2 SMG1 BUB1 DCS…
0.000138488	13	91	4.59941	GO:0002224 toll-like receptor signaling pathway	http://amigo.geneontology.org/amigo/term/GO:0002224	CD40 MYD88 IRAK2 EPG5 TNIP1 TRAF3 PIK3AP1 LYN PELI1 NOD2 IRF1 TNIP3 IRF7
0.000163253	27	331	2.62625	GO:0043065 positive regulation of apoptotic process	http://amigo.geneontology.org/amigo/term/GO:0043065	CD40 BCL6 TNFRSF1A DUSP6 IL12B DEDD2 CYLD S100A9 C1H3orf38 FAP FAS IFNG S100A8 SIRT1 RNF122 ADORA2A RASSF2 ITM2C LYN HIP1R EEF1A2 FNIP1 GADD45B DDIT3 IFIT2 INHBA BBC3
0.000165416	12	79	4.89051	GO:0030316 osteoclast differentiation	http://amigo.geneontology.org/amigo/term/GO:0030316	CSF1 IL12B CREB1 TNFAIP6 JUNB IFNG KLF10 RASSF2 SBNO2 DCSTAMP CD81 CEBPB
0.00017509	28	352	2.56104	GO:0042110 T cell activation	http://amigo.geneontology.org/amigo/term/GO:0042110	GPNMB IL18R1 BCL6 ARG2 IL12B BCL3 FGL2 MR1 VSIR IGF1 TYK2 CLEC4E SEMA4A IFNG RHOH SLC46A2 PREX1 PIK3R6 ADORA2A CD80 PELI1 BRAF JAML IRF1 RELB TARM1 CD81 CEBPB
0.000183214	16	138	3.73286	GO:0002274 myeloid leukocyte activation	http://amigo.geneontology.org/amigo/term/GO:0002274	MYD88 FCGR3A ITGB8 RABGEF1 KMT2E FGR BATF3 IFNG RHOH CXCL8 LYN SBNO2 C5AR1 DCSTAMP IL18RAP RELB
0.0001877	22	240	2.95129	GO:0002443 leukocyte mediated immunity	http://amigo.geneontology.org/amigo/term/GO:0002443	CD40 MYD88 IL18R1 BCL6 TAP2 DDX58 RABGEF1 IL12B C1R KMT2E BCL3 MR1 FGR ARID5A PIK3R6 LYST LYN FBXO38 NOD2 IL18RAP CD81 IRF7
0.000202474	30	395	2.44526	GO:0002694 regulation of leukocyte activation	http://amigo.geneontology.org/amigo/term/GO:0002694	CD40 MYD88 GPNMB BCL6 ARG2 RABGEF1 IL12B NFAM1 THEMIS2 FGL2 VSIR IGF1 TYK2 FGR IFNG RHOH SLC46A2 PIK3R6 ZBTB46 ADORA2A CD80 LYN PELI1 NOD2 BRAF RNF41 IRF1 TARM1 CD81 CEBPB
0.000236687	34	481	2.2758	GO:0001934 positive regulation of protein phosphorylation	http://amigo.geneontology.org/amigo/term/GO:0001934	VEGFA CD40 CSF1 GPNMB SEMA4D NCF1 TNFRSF1A IL12B RICTOR ITGB3 LIMK2 FAS IGF1 TESK1 PECAM1 IFNG ACVRL1 SIRT1 LRRK2 PIK3R6 PARP14 RASSF2 CD80 TNFSF15 CHI3L1 LYN NOD2 BRAF KIF14 FNIP1 SPDYA CRKL CD81 INHBA
0.000237599	9	45	6.43918	GO:0002763 positive regulation of myeloid leukocyte differentiation	http://amigo.geneontology.org/amigo/term/GO:0002763	CSF1 IL12B CREB1 EVI2B IFNG KLF10 CD101 DCSTAMP TRIB1
0.000237908	42	655	2.06447	GO:0051241 negative regulation of multicellular organismal process	http://amigo.geneontology.org/amigo/term/GO:0051241	DKK4 GPNMB IL18R1 ADAMTS7 BCL6 ARG2 RABGEF1 MYLIP TNFRSF1A IL12B IL1R2 CPB2 TNFAIP6 CXCL13 PDE4B BCL3 FGL2 VSIR IGF1 EMILIN1 SEMA4A IFNG ACVRL1 E2F2 IL23R REL ZBTB46 SRGN GPR4 N4BP1 LYN NFKB1 ALOX5 NOD2 TRIB1 IRF1 DDIT3 C5AR2 NLRP12 RELB KLF7 INHBA
0.000248024	15	126	3.83284	GO:0071216 cellular response to biotic stimulus	http://amigo.geneontology.org/amigo/term/GO:0071216	MYD88 IL12B IRAK2 NOS2 PDE4B ARID5A CXCL8 LYN TXNIP NFKB1 SBNO2 NOD2 TRIB1 DDIT3 TNIP3
0.000252124	22	245	2.89106	GO:0032102 negative regulation of response to external stimulus	http://amigo.geneontology.org/amigo/term/GO:0032102	ARG2 RABGEF1 TNFRSF1A IL12B CPB2 TNFAIP6 SOCS3 CXCL13 FGL2 USP15 IGF1 ISG15 PARP14 ADORA2A IL22RA2 FNDC4 NFKB1 ALOX5 NOD2 TRIB1 C5AR2 NLRP12
0.000262676	30	401	2.40867	GO:0033993 response to lipid	http://amigo.geneontology.org/amigo/term/GO:0033993	DDIT4 RBP4 MYD88 SAFB2 IL12B CREB1 IRAK2 NOS2 PDE4B ALPL KDM3A SIRT1 ARID5A PTGIR IL23R TMF1 ADH5 CYP27B1 IL1RN CXCL8 LYN NFKB1 SBNO2 PELI1 NOD2 ABCG1 TRIB1 PTAFR TNIP3 CEBPB
0.000265677	20	210	3.06627	GO:0002253 activation of immune response	http://amigo.geneontology.org/amigo/term/GO:0002253	RABGEF1 PSPC1 NFAM1 TEC HEXIM1 THEMIS2 C1R PDE4B SH2B2 LYN ZNFX1 C5AR1 NOD2 BLNK BRAF PTPRJ CRKL CD81 CFD GCSAML
0.000272889	14	112	4.02448	GO:0060759 regulation of response to cytokine stimulus	http://amigo.geneontology.org/amigo/term/GO:0060759	CSF1 DDX58 RABGEF1 TNFRSF1A IRAK2 CYLD IL1R2 IFIH1 ZBP1 ISG15 PARP14 IL1RN XIAP IRF7
0.000284409	21	229	2.95246	GO:1903037 regulation of leukocyte cell-cell adhesion	http://amigo.geneontology.org/amigo/term/GO:1903037	GPNMB BCL6 NR4A3 ARG2 IL12B FGL2 VSIR IGF1 TYK2 IFNG NFAT5 RHOH PIK3R6 ADORA2A CD80 ALOX5 PELI1 IRF1 TARM1 CD81 CEBPB
0.000293723	81	1608	1.62181	GO:0051172 negative regulation of nitrogen compound metabolic process	http://amigo.geneontology.org/amigo/term/GO:0051172	DDIT4 MYD88 MXD1 BCL6 PHF1 AURKB SEMA4D UHRF1 RABGEF1 PSPC1 BACH1 DUSP6 CREB1 HEXIM1 GTF2IRD1 IL1R2 ZFYVE28 DHX34 NOS2 ZMYM5 BUB1B IKBKB SOCS3 EIF2AK2 PTBP2 PTX3 FOXS1 ETS2 BCL3 CDC20 DTX3L ITGB3 DUSP16 CDKN2C IGF1 EMILIN1 HINT2 BATF3 IFNG KDM3A ACVRL1 SIRT1 ARID5A KLF10 ISG15 BTG2 FOXM1 PHF12 LRRK2 PARP14 ZBTB46 DNAJB1 SHMT1 RASSF2 E2F8 ZNF263 ARID4A USP25 ATXN1 N4BP1 LYN TXNIP NFKB1 SBNO2 TRIB1…
0.000299181	20	212	3.03735	GO:0042742 defense response to bacterium	http://amigo.geneontology.org/amigo/term/GO:0042742	MYD88 ARG2 TNFRSF1A IL12B NOS2 CXCL13 BCL3 MR1 EMILIN1 FGR CLEC4E OAS2 ISG15 TMF1 ZNFX1 C5AR1 NOD2 CEBPB GNLY PGLYRP4
0.000321186	13	99	4.22774	GO:0071222 cellular response to lipopolysaccharide	http://amigo.geneontology.org/amigo/term/GO:0071222	MYD88 IL12B IRAK2 NOS2 PDE4B ARID5A CXCL8 LYN NFKB1 SBNO2 NOD2 TRIB1 TNIP3
0.000328875	41	643	2.05293	GO:0030334 regulation of cell migration	http://amigo.geneontology.org/amigo/term/GO:0030334	VEGFA CD40 CSF1 MYD88 GPNMB NR4A3 SEMA4D DDX58 RABGEF1 BST1 TNFAIP6 CXCL13 PLXNA1 ITGB3 VSIR IGF1 EMILIN1 FGR PECAM1 SEMA4A IFNG ACVR1B ACVRL1 SIRT1 SCAI ZNF304 RIPOR2 PLA2G7 CCR1 LYN C5AR1 NOD2 BRAF KIF14 TRIB1 PTPRJ RNF41 C5AR2 CRKL CD81 GCSAML
0.000333442	114	2488	1.47521	GO:0006355 regulation of transcription DNA-templated	http://amigo.geneontology.org/amigo/term/GO:0006355	SPIC ZNF274 CD40 MYD88 IL18R1 MXD1 ANKRD42 BCL6 NFE2 AURKB SAFB2 NR4A3 SEMA4D CREBRF UHRF1 TRAF1 NCF1 DDX58 KDM7A ZNF614 ELL PSPC1 BACH1 TNFRSF1A CCNL2 NFAM1 MIER1 CREB1 IRF9 NFKB2 HEXIM1 IRAK2 GTF2IRD1 CYLD ZMYM5 IKBKB SAFB HCK POU2F2 ARID3A EIF2AK2 SF3B1 FOXS1 KMT2E ETS2 BCL3 DTX3L SERTAD1 IGF1 MED13 BATF3 JUNB GPBP1 IFNG LRIF1 CCPG1 IL1RAP NFAT5 TRAF3 ACVR1B KDM3A ACVRL1 SIRT1 ARID5A CCNT2 SP4…
0.00035004	114	2491	1.47344	GO:1903506 regulation of nucleic acid-templated transcription	http://amigo.geneontology.org/amigo/term/GO:1903506	SPIC ZNF274 CD40 MYD88 IL18R1 MXD1 ANKRD42 BCL6 NFE2 AURKB SAFB2 NR4A3 SEMA4D CREBRF UHRF1 TRAF1 NCF1 DDX58 KDM7A ZNF614 ELL PSPC1 BACH1 TNFRSF1A CCNL2 NFAM1 MIER1 CREB1 IRF9 NFKB2 HEXIM1 IRAK2 GTF2IRD1 CYLD ZMYM5 IKBKB SAFB HCK POU2F2 ARID3A EIF2AK2 SF3B1 FOXS1 KMT2E ETS2 BCL3 DTX3L SERTAD1 IGF1 MED13 BATF3 JUNB GPBP1 IFNG LRIF1 CCPG1 IL1RAP NFAT5 TRAF3 ACVR1B KDM3A ACVRL1 SIRT1 ARID5A CCNT2 SP4…
0.000351213	13	100	4.18546	GO:0007259 receptor signaling pathway via JAK-STAT	http://amigo.geneontology.org/amigo/term/GO:0007259	CD40 TNFRSF1A IL12B IL10RA SOCS3 BCL3 IGF1 TYK2 IFNG PARP14 IL22RA2 IL10RB LYN
0.000356584	98	2063	1.52942	GO:0006796 phosphate-containing compound metabolic process	http://amigo.geneontology.org/amigo/term/GO:0006796	VEGFA SOCS3 CD40 CBS DDIT4 CSF1 GPNMB UPB1 AURKB SLC2A6 SEMA4D NCF1 RABGEF1 TNFRSF1A DUSP6 HAAO PKMYT1 IL12B TEC CLK1 CREB1 HEXIM1 CDS2 PIP5K1A BST1 IRAK2 ZFYVE28 RICTOR DHX34 TYMS BUB1B IKBKB HCK GPCPD1 UPP1 PDE4B EIF2AK2 ALPL ITGB3 CDK1 USP15 MOCS1 LIMK2 DUSP16 FAS SSH2 CDKN2C IGF1 EMILIN1 TESK1 TYK2 FGR MORC3 JAK2 PECAM1 IFNG AURKA PLD2 ACVR1B ACVRL1 SIRT1 CDKL2 LRRK2 PIK3R6 NME4 PARP14 IL22RA…
0.000356584	69	1314	1.69065	GO:0008283 cell population proliferation	http://amigo.geneontology.org/amigo/term/GO:0008283	VEGFA CD40 CSF1 MYD88 GPNMB BCL6 NR4A3 ARG2 UHRF1 IL12B BST1 NOS2 RASGRP4 HCK FAP DIXDC1 EIF2AK2 PTBP2 DAGLB IFIT3 ITGB3 CDK1 CHST11 VSIR CDKN2C IGF1 EMILIN1 TYK2 MORC3 NDEL1 JUNB IFNG CCPG1 BIRC5 ACVRL1 SIRT1 PTGIR BTG2 FOXM1 LRRK2 CYP27B1 E2F8 ZNF304 PROK2 ACSL6 LYN ALOX5 BTG1 PELI1 C5AR1 NOD2 BRAF KIF14 TRIB1 PTPRJ FNIP1 RNF41 FOLR2 IRF1 SPDYA DDIT3 IL18RAP SLC7A11 C5AR2 CRKL MARCKSL1 CD81 INH…
0.000381543	114	2497	1.4699	GO:2001141 regulation of RNA biosynthetic process	http://amigo.geneontology.org/amigo/term/GO:2001141	SPIC ZNF274 CD40 MYD88 IL18R1 MXD1 ANKRD42 BCL6 NFE2 AURKB SAFB2 NR4A3 SEMA4D CREBRF UHRF1 TRAF1 NCF1 DDX58 KDM7A ZNF614 ELL PSPC1 BACH1 TNFRSF1A CCNL2 NFAM1 MIER1 CREB1 IRF9 NFKB2 HEXIM1 IRAK2 GTF2IRD1 CYLD ZMYM5 IKBKB SAFB HCK POU2F2 ARID3A EIF2AK2 SF3B1 FOXS1 KMT2E ETS2 BCL3 DTX3L SERTAD1 IGF1 MED13 BATF3 JUNB GPBP1 IFNG LRIF1 CCPG1 IL1RAP NFAT5 TRAF3 ACVR1B KDM3A ACVRL1 SIRT1 ARID5A CCNT2 SP4…
0.000384621	84	1700	1.59086	GO:0031324 negative regulation of cellular metabolic process	http://amigo.geneontology.org/amigo/term/GO:0031324	DDIT4 MYD88 MXD1 BCL6 PHF1 AURKB SEMA4D UHRF1 RABGEF1 PSPC1 BACH1 DUSP6 IL10RA CREB1 HEXIM1 GTF2IRD1 IL1R2 ZFYVE28 DHX34 ZMYM5 BUB1B IKBKB SOCS3 EIF2AK2 PTBP2 PTX3 FOXS1 ETS2 BCL3 CDC20 DTX3L ITGB3 DUSP16 CDKN2C IGF1 EMILIN1 TESK1 HINT2 BATF3 IFNG KDM3A ACVRL1 SIRT1 ARID5A KLF10 ISG15 BTG2 FOXM1 PHF12 LRRK2 PARP14 ZBTB46 DNAJB1 CYP27B1 SHMT1 RASSF2 E2F8 ZNF263 ARID4A USP25 ATXN1 N4BP1 LYN TXNIP N…
0.000398848	15	132	3.65862	GO:0050866 negative regulation of cell activation	http://amigo.geneontology.org/amigo/term/GO:0050866	GPNMB BCL6 ARG2 RABGEF1 FGL2 VSIR EMILIN1 FGR ZBTB46 ADORA2A LYN PELI1 IRF1 TARM1 CEBPB
0.000400023	130	2940	1.42363	GO:0019219 regulation of nucleobase-containing compound metabolic process	http://amigo.geneontology.org/amigo/term/GO:0019219	SPIC ZNF274 CD40 DDIT4 MYD88 IL18R1 MXD1 ANKRD42 BCL6 NFE2 AURKB SAFB2 SLC2A6 NR4A3 SEMA4D CREBRF UHRF1 TICRR TRAF1 NCF1 DDX58 KDM7A ZNF614 ELL PSPC1 BACH1 TNFRSF1A CCNL2 NFAM1 CLK1 MIER1 CREB1 IRF9 NFKB2 HEXIM1 IRAK2 GTF2IRD1 CYLD DHX34 PPP1R10 ZMYM5 IKBKB SAFB HCK WTAP POU2F2 ARID3A EIF2AK2 PTBP2 SF3B1 FOXS1 KMT2E ETS2 RBBP6 BCL3 DTX3L SERTAD1 IGF1 MED13 BATF3 JUNB GPBP1 IFNG LRIF1 CCPG1 IL1RAP…
0.000446111	37	564	2.11214	GO:0010562 positive regulation of phosphorus metabolic process	http://amigo.geneontology.org/amigo/term/GO:0010562	VEGFA CD40 CSF1 GPNMB SEMA4D NCF1 TNFRSF1A IL12B RICTOR DHX34 ITGB3 LIMK2 FAS IGF1 TESK1 FGR PECAM1 IFNG ACVRL1 SIRT1 LRRK2 PIK3R6 PARP14 RASSF2 CD80 TNFSF15 CHI3L1 LYN NOD2 EEF1A2 BRAF KIF14 FNIP1 SPDYA CRKL CD81 INHBA
0.000446111	37	564	2.11214	GO:0045937 positive regulation of phosphate metabolic process	http://amigo.geneontology.org/amigo/term/GO:0045937	VEGFA CD40 CSF1 GPNMB SEMA4D NCF1 TNFRSF1A IL12B RICTOR DHX34 ITGB3 LIMK2 FAS IGF1 TESK1 FGR PECAM1 IFNG ACVRL1 SIRT1 LRRK2 PIK3R6 PARP14 RASSF2 CD80 TNFSF15 CHI3L1 LYN NOD2 EEF1A2 BRAF KIF14 FNIP1 SPDYA CRKL CD81 INHBA
0.000456393	14	118	3.81985	GO:0002695 negative regulation of leukocyte activation	http://amigo.geneontology.org/amigo/term/GO:0002695	GPNMB BCL6 ARG2 RABGEF1 FGL2 VSIR FGR ZBTB46 ADORA2A LYN PELI1 IRF1 TARM1 CEBPB
0.000469107	118	2620	1.45004	GO:0006351 transcription DNA-templated	http://amigo.geneontology.org/amigo/term/GO:0006351	SPIC ZNF274 CD40 GTF2B MYD88 IL18R1 MXD1 ANKRD42 BCL6 NFE2 AURKB SAFB2 NR4A3 SEMA4D CREBRF UHRF1 TRAF1 NCF1 DDX58 KDM7A ZNF614 ELL PSPC1 BACH1 TNFRSF1A CCNL2 NFAM1 MIER1 CREB1 IRF9 NFKB2 HEXIM1 IRAK2 GTF2IRD1 CYLD ZMYM5 ELL2 IKBKB SAFB HCK POU2F2 ARID3A EIF2AK2 SF3B1 FOXS1 KMT2E ETS2 BCL3 DTX3L SERTAD1 IGF1 MED13 BATF3 JUNB GPBP1 IFNG LRIF1 CCPG1 IL1RAP NFAT5 TRAF3 ACVR1B KDM3A ACVRL1 SIRT1 ARID5…
0.000479063	98	2081	1.51619	GO:0006793 phosphorus metabolic process	http://amigo.geneontology.org/amigo/term/GO:0006793	VEGFA SOCS3 CD40 CBS DDIT4 CSF1 GPNMB UPB1 AURKB SLC2A6 SEMA4D NCF1 RABGEF1 TNFRSF1A DUSP6 HAAO PKMYT1 IL12B TEC CLK1 CREB1 HEXIM1 CDS2 PIP5K1A BST1 IRAK2 ZFYVE28 RICTOR DHX34 TYMS BUB1B IKBKB HCK GPCPD1 UPP1 PDE4B EIF2AK2 ALPL ITGB3 CDK1 USP15 MOCS1 LIMK2 DUSP16 FAS SSH2 CDKN2C IGF1 EMILIN1 TESK1 TYK2 FGR MORC3 JAK2 PECAM1 IFNG AURKA PLD2 ACVR1B ACVRL1 SIRT1 CDKL2 LRRK2 PIK3R6 NME4 PARP14 IL22RA…
0.000479063	11	75	4.72206	GO:0032649 regulation of interferon-gamma production	http://amigo.geneontology.org/amigo/term/GO:0032649	IL18R1 IL12B PDE4B BCL3 VSIR TYK2 ARID5A ISG15 IL23R NOD2 DDIT3
0.000482904	23	277	2.6733	GO:0030098 lymphocyte differentiation	http://amigo.geneontology.org/amigo/term/GO:0030098	IL18R1 BCL6 IL12B NFAM1 POU2F2 BCL3 FGL2 MR1 DCLRE1C VSIR CLEC4E SEMA4A IFNG RHOH SLC46A2 PREX1 PIK3R6 BRAF CDH17 FNIP1 RNF41 IRF1 RELB
0.000482904	13	104	4.02448	GO:0032635 interleukin-6 production	http://amigo.geneontology.org/amigo/term/GO:0032635	MYD88 DDX58 RABGEF1 NOS2 IFIH1 POU2F2 IFNG IL1RAP ARID5A NOD2 C5AR2 NLRP12 CEBPB
0.000482904	13	104	4.02448	GO:0032675 regulation of interleukin-6 production	http://amigo.geneontology.org/amigo/term/GO:0032675	MYD88 DDX58 RABGEF1 NOS2 IFIH1 POU2F2 IFNG IL1RAP ARID5A NOD2 C5AR2 NLRP12 CEBPB
0.000482904	121	2706	1.43965	GO:0051252 regulation of RNA metabolic process	http://amigo.geneontology.org/amigo/term/GO:0051252	SPIC ZNF274 CD40 MYD88 IL18R1 MXD1 ANKRD42 BCL6 NFE2 AURKB SAFB2 NR4A3 SEMA4D CREBRF UHRF1 TRAF1 NCF1 DDX58 KDM7A ZNF614 ELL PSPC1 BACH1 TNFRSF1A CCNL2 NFAM1 CLK1 MIER1 CREB1 IRF9 NFKB2 HEXIM1 IRAK2 GTF2IRD1 CYLD DHX34 ZMYM5 IKBKB SAFB HCK WTAP POU2F2 ARID3A EIF2AK2 PTBP2 SF3B1 FOXS1 KMT2E ETS2 BCL3 DTX3L SERTAD1 IGF1 MED13 BATF3 JUNB GPBP1 IFNG LRIF1 CCPG1 IL1RAP NFAT5 TRAF3 ACVR1B KDM3A ACVRL1 …
0.000482904	13	104	4.02448	GO:0071219 cellular response to molecule of bacterial origin	http://amigo.geneontology.org/amigo/term/GO:0071219	MYD88 IL12B IRAK2 NOS2 PDE4B ARID5A CXCL8 LYN NFKB1 SBNO2 NOD2 TRIB1 TNIP3
0.000482904	13	104	4.02448	GO:0071706 tumor necrosis factor superfamily cytokine production	http://amigo.geneontology.org/amigo/term/GO:0071706	MYD88 ARG2 DDX58 IL12B IFIH1 BCL3 VSIR IGF1 IFNG ARID5A OAS2 NOD2 C5AR2
0.000482904	118	2623	1.44838	GO:0097659 nucleic acid-templated transcription	http://amigo.geneontology.org/amigo/term/GO:0097659	SPIC ZNF274 CD40 GTF2B MYD88 IL18R1 MXD1 ANKRD42 BCL6 NFE2 AURKB SAFB2 NR4A3 SEMA4D CREBRF UHRF1 TRAF1 NCF1 DDX58 KDM7A ZNF614 ELL PSPC1 BACH1 TNFRSF1A CCNL2 NFAM1 MIER1 CREB1 IRF9 NFKB2 HEXIM1 IRAK2 GTF2IRD1 CYLD ZMYM5 ELL2 IKBKB SAFB HCK POU2F2 ARID3A EIF2AK2 SF3B1 FOXS1 KMT2E ETS2 BCL3 DTX3L SERTAD1 IGF1 MED13 BATF3 JUNB GPBP1 IFNG LRIF1 CCPG1 IL1RAP NFAT5 TRAF3 ACVR1B KDM3A ACVRL1 SIRT1 ARID5…
0.000482904	14	119	3.78775	GO:1902107 positive regulation of leukocyte differentiation	http://amigo.geneontology.org/amigo/term/GO:1902107	CSF1 BCL6 IL12B CREB1 EVI2B VSIR IFNG RHOH KLF10 PIK3R6 ZBTB46 CD101 DCSTAMP TRIB1
0.000482904	13	104	4.02448	GO:1903555 regulation of tumor necrosis factor superfamily cytokine production	http://amigo.geneontology.org/amigo/term/GO:1903555	MYD88 ARG2 DDX58 IL12B IFIH1 BCL3 VSIR IGF1 IFNG ARID5A OAS2 NOD2 C5AR2
0.000482904	14	119	3.78775	GO:1903708 positive regulation of hemopoiesis	http://amigo.geneontology.org/amigo/term/GO:1903708	CSF1 BCL6 IL12B CREB1 EVI2B VSIR IFNG RHOH KLF10 PIK3R6 ZBTB46 CD101 DCSTAMP TRIB1
0.000511303	17	169	3.23864	GO:0002699 positive regulation of immune effector process	http://amigo.geneontology.org/amigo/term/GO:0002699	CD40 MYD88 IL18R1 TAP2 DDX58 RABGEF1 IL12B MR1 FGR IFNG SIRT1 ARID5A LYN FBXO38 NOD2 IL18RAP CD81
0.000511303	11	76	4.65993	GO:0032609 interferon-gamma production	http://amigo.geneontology.org/amigo/term/GO:0032609	IL18R1 IL12B PDE4B BCL3 VSIR TYK2 ARID5A ISG15 IL23R NOD2 DDIT3
0.000511303	11	76	4.65993	GO:0071887 leukocyte apoptotic process	http://amigo.geneontology.org/amigo/term/GO:0071887	AURKB ARG2 BCL3 SLC46A2 SIRT1 LYN NOD2 FNIP1 SLC7A11 CRKL BBC3
0.000521171	75	1487	1.62387	GO:0006928 movement of cell or subcellular component	http://amigo.geneontology.org/amigo/term/GO:0006928	VEGFA CD40 ALCAM CSF1 MYD88 GPNMB NR4A3 SEMA4D PSTPIP2 ECE1 FSCN1 DDX58 RABGEF1 IL12B PIP5K1A BST1 S100A9 TNFAIP6 FAP KCNJ2 CXCL13 PDE4B DIXDC1 PLXNA1 LPAR1 ITGB3 VSIR IGF1 EMILIN1 TESK1 SELL FGR NDEL1 PECAM1 SEMA4A IFNG S100A8 ACVR1B KIF22 ITGB5 ACVRL1 SIRT1 KIF2C SCAI TMF1 ENKUR PREX1 CFAP54 LRRK2 FMNL3 ZNF304 RIPOR2 CELSR2 PLA2G7 CCR1 CXCL8 LYN ALOX5 C5AR1 NOD2 BRAF KIF14 TRIB1 JAML PTPRJ RNF4…
0.000521171	13	105	3.98616	GO:0097696 receptor signaling pathway via STAT	http://amigo.geneontology.org/amigo/term/GO:0097696	CD40 TNFRSF1A IL12B IL10RA SOCS3 BCL3 IGF1 TYK2 IFNG PARP14 IL22RA2 IL10RB LYN
0.000521171	10	63	5.11046	GO:2000106 regulation of leukocyte apoptotic process	http://amigo.geneontology.org/amigo/term/GO:2000106	AURKB ARG2 BCL3 SLC46A2 SIRT1 LYN NOD2 FNIP1 SLC7A11 BBC3
0.000521443	22	260	2.72427	GO:0042326 negative regulation of phosphorylation	http://amigo.geneontology.org/amigo/term/GO:0042326	DDIT4 SEMA4D RABGEF1 DUSP6 HEXIM1 ZFYVE28 SOCS3 DUSP16 CDKN2C EMILIN1 TESK1 IFNG SIRT1 LRRK2 PARP14 RASSF2 LYN TRIB1 PTPRJ GADD45B NLRP12 CRKL
0.000529936	77	1540	1.60979	GO:0006357 regulation of transcription by RNA polymerase II	http://amigo.geneontology.org/amigo/term/GO:0006357	SPIC ZNF274 CD40 MXD1 BCL6 NFE2 AURKB NR4A3 SEMA4D CREBRF UHRF1 DDX58 ELL BACH1 TNFRSF1A CCNL2 CREB1 IRF9 NFKB2 HEXIM1 GTF2IRD1 ZMYM5 IKBKB POU2F2 ARID3A FOXS1 ETS2 BCL3 SERTAD1 IGF1 MED13 BATF3 JUNB GPBP1 CCPG1 NFAT5 KDM3A ACVRL1 SIRT1 ARID5A CCNT2 SP4 KLF10 E2F2 PBX2 REL TMF1 FOXM1 PHF12 ETV1 ZBTB46 DNAJB1 E2F8 ZNF304 ZNF263 ARID4A TXNIP NFKB1 SBNO2 NOD2 MED12L FNIP1 CREBBP IRF1 DDIT3 MAML2 REL…
0.000529936	7	29	7.77142	GO:0042088 T-helper 1 type immune response	http://amigo.geneontology.org/amigo/term/GO:0042088	IL18R1 IL12B BCL3 SEMA4A ARID5A IL23R RELB
0.000534596	80	1618	1.59189	GO:0006366 transcription by RNA polymerase II	http://amigo.geneontology.org/amigo/term/GO:0006366	SPIC ZNF274 CD40 GTF2B MXD1 BCL6 NFE2 AURKB NR4A3 SEMA4D CREBRF UHRF1 DDX58 ELL BACH1 TNFRSF1A CCNL2 CREB1 IRF9 NFKB2 HEXIM1 GTF2IRD1 ZMYM5 ELL2 IKBKB POU2F2 ARID3A FOXS1 ETS2 BCL3 SERTAD1 IGF1 MED13 BATF3 JUNB GPBP1 CCPG1 NFAT5 KDM3A ACVRL1 SIRT1 ARID5A CCNT2 SP4 KLF10 E2F2 PBX2 REL TMF1 FOXM1 PHF12 ETV1 ZBTB46 DNAJB1 E2F8 ZNF304 ZNF263 ARID4A TXNIP NFKB1 SBNO2 C5AR1 NOD2 MED12L FNIP1 CREBBP IRF…
0.000542837	118	2635	1.44179	GO:0032774 RNA biosynthetic process	http://amigo.geneontology.org/amigo/term/GO:0032774	SPIC ZNF274 CD40 GTF2B MYD88 IL18R1 MXD1 ANKRD42 BCL6 NFE2 AURKB SAFB2 NR4A3 SEMA4D CREBRF UHRF1 TRAF1 NCF1 DDX58 KDM7A ZNF614 ELL PSPC1 BACH1 TNFRSF1A CCNL2 NFAM1 MIER1 CREB1 IRF9 NFKB2 HEXIM1 IRAK2 GTF2IRD1 CYLD ZMYM5 ELL2 IKBKB SAFB HCK POU2F2 ARID3A EIF2AK2 SF3B1 FOXS1 KMT2E ETS2 BCL3 DTX3L SERTAD1 IGF1 MED13 BATF3 JUNB GPBP1 IFNG LRIF1 CCPG1 IL1RAP NFAT5 TRAF3 ACVR1B KDM3A ACVRL1 SIRT1 ARID5…
0.000549451	12	91	4.24561	GO:0002688 regulation of leukocyte chemotaxis	http://amigo.geneontology.org/amigo/term/GO:0002688	VEGFA CSF1 BST1 TNFAIP6 CXCL13 RIPOR2 PLA2G7 CCR1 LYN C5AR1 NOD2 C5AR2
0.000554763	52	920	1.81977	GO:0045944 positive regulation of transcription by RNA polymerase II	http://amigo.geneontology.org/amigo/term/GO:0045944	CD40 NR4A3 CREBRF DDX58 ELL BACH1 TNFRSF1A CREB1 IRF9 NFKB2 IKBKB POU2F2 ARID3A ETS2 BCL3 SPIC SERTAD1 IGF1 MED13 JUNB GPBP1 CCPG1 NFAT5 KDM3A ACVRL1 SIRT1 ARID5A CCNT2 KLF10 E2F2 PBX2 REL TMF1 FOXM1 ETV1 E2F8 ZNF304 ZNF263 ARID4A NFKB1 SBNO2 NOD2 CREBBP IRF1 DDIT3 MAML2 KLF7 CD81 IRF7 KDM6B INHBA CEBPB
0.000560425	16	154	3.34503	GO:0002703 regulation of leukocyte mediated immunity	http://amigo.geneontology.org/amigo/term/GO:0002703	CD40 IL18R1 BCL6 TAP2 DDX58 RABGEF1 IL12B MR1 FGR ARID5A PIK3R6 LYN FBXO38 NOD2 IL18RAP CD81
0.000570503	36	552	2.09973	GO:0051338 regulation of transferase activity	http://amigo.geneontology.org/amigo/term/GO:0051338	CBS CSF1 AURKB NCF1 IL12B HEXIM1 ZFYVE28 BUB1B SOCS3 CDC20 DTX3L ITGB3 DUSP16 CDKN2C IGF1 FGR IFNG SIRT1 LRRK2 PIK3R6 RASSF2 TNFSF15 CHI3L1 ARRDC4 POLG2 LYN CD40 C5AR1 NOD2 EEF1A2 KIF14 TRIB1 PTPRJ GADD45B SPDYA CD81
0.000574117	10	64	5.03061	GO:0002286 T cell activation involved in immune response	http://amigo.geneontology.org/amigo/term/GO:0002286	IL18R1 BCL6 IL12B BCL3 FGL2 CLEC4E SEMA4A IFNG RELB CD81
0.000576827	83	1701	1.57099	GO:0050793 regulation of developmental process	http://amigo.geneontology.org/amigo/term/GO:0050793	VEGFA CD40 DKK4 CSF1 C1H21orf91 ADAMTS7 BCL6 SEMA4D ITGB8 FMNL1 TNFRSF1A DUSP6 IL12B NFAM1 CREB1 TNFAIP6 IKBKB TG HCK SOCS3 DIXDC1 EIF2AK2 FOXS1 EVI2B LPAR1 FGL2 CDC20 ITGB3 VSIR IGF1 EMILIN1 TESK1 TLL2 FGR JUNB SEMA4A IFNG AURKA IL1RAP RHOH ACVR1B KDM3A SLC46A2 ACVRL1 SIRT1 KLF10 E2F2 ISG15 PREX1 BRWD3 LRRK2 PIK3R6 FMNL3 ZBTB46 CYP27B1 RASSF2 SRGN ZNF304 CD101 CHI3L1 GPR4 CXCL8 LYN MYO10 NIN ALO…
0.000604901	13	107	3.91165	GO:0030308 negative regulation of cell growth	http://amigo.geneontology.org/amigo/term/GO:0030308	BCL6 GNG4 SERTAD1 CDKN2C NAIF1 ACVR1B ACVRL1 SIRT1 ST7L CYP27B1 DCSTAMP PTPRJ INHBA
0.000617484	9	52	5.57236	GO:0002292 T cell differentiation involved in immune response	http://amigo.geneontology.org/amigo/term/GO:0002292	IL18R1 BCL6 IL12B BCL3 FGL2 CLEC4E SEMA4A IFNG RELB
0.000640055	20	227	2.83664	GO:0001933 negative regulation of protein phosphorylation	http://amigo.geneontology.org/amigo/term/GO:0001933	SEMA4D RABGEF1 DUSP6 HEXIM1 ZFYVE28 SOCS3 DUSP16 CDKN2C EMILIN1 IFNG SIRT1 LRRK2 PARP14 RASSF2 LYN TRIB1 PTPRJ GADD45B NLRP12 CRKL
0.000640055	3	3	32.1959	GO:0006565 L-serine catabolic process	http://amigo.geneontology.org/amigo/term/GO:0006565	CBS SHMT1 SDS
0.000640055	5	13	12.383	GO:0032700 negative regulation of interleukin-17 production	http://amigo.geneontology.org/amigo/term/GO:0032700	ARG2 IL12B VSIR IFNG DDIT3
0.000676019	43	716	1.93355	GO:0040012 regulation of locomotion	http://amigo.geneontology.org/amigo/term/GO:0040012	VEGFA CD40 CSF1 MYD88 GPNMB NR4A3 SEMA4D DDX58 RABGEF1 BST1 TNFAIP6 CXCL13 PLXNA1 ITGB3 VSIR IGF1 EMILIN1 FGR PECAM1 SEMA4A IFNG ACVR1B ACVRL1 SIRT1 SCAI LRRK2 ZNF304 RIPOR2 PLA2G7 CCR1 CXCL8 LYN C5AR1 NOD2 BRAF KIF14 TRIB1 PTPRJ RNF41 C5AR2 CRKL CD81 GCSAML
0.000681147	16	157	3.28111	GO:0002768 immune response-regulating cell surface receptor signaling pathway	http://amigo.geneontology.org/amigo/term/GO:0002768	CD40 RABGEF1 NFAM1 TEC THEMIS2 PDE4B SH2B2 CLEC4E LYN C5AR1 BLNK BRAF PTPRJ CRKL CD81 GCSAML
0.000705032	9	53	5.46722	GO:0042509 regulation of tyrosine phosphorylation of STAT protein	http://amigo.geneontology.org/amigo/term/GO:0042509	CD40 TNFRSF1A IL12B SOCS3 IGF1 IFNG PARP14 IL22RA2 LYN
0.000715785	24	306	2.52517	GO:0022407 regulation of cell-cell adhesion	http://amigo.geneontology.org/amigo/term/GO:0022407	GPNMB BCL6 NR4A3 ARG2 ADAM19 IL12B FGL2 VSIR IGF1 TYK2 IFNG NFAT5 RHOH PIK3R6 ADORA2A CD80 IL1RN LYN ALOX5 PELI1 IRF1 TARM1 CD81 CEBPB
0.000715785	12	94	4.11011	GO:0038061 NIK/NF-kappaB signaling	http://amigo.geneontology.org/amigo/term/GO:0038061	IL18R1 NFKB2 CYLD EIF2AK2 BCL3 NFAT5 RASSF2 TNFSF15 CHI3L1 NOD2 NLRP12 RELB
0.000748265	11	80	4.42693	GO:0002821 positive regulation of adaptive immune response	http://amigo.geneontology.org/amigo/term/GO:0002821	CD40 IL18R1 TAP2 IL12B MR1 SIRT1 ARID5A IL23R FBXO38 NOD2 CD81
0.000768882	15	142	3.40097	GO:0045926 negative regulation of growth	http://amigo.geneontology.org/amigo/term/GO:0045926	BCL6 GNG4 SERTAD1 CDKN2C TLL2 NAIF1 ACVR1B ACVRL1 SIRT1 ST7L CYP27B1 DCSTAMP PTPRJ INHBA BBC3
0.000769261	7	31	7.27004	GO:0045071 negative regulation of viral genome replication	http://amigo.geneontology.org/amigo/term/GO:0045071	IFIH1 EIF2AK2 ISG15 ISG20 N4BP1 ZNFX1 MX1
0.000860964	58	1085	1.72107	GO:0042127 regulation of cell population proliferation	http://amigo.geneontology.org/amigo/term/GO:0042127	VEGFA CD40 CSF1 MYD88 GPNMB BCL6 NR4A3 ARG2 UHRF1 IL12B BST1 NOS2 HCK FAP EIF2AK2 PTBP2 IFIT3 ITGB3 CHST11 VSIR CDKN2C IGF1 EMILIN1 TYK2 MORC3 IFNG CCPG1 BIRC5 ACVRL1 SIRT1 PTGIR BTG2 FOXM1 LRRK2 CYP27B1 ZNF304 LYN ALOX5 BTG1 PELI1 C5AR1 NOD2 BRAF KIF14 TRIB1 PTPRJ FNIP1 RNF41 FOLR2 IRF1 SPDYA SLC7A11 C5AR2 CRKL MARCKSL1 CD81 INHBA CEBPB
0.000873903	197	4933	1.28575	GO:0007165 signal transduction	http://amigo.geneontology.org/amigo/term/GO:0007165	VEGFA TMEM88 CD40 CBS DDIT4 POLB DKK4 CSF1 MYD88 GPNMB RAPGEF6 IL18R1 FYB1 BCL6 AURKB SAFB2 NR4A3 SEMA4D STX1B TICRR HORMAD1 GNG4 ECE1 TRAF1 IQSEC1 NCF1 DDX58 KCP ITGB8 RABGEF1 ARHGAP24 TNFRSF1A DUSP6 GRB2 IL12B WSB1 NFAM1 TEC IL10RA CREB1 DEDD2 NFKB2 HEXIM1 CCRL2 BST1 IRAK2 THEMIS2 CYLD IL1R2 S100A9 TANK ZFYVE28 RICTOR PPP1R10 RASGRP4 BUB1B TNFAIP6 IKBKB SLA IFIH1 SOCS3 CXCL13 PDE4B DIXDC1 EIF2A…
0.000875911	18	196	2.95676	GO:0002460 adaptive immune response based on somatic recombination of immune receptors built from immunoglobulin superfamily domains	http://amigo.geneontology.org/amigo/term/GO:0002460	CD40 MYD88 IL18R1 BCL6 TAP2 IL12B NFKB2 C1R BCL3 MR1 SEMA4A ARID5A IL23R FBXO38 NOD2 RELB CD81 IRF7
0.000918329	5	14	11.4985	GO:0002755 MyD88-dependent toll-like receptor signaling pathway	http://amigo.geneontology.org/amigo/term/GO:0002755	MYD88 IRAK2 TNIP1 IRF1 IRF7
0.000918329	17	179	3.05771	GO:0007249 I-kappaB kinase/NF-kappaB signaling	http://amigo.geneontology.org/amigo/term/GO:0007249	CD40 MYD88 TNFRSF1A IRAK2 TANK IKBKB BCL3 LPAR1 TNIP1 RHOH SIRT1 REL PELI1 NOD2 ALPK1 NLRP12 TNIP3
0.000918329	50	893	1.80268	GO:0051094 positive regulation of developmental process	http://amigo.geneontology.org/amigo/term/GO:0051094	VEGFA CD40 CSF1 C1H21orf91 BCL6 SEMA4D ITGB8 TNFRSF1A IL12B CREB1 SOCS3 FOXS1 EVI2B CDC20 ITGB3 VSIR IGF1 EMILIN1 TESK1 JUNB SEMA4A IFNG AURKA IL1RAP RHOH ACVR1B ACVRL1 SIRT1 KLF10 ISG15 PREX1 PIK3R6 ZBTB46 CYP27B1 ZNF304 CD101 CHI3L1 CXCL8 NIN ALOX5 C5AR1 DCSTAMP BRAF OLFM4 TRIB1 CRKL CDS1 INHBA CEBPB TGIF2
0.000931269	7	32	7.04285	GO:1902622 regulation of neutrophil migration	http://amigo.geneontology.org/amigo/term/GO:1902622	MYD88 BST1 TNFAIP6 RIPOR2 C5AR1 NOD2 C5AR2
0.000932042	24	312	2.47661	GO:0045785 positive regulation of cell adhesion	http://amigo.geneontology.org/amigo/term/GO:0045785	CSF1 BCL6 NR4A3 ADAM19 IL12B ITGB3 VSIR IGF1 EMILIN1 TESK1 TYK2 IFNG NFAT5 RHOH PREX1 PIK3R6 CD80 ALOX5 BRAF OLFM4 PTPRJ CRKL CD81 VEGFA
0.000969678	17	180	3.04072	GO:0002366 leukocyte activation involved in immune response	http://amigo.geneontology.org/amigo/term/GO:0002366	CD40 MYD88 IL18R1 BCL6 RABGEF1 IL12B BCL3 FGL2 FGR CLEC4E SEMA4A IFNG LYN SBNO2 CDH17 RELB CD81
0.000969678	41	683	1.9327	GO:2000145 regulation of cell motility	http://amigo.geneontology.org/amigo/term/GO:2000145	VEGFA CD40 CSF1 MYD88 GPNMB NR4A3 SEMA4D DDX58 RABGEF1 BST1 TNFAIP6 CXCL13 PLXNA1 ITGB3 VSIR IGF1 EMILIN1 FGR PECAM1 SEMA4A IFNG ACVR1B ACVRL1 SIRT1 SCAI ZNF304 RIPOR2 PLA2G7 CCR1 LYN C5AR1 NOD2 BRAF KIF14 TRIB1 PTPRJ RNF41 C5AR2 CRKL CD81 GCSAML
0.00097938	14	129	3.49413	GO:0046578 regulation of Ras protein signal transduction	http://amigo.geneontology.org/amigo/term/GO:0046578	CSF1 BCL6 IQSEC1 RABGEF1 RASGRP4 EPS8L1 LPAR1 IGF1 RASA2 SCAI FOXM1 RIPOR2 GPR4 KIF14
0.00101894	20	236	2.72846	GO:0050863 regulation of T cell activation	http://amigo.geneontology.org/amigo/term/GO:0050863	GPNMB BCL6 ARG2 IL12B FGL2 VSIR IGF1 TYK2 IFNG RHOH SLC46A2 PIK3R6 ADORA2A CD80 PELI1 BRAF IRF1 TARM1 CD81 CEBPB
0.00101894	12	98	3.94235	GO:0051250 negative regulation of lymphocyte activation	http://amigo.geneontology.org/amigo/term/GO:0051250	GPNMB BCL6 ARG2 FGL2 VSIR FGR ADORA2A LYN PELI1 IRF1 TARM1 CEBPB
0.00109709	17	182	3.00731	GO:0002263 cell activation involved in immune response	http://amigo.geneontology.org/amigo/term/GO:0002263	CD40 MYD88 IL18R1 BCL6 RABGEF1 IL12B BCL3 FGL2 FGR CLEC4E SEMA4A IFNG LYN SBNO2 CDH17 RELB CD81
0.00110884	24	316	2.44526	GO:0051090 regulation of DNA-binding transcription factor activity	http://amigo.geneontology.org/amigo/term/GO:0051090	CD40 MYD88 IL18R1 ANKRD42 TRAF1 DDX58 NFAM1 IRAK2 CYLD IKBKB HCK EIF2AK2 FOXS1 BCL3 MED13 IL1RAP TRAF3 SIRT1 PELI1 NOD2 TRIB1 DDIT3 NLRP12 ARID5B
0.00111008	7	33	6.82943	GO:0097028 dendritic cell differentiation	http://amigo.geneontology.org/amigo/term/GO:0097028	ITGB8 BATF3 ZBTB46 LYN DCSTAMP RELB CEBPB
0.00111869	10	70	4.59941	GO:0046634 regulation of alpha-beta T cell activation	http://amigo.geneontology.org/amigo/term/GO:0046634	BCL6 ARG2 IL12B VSIR TYK2 IFNG ADORA2A IRF1 TARM1 CD81
0.00116277	9	57	5.08356	GO:0007260 tyrosine phosphorylation of STAT protein	http://amigo.geneontology.org/amigo/term/GO:0007260	CD40 TNFRSF1A IL12B SOCS3 IGF1 IFNG PARP14 IL22RA2 LYN
0.00116277	9	57	5.08356	GO:0048525 negative regulation of viral process	http://amigo.geneontology.org/amigo/term/GO:0048525	HEXIM1 IFIH1 EIF2AK2 PTX3 ISG15 ISG20 N4BP1 ZNFX1 MX1
0.00117543	40	667	1.93079	GO:0051248 negative regulation of protein metabolic process	http://amigo.geneontology.org/amigo/term/GO:0051248	PHF1 SEMA4D RABGEF1 DUSP6 HEXIM1 IL1R2 ZFYVE28 NOS2 BUB1B IKBKB SOCS3 EIF2AK2 PTX3 CDC20 DTX3L ITGB3 DUSP16 CDKN2C IGF1 EMILIN1 HINT2 IFNG KDM3A SIRT1 ISG15 BTG2 LRRK2 PARP14 SHMT1 RASSF2 USP25 N4BP1 LYN TRIB1 PTPRJ FNIP1 GADD45B NLRP12 XIAP CRKL
0.00132685	12	101	3.82525	GO:0032640 tumor necrosis factor production	http://amigo.geneontology.org/amigo/term/GO:0032640	MYD88 ARG2 DDX58 IL12B IFIH1 BCL3 VSIR IGF1 ARID5A OAS2 NOD2 C5AR2
0.00132685	12	101	3.82525	GO:0032680 regulation of tumor necrosis factor production	http://amigo.geneontology.org/amigo/term/GO:0032680	MYD88 ARG2 DDX58 IL12B IFIH1 BCL3 VSIR IGF1 ARID5A OAS2 NOD2 C5AR2
0.00137152	19	223	2.74315	GO:0002250 adaptive immune response	http://amigo.geneontology.org/amigo/term/GO:0002250	CD40 MYD88 IL18R1 BCL6 TAP2 IL12B NFKB2 C1R BCL3 MR1 SEMA4A SIRT1 ARID5A IL23R FBXO38 NOD2 RELB CD81 IRF7
0.00137152	23	301	2.46015	GO:0010563 negative regulation of phosphorus metabolic process	http://amigo.geneontology.org/amigo/term/GO:0010563	DDIT4 SEMA4D RABGEF1 DUSP6 HEXIM1 ZFYVE28 IKBKB SOCS3 DUSP16 CDKN2C EMILIN1 TESK1 IFNG SIRT1 LRRK2 PARP14 RASSF2 LYN TRIB1 PTPRJ GADD45B NLRP12 CRKL
0.00137152	10	72	4.47165	GO:0032479 regulation of type I interferon production	http://amigo.geneontology.org/amigo/term/GO:0032479	MYD88 DDX58 IFIH1 TRAF3 OAS2 ISG15 REL IRF1 RELB IRF7
0.00137152	10	72	4.47165	GO:0032606 type I interferon production	http://amigo.geneontology.org/amigo/term/GO:0032606	MYD88 DDX58 IFIH1 TRAF3 OAS2 ISG15 REL IRF1 RELB IRF7
0.00137152	6	24	8.04897	GO:0032735 positive regulation of interleukin-12 production	http://amigo.geneontology.org/amigo/term/GO:0032735	CD40 IL12B IFNG IL23R NOD2 IRF1
0.00137152	23	301	2.46015	GO:0045936 negative regulation of phosphate metabolic process	http://amigo.geneontology.org/amigo/term/GO:0045936	DDIT4 SEMA4D RABGEF1 DUSP6 HEXIM1 ZFYVE28 IKBKB SOCS3 DUSP16 CDKN2C EMILIN1 TESK1 IFNG SIRT1 LRRK2 PARP14 RASSF2 LYN TRIB1 PTPRJ GADD45B NLRP12 CRKL
0.00137753	25	342	2.3535	GO:0051347 positive regulation of transferase activity	http://amigo.geneontology.org/amigo/term/GO:0051347	CSF1 AURKB NCF1 IL12B CDC20 DTX3L ITGB3 IGF1 FGR IFNG SIRT1 LRRK2 PIK3R6 RASSF2 TNFSF15 CHI3L1 ARRDC4 POLG2 LYN CD40 NOD2 EEF1A2 KIF14 SPDYA CD81
0.00142936	178	4423	1.2957	GO:0044260 cellular macromolecule metabolic process	http://amigo.geneontology.org/amigo/term/GO:0044260	UHRF1 ST3GAL6 VEGFA SENP7 NABP1 CD40 CBS POLB PARP11 CSF1 UPF2 GTF2B MYD88 GPNMB PYGM ADAMTS7 BCL6 PHF1 AURKB TGM3 SEMA4D TICRR KLHL8 REC8 NKTR ECE1 TBC1D16 NCF1 KDM7A RABGEF1 MYLIP BACH1 TNFRSF1A DDX25 DUSP6 PKMYT1 IL12B WSB1 TEC CLK1 MIER1 CREB1 HEXIM1 BST1 IRAK2 CYLD IL1R2 S100A9 TANK ZFYVE28 VCPIP1 RICTOR DHX34 NOS2 PPP1R10 NYNRIN BUB1B IKBKB HCK WTAP FAP IFIH1 SOCS3 FEM1C EIF2AK2 USP3 PTX3 K…
0.00142936	42	721	1.87549	GO:0051270 regulation of cellular component movement	http://amigo.geneontology.org/amigo/term/GO:0051270	VEGFA CD40 CSF1 MYD88 GPNMB NR4A3 SEMA4D DDX58 RABGEF1 BST1 TNFAIP6 CXCL13 PDE4B PLXNA1 ITGB3 VSIR IGF1 EMILIN1 FGR PECAM1 SEMA4A IFNG ACVR1B ACVRL1 SIRT1 SCAI ZNF304 RIPOR2 PLA2G7 CCR1 LYN C5AR1 NOD2 BRAF KIF14 TRIB1 PTPRJ RNF41 C5AR2 CRKL CD81 GCSAML
0.0015357	17	188	2.91133	GO:0002449 lymphocyte mediated immunity	http://amigo.geneontology.org/amigo/term/GO:0002449	CD40 MYD88 IL18R1 BCL6 TAP2 IL12B C1R BCL3 MR1 ARID5A PIK3R6 LYST FBXO38 NOD2 IL18RAP CD81 IRF7
0.00159456	15	153	3.15646	GO:0032944 regulation of mononuclear cell proliferation	http://amigo.geneontology.org/amigo/term/GO:0032944	CD40 CSF1 MYD88 GPNMB BCL6 ARG2 IL12B VSIR IGF1 TYK2 LYN PELI1 IRF1 CD81 CEBPB
0.00160677	38	632	1.93583	GO:0044092 negative regulation of molecular function	http://amigo.geneontology.org/amigo/term/GO:0044092	AURKB SEMA4D HEXIM1 IRAK2 CYLD ZFYVE28 BUB1B IKBKB PTX3 FOXS1 BCL3 CDC20 DTX3L ITGB3 DUSP16 CDKN2C MED13 IFNG AURKA TRAF3 SIRT1 MCM2 LRRK2 CYP27B1 ZNF304 RIPOR2 LYN NFKB1 PELI1 NOD2 TRIB1 PTPRJ FNIP1 GADD45B DDIT3 IFIT2 NLRP12 XIAP
0.00167314	184	4613	1.28421	GO:0010467 gene expression	http://amigo.geneontology.org/amigo/term/GO:0010467	SPIC ZNF274 CD40 POLB CSF1 UPF2 GTF2B MYD88 GPNMB IL18R1 MXD1 ANKRD42 BCL6 NFE2 AURKB SAFB2 NR4A3 SEMA4D ARG2 CREBRF UHRF1 LUC7L3 STX1B INTS6 ECE1 TRAF1 NCF1 DDX58 KDM7A ZNF614 ELL ITGB8 ADAM19 RABGEF1 PSPC1 BACH1 TNFRSF1A DDX25 IL12B CCNL2 NFAM1 CLK1 MIER1 CREB1 IRF9 NFKB2 HEXIM1 IRAK2 GTF2IRD1 CYLD IL1R2 RICTOR DHX34 NOS2 ZMYM5 ELL2 TSPAN33 IKBKB SAFB HCK WTAP IFIH1 EXD1 POU2F2 ARID3A PDE4B EIF…
0.00169247	6	25	7.72701	GO:0090022 regulation of neutrophil chemotaxis	http://amigo.geneontology.org/amigo/term/GO:0090022	BST1 TNFAIP6 RIPOR2 C5AR1 NOD2 C5AR2
0.00175521	127	2974	1.37487	GO:0018130 heterocycle biosynthetic process	http://amigo.geneontology.org/amigo/term/GO:0018130	SPIC ZNF274 CD40 GTF2B MYD88 IL18R1 MXD1 ANKRD42 BCL6 NFE2 AURKB SAFB2 NR4A3 SEMA4D CREBRF UHRF1 TRAF1 NCF1 DDX58 KDM7A ZNF614 ELL PSPC1 BACH1 TNFRSF1A HAAO CCNL2 NFAM1 MIER1 CREB1 IRF9 NFKB2 HEXIM1 IRAK2 GTF2IRD1 CYLD TYMS ZMYM5 ELL2 IKBKB SAFB HCK POU2F2 ARID3A EIF2AK2 SF3B1 FOXS1 KMT2E ETS2 BCL3 DTX3L MOCS1 SERTAD1 IGF1 MED13 BATF3 JUNB GPBP1 IFNG LRIF1 CCPG1 IL1RAP NFAT5 TRAF3 ACVR1B KDM3A AC…
0.00180401	12	105	3.67953	GO:0001959 regulation of cytokine-mediated signaling pathway	http://amigo.geneontology.org/amigo/term/GO:0001959	CSF1 RABGEF1 TNFRSF1A IRAK2 CYLD IL1R2 ZBP1 ISG15 PARP14 IL1RN XIAP IRF7
0.00180401	4	9	14.3093	GO:0006563 L-serine metabolic process	http://amigo.geneontology.org/amigo/term/GO:0006563	CBS SHMT1 SDS PHGDH
0.00180401	16	173	2.97765	GO:0031349 positive regulation of defense response	http://amigo.geneontology.org/amigo/term/GO:0031349	PSPC1 TNFRSF1A IL12B HEXIM1 S100A9 EMILIN1 ZBP1 IFNG S100A8 GPR4 ZNFX1 NOD2 IL18RAP CD81 IRF7 CEBPB
0.00180401	7	36	6.26031	GO:0032615 interleukin-12 production	http://amigo.geneontology.org/amigo/term/GO:0032615	CD40 IL12B IFNG IL23R NFKB1 NOD2 IRF1
0.00180401	7	36	6.26031	GO:0032655 regulation of interleukin-12 production	http://amigo.geneontology.org/amigo/term/GO:0032655	CD40 IL12B IFNG IL23R NFKB1 NOD2 IRF1
0.00180401	4	9	14.3093	GO:0042368 vitamin D biosynthetic process	http://amigo.geneontology.org/amigo/term/GO:0042368	IFNG CYP27A1 CYP27B1 NFKB1
0.00180401	14	138	3.26625	GO:0045088 regulation of innate immune response	http://amigo.geneontology.org/amigo/term/GO:0045088	PSPC1 IL12B HEXIM1 USP15 FGR ZBP1 ISG15 PIK3R6 PARP14 N4BP1 ZNFX1 NOD2 IL18RAP IRF7
0.00180401	130	3062	1.36691	GO:1901362 organic cyclic compound biosynthetic process	http://amigo.geneontology.org/amigo/term/GO:1901362	SPIC ZNF274 CD40 GTF2B MYD88 IL18R1 MXD1 ANKRD42 BCL6 NFE2 AURKB SAFB2 NR4A3 SEMA4D CREBRF UHRF1 TRAF1 NCF1 DDX58 KDM7A ZNF614 ELL PSPC1 BACH1 TNFRSF1A HAAO CCNL2 NFAM1 MIER1 CREB1 IRF9 NFKB2 HEXIM1 IRAK2 GTF2IRD1 CYLD TYMS ZMYM5 ELL2 IKBKB SAFB HCK POU2F2 ARID3A EIF2AK2 SF3B1 FOXS1 KMT2E ETS2 BCL3 DTX3L MOCS1 SERTAD1 IGF1 MED13 BATF3 JUNB GPBP1 IFNG LRIF1 CCPG1 IL1RAP NFAT5 TRAF3 CYP27A1 ACVR1B …
0.00182776	10	75	4.29278	GO:0050868 negative regulation of T cell activation	http://amigo.geneontology.org/amigo/term/GO:0050868	GPNMB BCL6 ARG2 FGL2 VSIR ADORA2A PELI1 IRF1 TARM1 CEBPB
0.00187019	36	592	1.95786	GO:0022603 regulation of anatomical structure morphogenesis	http://amigo.geneontology.org/amigo/term/GO:0022603	VEGFA CD40 DKK4 CSF1 SEMA4D ITGB8 FMNL1 HCK LPAR1 ITGB3 EMILIN1 TESK1 FGR SEMA4A AURKA ACVRL1 SIRT1 E2F2 PREX1 BRWD3 LRRK2 PIK3R6 FMNL3 ZNF304 CHI3L1 GPR4 CXCL8 MYO10 NIN ALOX5 C5AR1 BRAF OLFM4 CRKL TGIF2 CDC42EP4
0.00188327	15	156	3.09576	GO:0043122 regulation of I-kappaB kinase/NF-kappaB signaling	http://amigo.geneontology.org/amigo/term/GO:0043122	CD40 MYD88 TNFRSF1A TANK IKBKB LPAR1 TNIP1 RHOH SIRT1 REL PELI1 NOD2 ALPK1 NLRP12 TNIP3
0.00197729	20	250	2.57567	GO:0002697 regulation of immune effector process	http://amigo.geneontology.org/amigo/term/GO:0002697	CD40 MYD88 IL18R1 BCL6 TAP2 DDX58 RABGEF1 IL12B FGL2 MR1 FGR IFNG SIRT1 ARID5A PIK3R6 LYN FBXO38 NOD2 IL18RAP CD81
0.00201876	10	76	4.2363	GO:0002824 positive regulation of adaptive immune response based on somatic recombination of immune receptors built from immunoglobulin superfamily domains	http://amigo.geneontology.org/amigo/term/GO:0002824	CD40 IL18R1 TAP2 IL12B MR1 ARID5A IL23R FBXO38 NOD2 CD81
0.00211299	7	37	6.09111	GO:0002711 positive regulation of T cell mediated immunity	http://amigo.geneontology.org/amigo/term/GO:0002711	IL18R1 TAP2 IL12B MR1 ARID5A FBXO38 CD81
0.0022138	55	1056	1.67687	GO:0045595 regulation of cell differentiation	http://amigo.geneontology.org/amigo/term/GO:0045595	CSF1 ADAMTS7 BCL6 SEMA4D TNFRSF1A IL12B NFAM1 CREB1 TNFAIP6 IKBKB SOCS3 DIXDC1 EIF2AK2 EVI2B FGL2 ITGB3 VSIR IGF1 TESK1 JUNB IFNG AURKA RHOH ACVR1B KDM3A SLC46A2 ACVRL1 SIRT1 KLF10 ISG15 PREX1 LRRK2 PIK3R6 ZBTB46 CYP27B1 RASSF2 CD101 LYN NIN ALOX5 DCSTAMP BRAF KIF14 OLFM4 TRIB1 FNIP1 RNF41 IRF1 DDIT3 KLF7 CRKL CDS1 INHBA CEBPB TGIF2
0.00230915	35	576	1.95635	GO:0045597 positive regulation of cell differentiation	http://amigo.geneontology.org/amigo/term/GO:0045597	CSF1 BCL6 SEMA4D IL12B CREB1 SOCS3 EVI2B ITGB3 VSIR IGF1 TESK1 JUNB IFNG AURKA RHOH ACVR1B ACVRL1 SIRT1 KLF10 ISG15 PREX1 PIK3R6 ZBTB46 CYP27B1 CD101 NIN DCSTAMP BRAF OLFM4 TRIB1 CRKL CDS1 INHBA CEBPB TGIF2
0.00238452	8	50	5.15134	GO:0045670 regulation of osteoclast differentiation	http://amigo.geneontology.org/amigo/term/GO:0045670	CSF1 IL12B CREB1 TNFAIP6 IFNG KLF10 RASSF2 CEBPB
0.00243954	30	465	2.07715	GO:0043549 regulation of kinase activity	http://amigo.geneontology.org/amigo/term/GO:0043549	CBS CSF1 NCF1 IL12B HEXIM1 ZFYVE28 SOCS3 ITGB3 DUSP16 CDKN2C IGF1 FGR IFNG SIRT1 LRRK2 PIK3R6 RASSF2 TNFSF15 CHI3L1 LYN CD40 C5AR1 NOD2 EEF1A2 KIF14 TRIB1 PTPRJ GADD45B SPDYA CD81
0.00246638	10	78	4.12768	GO:0034341 response to interferon-gamma	http://amigo.geneontology.org/amigo/term/GO:0034341	CD40 IL12B NOS2 IFNG IL23R GBP5 PARP14 CYP27B1 IRF1 CDC42EP4
0.00249333	6	27	7.15464	GO:0046640 regulation of alpha-beta T cell proliferation	http://amigo.geneontology.org/amigo/term/GO:0046640	ARG2 IL12B VSIR TYK2 IRF1 CD81
0.00255058	9	64	4.52755	GO:0007229 integrin-mediated signaling pathway	http://amigo.geneontology.org/amigo/term/GO:0007229	FYB1 ITGB8 TEC ITGB3 FGR ITGB5 ISG15 ZNF304 CDH17
0.0026048	29	445	2.09816	GO:0043408 regulation of MAPK cascade	http://amigo.geneontology.org/amigo/term/GO:0043408	MYD88 NCF1 DUSP6 GRB2 CYLD EIF2AK2 LPAR1 DUSP16 FAS IGF1 EMILIN1 TNIP1 FOXM1 LRRK2 PIK3R6 RASSF2 CHI3L1 LYN CD40 C5AR1 NOD2 BRAF PTPRJ GADD45B RNF41 C5AR2 XIAP CRKL CD81
0.00264297	11	94	3.7676	GO:0002705 positive regulation of leukocyte mediated immunity	http://amigo.geneontology.org/amigo/term/GO:0002705	CD40 IL18R1 TAP2 DDX58 IL12B MR1 ARID5A FBXO38 NOD2 IL18RAP CD81
0.00268808	8	51	5.05033	GO:0046425 regulation of receptor signaling pathway via JAK-STAT	http://amigo.geneontology.org/amigo/term/GO:0046425	IL12B IL10RA SOCS3 BCL3 TYK2 IFNG PARP14 IL10RB
0.00272235	125	2954	1.36238	GO:0009889 regulation of biosynthetic process	http://amigo.geneontology.org/amigo/term/GO:0009889	SPIC ZNF274 CD40 MYD88 IL18R1 MXD1 ANKRD42 BCL6 NFE2 AURKB SAFB2 NR4A3 SEMA4D ARG2 CREBRF UHRF1 TRAF1 NCF1 DDX58 KDM7A ZNF614 ELL PSPC1 BACH1 TNFRSF1A DDX25 CCNL2 NFAM1 MIER1 CREB1 IRF9 NFKB2 HEXIM1 IRAK2 GTF2IRD1 CYLD ZMYM5 IKBKB SAFB HCK POU2F2 ARID3A EIF2AK2 SF3B1 PTX3 FOXS1 KMT2E ETS2 BCL3 DTX3L SERTAD1 IGF1 EMILIN1 MED13 BATF3 JUNB GPBP1 IFNG LRIF1 CCPG1 IL1RAP NFAT5 TRAF3 ACVR1B KDM3A ACVRL…
0.00272235	4	10	12.8784	GO:0017014 protein nitrosylation	http://amigo.geneontology.org/amigo/term/GO:0017014	S100A9 NOS2 S100A8 ADH5
0.00272235	4	10	12.8784	GO:0018119 peptidyl-cysteine S-nitrosylation	http://amigo.geneontology.org/amigo/term/GO:0018119	S100A9 NOS2 S100A8 ADH5
0.00272235	25	360	2.23582	GO:0044089 positive regulation of cellular component biogenesis	http://amigo.geneontology.org/amigo/term/GO:0044089	MYD88 SEMA4D FSCN1 GRB2 RICTOR EPS8L1 LPAR1 EMILIN1 USP50 NDEL1 SEMA4A IFNG IL1RAP ISG15 GBP5 ZNF304 RIPOR2 HIP1R BRAF CDH17 PTPRJ FNIP1 BBC3 CDC42EP4 VEGFA
0.00277549	172	4311	1.28455	GO:0046483 heterocycle metabolic process	http://amigo.geneontology.org/amigo/term/GO:0046483	UHRF1 SPIC ZNF274 NABP1 CD40 CBS DDIT4 POLB UPF2 GTF2B MYD88 IL18R1 MXD1 UPB1 ANKRD42 BCL6 NFE2 AURKB SAFB2 SLC2A6 NR4A3 SEMA4D CREBRF LUC7L3 TICRR REC8 HORMAD1 INTS6 TRAF1 NCF1 DDX58 KDM7A ZNF614 ELL PSPC1 BACH1 TNFRSF1A HAAO CCNL2 NFAM1 CLK1 MIER1 CREB1 IRF9 NFKB2 HEXIM1 IRAK2 GTF2IRD1 CYLD VCPIP1 DHX34 PPP1R10 TYMS NYNRIN ZMYM5 ELL2 IKBKB SAFB HCK WTAP EXD1 UPP1 POU2F2 ARID3A PDE4B EIF2AK2 USP…
0.00279564	9	65	4.45789	GO:0032088 negative regulation of NF-kappaB transcription factor activity	http://amigo.geneontology.org/amigo/term/GO:0032088	IRAK2 CYLD BCL3 TRAF3 SIRT1 PELI1 NOD2 DDIT3 NLRP12
0.00282161	14	145	3.10857	GO:0002429 immune response-activating cell surface receptor signaling pathway	http://amigo.geneontology.org/amigo/term/GO:0002429	RABGEF1 NFAM1 TEC THEMIS2 PDE4B SH2B2 LYN C5AR1 BLNK BRAF PTPRJ CRKL CD81 GCSAML
0.00282161	14	145	3.10857	GO:0002757 immune response-activating signal transduction	http://amigo.geneontology.org/amigo/term/GO:0002757	RABGEF1 NFAM1 TEC THEMIS2 PDE4B SH2B2 LYN C5AR1 BLNK BRAF PTPRJ CRKL CD81 GCSAML
0.00310321	13	129	3.24455	GO:0002819 regulation of adaptive immune response	http://amigo.geneontology.org/amigo/term/GO:0002819	CD40 IL18R1 BCL6 TAP2 IL12B MR1 SIRT1 ARID5A IL23R FBXO38 NOD2 CD81 IRF7
0.00325586	15	165	2.9269	GO:0031098 stress-activated protein kinase signaling cascade	http://amigo.geneontology.org/amigo/term/GO:0031098	MYD88 NCF1 CYLD EIF2AK2 DUSP16 FAS FOXM1 LRRK2 RASSF2 LYN NFKB1 NOD2 TRIB1 GADD45B XIAP
0.00328514	12	113	3.41903	GO:0002833 positive regulation of response to biotic stimulus	http://amigo.geneontology.org/amigo/term/GO:0002833	PSPC1 IL12B HEXIM1 MR1 USP15 EMILIN1 ZBP1 ZNFX1 FBXO38 NOD2 IL18RAP IRF7
0.00328514	7	40	5.63428	GO:0071622 regulation of granulocyte chemotaxis	http://amigo.geneontology.org/amigo/term/GO:0071622	CSF1 BST1 TNFAIP6 RIPOR2 C5AR1 NOD2 C5AR2
0.00339645	8	53	4.85975	GO:0032729 positive regulation of interferon-gamma production	http://amigo.geneontology.org/amigo/term/GO:0032729	IL18R1 IL12B PDE4B BCL3 TYK2 ARID5A ISG15 IL23R
0.00345195	108	2496	1.39309	GO:0065008 regulation of biological quality	http://amigo.geneontology.org/amigo/term/GO:0065008	STX1B ATP6V0D2 CBS POLB CSF1 RBP4 MYD88 IL18R1 BCL6 SEMA4D FCGR3A ECE1 MYLIP FMNL1 SERPINC1 HAAO GRB2 TEC CREB1 RICTOR NOS2 CPB2 TG HCK KCNJ2 CXCL13 SLC22A1 PDE4B USP3 ZNF207 ALPL KMT2E DAGLB LPAR1 SH2B2 CDC20 ITGB3 SSH2 IGF1 SLC8B1 EMILIN1 VMP1 MED13 FGR MORC3 NAIF1 SEMA4A IFNG AURKA IL1RAP ACVR1B BIRC5 KDM3A SLC46A2 ACVRL1 SIRT1 ACTA2 TMEM88 ISG15 SLC29A1 COX19 TMF1 BTG2 RAB38 ADH5 BRWD3 LRRK2 …
0.00351393	21	283	2.38909	GO:0016049 cell growth	http://amigo.geneontology.org/amigo/term/GO:0016049	BCL6 SEMA4D GNG4 PLXNA1 SERTAD1 CDKN2C IGF1 NDEL1 NAIF1 AURKA ACVR1B ACVRL1 SIRT1 ST7L CYP27B1 NIN DCSTAMP KIF14 PTPRJ CRKL INHBA
0.00353345	125	2976	1.35231	GO:0019438 aromatic compound biosynthetic process	http://amigo.geneontology.org/amigo/term/GO:0019438	SPIC ZNF274 CD40 GTF2B MYD88 IL18R1 MXD1 ANKRD42 BCL6 NFE2 AURKB SAFB2 NR4A3 SEMA4D CREBRF UHRF1 TRAF1 NCF1 DDX58 KDM7A ZNF614 ELL PSPC1 BACH1 TNFRSF1A HAAO CCNL2 NFAM1 MIER1 CREB1 IRF9 NFKB2 HEXIM1 IRAK2 GTF2IRD1 CYLD TYMS ZMYM5 ELL2 IKBKB SAFB HCK POU2F2 ARID3A EIF2AK2 SF3B1 FOXS1 KMT2E ETS2 BCL3 DTX3L SERTAD1 IGF1 MED13 BATF3 JUNB GPBP1 IFNG LRIF1 CCPG1 IL1RAP NFAT5 TRAF3 ACVR1B KDM3A ACVRL1 S…
0.00353345	17	204	2.68299	GO:0030217 T cell differentiation	http://amigo.geneontology.org/amigo/term/GO:0030217	IL18R1 BCL6 IL12B BCL3 FGL2 MR1 VSIR CLEC4E SEMA4A IFNG RHOH SLC46A2 PREX1 PIK3R6 BRAF IRF1 RELB
0.00353345	6	29	6.66122	GO:0032728 positive regulation of interferon-beta production	http://amigo.geneontology.org/amigo/term/GO:0032728	DDX58 IFIH1 OAS2 ISG15 IRF1 IRF7
0.00354568	31	500	1.99614	GO:0000165 MAPK cascade	http://amigo.geneontology.org/amigo/term/GO:0000165	MYD88 NCF1 DUSP6 GRB2 CYLD EIF2AK2 LPAR1 DUSP16 FAS IGF1 EMILIN1 TNIP1 FOXM1 LRRK2 PIK3R6 RASSF2 CHI3L1 LYN NFKB1 CD40 C5AR1 NOD2 BRAF TRIB1 PTPRJ GADD45B RNF41 C5AR2 XIAP CRKL CD81
0.00355244	5	19	8.4726	GO:0009110 vitamin biosynthetic process	http://amigo.geneontology.org/amigo/term/GO:0009110	IFNG CYP27A1 CYP27B1 PDXK NFKB1
0.00355244	57	1131	1.6226	GO:0048585 negative regulation of response to stimulus	http://amigo.geneontology.org/amigo/term/GO:0048585	TMEM88 DDIT4 DKK4 BCL6 ARG2 RABGEF1 TNFRSF1A DUSP6 IL12B CYLD IL1R2 TANK ZFYVE28 PPP1R10 CPB2 TNFAIP6 SOCS3 CXCL13 PDE4B BCL3 FGL2 USP15 CHST11 DUSP16 IGF1 EMILIN1 TNIP1 RHOH SIRT1 PTGIR ISG15 RASA2 SCAI FOXM1 LRRK2 PARP14 ADORA2A IL22RA2 RASSF2 FNDC4 RIPOR2 USP25 IL1RN CXCL8 LYN NFKB1 ALOX5 NOD2 TRIB1 PTPRJ FNIP1 DDIT3 C5AR2 NLRP12 XIAP KLF7 TNIP3
0.00355244	5	19	8.4726	GO:0070498 interleukin-1-mediated signaling pathway	http://amigo.geneontology.org/amigo/term/GO:0070498	MYD88 IRAK2 IL1R2 IKBKB IL1RN
0.00358958	36	616	1.88158	GO:0032269 negative regulation of cellular protein metabolic process	http://amigo.geneontology.org/amigo/term/GO:0032269	PHF1 SEMA4D RABGEF1 DUSP6 HEXIM1 IL1R2 ZFYVE28 BUB1B IKBKB SOCS3 EIF2AK2 CDC20 DTX3L DUSP16 CDKN2C EMILIN1 HINT2 IFNG KDM3A SIRT1 ISG15 BTG2 LRRK2 PARP14 SHMT1 RASSF2 USP25 N4BP1 LYN TRIB1 PTPRJ FNIP1 GADD45B NLRP12 XIAP CRKL
0.00365366	27	412	2.10992	GO:0045859 regulation of protein kinase activity	http://amigo.geneontology.org/amigo/term/GO:0045859	CBS CSF1 NCF1 IL12B HEXIM1 ZFYVE28 ITGB3 DUSP16 CDKN2C IGF1 FGR IFNG SIRT1 LRRK2 PIK3R6 RASSF2 TNFSF15 CHI3L1 LYN CD40 C5AR1 NOD2 KIF14 TRIB1 PTPRJ GADD45B SPDYA
0.0037372	8	54	4.76976	GO:0002709 regulation of T cell mediated immunity	http://amigo.geneontology.org/amigo/term/GO:0002709	IL18R1 TAP2 IL12B MR1 ARID5A FBXO38 NOD2 CD81
0.00375634	10	83	3.87902	GO:0002708 positive regulation of lymphocyte mediated immunity	http://amigo.geneontology.org/amigo/term/GO:0002708	CD40 IL18R1 TAP2 IL12B MR1 ARID5A FBXO38 NOD2 IL18RAP CD81
0.00375946	15	168	2.87463	GO:0070663 regulation of leukocyte proliferation	http://amigo.geneontology.org/amigo/term/GO:0070663	CD40 CSF1 MYD88 GPNMB BCL6 ARG2 IL12B VSIR IGF1 TYK2 LYN PELI1 IRF1 CD81 CEBPB
0.00384414	16	187	2.75473	GO:0042886 amide transport	http://amigo.geneontology.org/amigo/term/GO:0042886	RBP4 TAP2 ABCA13 NOS2 SLC8B1 IFNG S100A8 AQP9 BIRC5 IL1RN CCDC186 ALOX5 CDH17 FOLR2 SLC7A11 KLF7
0.00384515	4	11	11.7076	GO:0042362 fat-soluble vitamin biosynthetic process	http://amigo.geneontology.org/amigo/term/GO:0042362	IFNG CYP27A1 CYP27B1 NFKB1
0.00384515	4	11	11.7076	GO:1903909 regulation of receptor clustering	http://amigo.geneontology.org/amigo/term/GO:1903909	TNFAIP6 SLC7A11 CRKL CD81
0.00390399	177	4494	1.26806	GO:1901360 organic cyclic compound metabolic process	http://amigo.geneontology.org/amigo/term/GO:1901360	UHRF1 SPIC ZNF274 NABP1 CD40 CBS DDIT4 POLB UPF2 GTF2B MYD88 IL18R1 MXD1 UPB1 ANKRD42 BCL6 NFE2 AURKB SAFB2 SLC2A6 NR4A3 SEMA4D CREBRF LUC7L3 TICRR REC8 HORMAD1 INTS6 TRAF1 NCF1 DDX58 KDM7A ZNF614 ELL PSPC1 BACH1 TNFRSF1A HAAO CCNL2 NFAM1 CLK1 MIER1 CREB1 IRF9 NFKB2 HEXIM1 IRAK2 GTF2IRD1 CYLD VCPIP1 DHX34 PPP1R10 TYMS NYNRIN ZMYM5 ELL2 IKBKB TG SAFB HCK WTAP EXD1 UPP1 POU2F2 ARID3A PDE4B EIF2AK2 …
0.00391333	13	133	3.14697	GO:0031334 positive regulation of protein-containing complex assembly	http://amigo.geneontology.org/amigo/term/GO:0031334	MYD88 FSCN1 GRB2 RICTOR USP50 IFNG ISG15 GBP5 HIP1R CDH17 FNIP1 BBC3 VEGFA
0.00398959	14	151	2.98505	GO:0050670 regulation of lymphocyte proliferation	http://amigo.geneontology.org/amigo/term/GO:0050670	CD40 MYD88 GPNMB BCL6 ARG2 IL12B VSIR IGF1 TYK2 LYN PELI1 IRF1 CD81 CEBPB
0.0040441	182	4646	1.26122	GO:0051179 localization	http://amigo.geneontology.org/amigo/term/GO:0051179	SLC25A19 STX1B VEGFA SCG3 CD40 ATP6V0D2 CSF1 RBP4 MYD88 GPNMB RAPGEF6 RIC1 FYB1 BCL6 AURKB SLC2A6 NR4A3 SEMA4D FCGR3A PSTPIP2 TAP2 FSCN1 NCF1 SLC6A2 DDX58 TTYH1 ABCA13 RABGEF1 LMAN2L TNFRSF1A DDX25 SLC2A3 SLC16A12 SLC13A5 GRB2 IL12B IL10RA CREB1 CDS2 PIP5K1A BST1 DENND5A S100A9 VCPIP1 NOS2 BUB1B TNFAIP6 TSPAN33 STX4 IKBKB RILPL2 TG HCK TNS4 FAP KCNJ2 SLC22A14 CXCL13 SLC22A1 SLC45A4 PDE4B DIXDC1 P…
0.0040441	10	84	3.83284	GO:1903038 negative regulation of leukocyte cell-cell adhesion	http://amigo.geneontology.org/amigo/term/GO:1903038	GPNMB BCL6 ARG2 FGL2 VSIR ADORA2A PELI1 IRF1 TARM1 CEBPB
0.00404442	9	69	4.19946	GO:0032755 positive regulation of interleukin-6 production	http://amigo.geneontology.org/amigo/term/GO:0032755	MYD88 DDX58 NOS2 IFIH1 POU2F2 IFNG IL1RAP ARID5A NOD2
0.00405991	6	30	6.43918	GO:0046633 alpha-beta T cell proliferation	http://amigo.geneontology.org/amigo/term/GO:0046633	ARG2 IL12B VSIR TYK2 IRF1 CD81
0.00406866	8	55	4.68304	GO:0006766 vitamin metabolic process	http://amigo.geneontology.org/amigo/term/GO:0006766	ALPL IFNG CYP27A1 VNN2 CYP27B1 SHMT1 PDXK NFKB1
0.00406866	8	55	4.68304	GO:0045069 regulation of viral genome replication	http://amigo.geneontology.org/amigo/term/GO:0045069	IFIH1 EIF2AK2 ISG15 ISG20 CXCL8 N4BP1 ZNFX1 MX1
0.00406866	8	55	4.68304	GO:1904892 regulation of receptor signaling pathway via STAT	http://amigo.geneontology.org/amigo/term/GO:1904892	IL12B IL10RA SOCS3 BCL3 TYK2 IFNG PARP14 IL10RB
0.00408221	172	4353	1.27216	GO:0006725 cellular aromatic compound metabolic process	http://amigo.geneontology.org/amigo/term/GO:0006725	UHRF1 SPIC ZNF274 NABP1 CD40 CBS DDIT4 POLB UPF2 GTF2B MYD88 IL18R1 MXD1 UPB1 ANKRD42 BCL6 NFE2 AURKB SAFB2 SLC2A6 NR4A3 SEMA4D CREBRF LUC7L3 TICRR REC8 HORMAD1 INTS6 TRAF1 NCF1 DDX58 KDM7A ZNF614 ELL PSPC1 BACH1 TNFRSF1A HAAO CCNL2 NFAM1 CLK1 MIER1 CREB1 IRF9 NFKB2 HEXIM1 IRAK2 GTF2IRD1 CYLD VCPIP1 DHX34 PPP1R10 TYMS NYNRIN ZMYM5 ELL2 IKBKB TG SAFB HCK WTAP EXD1 UPP1 POU2F2 ARID3A PDE4B EIF2AK2 …
0.00411887	3	5	19.3175	GO:0008063 Toll signaling pathway	http://amigo.geneontology.org/amigo/term/GO:0008063	TRAF3 PELI1 NLRP12
0.00411887	3	5	19.3175	GO:0032020 ISG15-protein conjugation	http://amigo.geneontology.org/amigo/term/GO:0032020	UBA7 ISG15 HERC5
0.00414328	167	4208	1.27774	GO:0006139 nucleobase-containing compound metabolic process	http://amigo.geneontology.org/amigo/term/GO:0006139	UHRF1 SPIC ZNF274 NABP1 CD40 CBS DDIT4 POLB UPF2 GTF2B MYD88 IL18R1 MXD1 UPB1 ANKRD42 BCL6 NFE2 AURKB SAFB2 SLC2A6 NR4A3 SEMA4D CREBRF LUC7L3 TICRR REC8 HORMAD1 INTS6 TRAF1 NCF1 DDX58 KDM7A ZNF614 ELL PSPC1 BACH1 TNFRSF1A HAAO CCNL2 NFAM1 CLK1 MIER1 CREB1 IRF9 NFKB2 HEXIM1 IRAK2 GTF2IRD1 CYLD VCPIP1 DHX34 PPP1R10 TYMS NYNRIN ZMYM5 ELL2 IKBKB SAFB HCK WTAP EXD1 UPP1 POU2F2 ARID3A PDE4B EIF2AK2 USP…
0.00422712	122	2910	1.34979	GO:0031326 regulation of cellular biosynthetic process	http://amigo.geneontology.org/amigo/term/GO:0031326	SPIC ZNF274 CD40 MYD88 IL18R1 MXD1 ANKRD42 BCL6 NFE2 AURKB SAFB2 NR4A3 SEMA4D CREBRF UHRF1 TRAF1 NCF1 DDX58 KDM7A ZNF614 ELL PSPC1 BACH1 TNFRSF1A DDX25 CCNL2 NFAM1 MIER1 CREB1 IRF9 NFKB2 HEXIM1 IRAK2 GTF2IRD1 CYLD ZMYM5 IKBKB SAFB HCK POU2F2 ARID3A EIF2AK2 SF3B1 PTX3 FOXS1 KMT2E ETS2 BCL3 DTX3L SERTAD1 IGF1 MED13 BATF3 JUNB GPBP1 IFNG LRIF1 CCPG1 IL1RAP NFAT5 TRAF3 ACVR1B KDM3A ACVRL1 SIRT1 ARID5…
0.00429512	82	1802	1.46507	GO:0032879 regulation of localization	http://amigo.geneontology.org/amigo/term/GO:0032879	VEGFA CD40 CSF1 RBP4 MYD88 GPNMB AURKB NR4A3 SEMA4D STX1B DDX58 ABCA13 RABGEF1 TNFRSF1A IL12B CREB1 BST1 VCPIP1 NOS2 TNFAIP6 HCK CXCL13 PDE4B PTX3 PLXNA1 DTX3L ITGB3 CDK1 LIMK2 VSIR IGF1 SLC8B1 EMILIN1 TESK1 VMP1 FGR NDEL1 PECAM1 SEMA4A IFNG S100A8 TSPAN13 WLS ACVR1B BIRC5 ACVRL1 SIRT1 SCAI TMF1 LRRK2 ZNF304 RIPOR2 CELSR2 PLA2G7 CCR1 XCR1 LYN ALOX5 STX6 C5AR1 NOD2 ABCG1 FITM1 HIP1R BRAF KIF14 TRI…
0.00432026	122	2912	1.34887	GO:0034654 nucleobase-containing compound biosynthetic process	http://amigo.geneontology.org/amigo/term/GO:0034654	SPIC ZNF274 CD40 GTF2B MYD88 IL18R1 MXD1 ANKRD42 BCL6 NFE2 AURKB SAFB2 NR4A3 SEMA4D CREBRF UHRF1 TRAF1 NCF1 DDX58 KDM7A ZNF614 ELL PSPC1 BACH1 TNFRSF1A HAAO CCNL2 NFAM1 MIER1 CREB1 IRF9 NFKB2 HEXIM1 IRAK2 GTF2IRD1 CYLD TYMS ZMYM5 ELL2 IKBKB SAFB HCK POU2F2 ARID3A EIF2AK2 SF3B1 FOXS1 KMT2E ETS2 BCL3 DTX3L SERTAD1 IGF1 MED13 BATF3 JUNB GPBP1 IFNG LRIF1 CCPG1 IL1RAP NFAT5 TRAF3 ACVR1B KDM3A ACVRL1 S…
0.00442526	23	332	2.23044	GO:0051345 positive regulation of hydrolase activity	http://amigo.geneontology.org/amigo/term/GO:0051345	RAPGEF6 SEMA4D IQSEC1 PIP5K1A S100A9 TANK LPAR1 TIAM2 FAS VSIR USP50 NDEL1 IFNG S100A8 SIRT1 PREX1 LRRK2 TNFSF15 LYN CD40 HIP1R CRKL BBC3
0.0046053	155	3867	1.2905	GO:0090304 nucleic acid metabolic process	http://amigo.geneontology.org/amigo/term/GO:0090304	UHRF1 SPIC ZNF274 NABP1 CD40 CBS POLB UPF2 GTF2B MYD88 IL18R1 MXD1 ANKRD42 BCL6 NFE2 AURKB SAFB2 NR4A3 SEMA4D CREBRF LUC7L3 TICRR REC8 HORMAD1 INTS6 TRAF1 NCF1 DDX58 KDM7A ZNF614 ELL PSPC1 BACH1 TNFRSF1A CCNL2 NFAM1 CLK1 MIER1 CREB1 IRF9 NFKB2 HEXIM1 IRAK2 GTF2IRD1 CYLD VCPIP1 DHX34 PPP1R10 NYNRIN ZMYM5 ELL2 IKBKB SAFB HCK WTAP EXD1 POU2F2 ARID3A EIF2AK2 USP3 PTBP2 SF3B1 FOXS1 KMT2E ETS2 RBBP6 BC…
0.00466621	7	43	5.24119	GO:0042531 positive regulation of tyrosine phosphorylation of STAT protein	http://amigo.geneontology.org/amigo/term/GO:0042531	CD40 TNFRSF1A IL12B IGF1 IFNG PARP14 LYN
0.00469485	68	1434	1.52672	GO:0044248 cellular catabolic process	http://amigo.geneontology.org/amigo/term/GO:0044248	VMP1 CBS UPF2 MYD88 PYGM UPB1 ADAMTS7 UHRF1 KLHL8 BDH2 ECE1 RUFY4 MYLIP IL10RA CYLD S100A9 GGT5 DHX34 NOS2 FAP GPCPD1 UPP1 PDE4B FEM1C USP3 DAGLB RBBP6 CDC20 DTX3L USP15 PPP1R3B IGF1 USP50 EPG5 UBA7 IFNG S100A8 AURKA RUBCNL SIRT1 KMO ISG15 ISG20 TMF1 BTG2 ADH5 LRRK2 RNF122 USP18 CYP27B1 SHMT1 AOAH USP25 PLA2G7 DNPH1 N4BP1 FBXO38 SMG1 PELI1 NOD2 KIF14 TRIB1 RNF41 DDIT3 SDS CD81 PRODH CDA
0.00469485	6	31	6.23146	GO:1900026 positive regulation of substrate adhesion-dependent cell spreading	http://amigo.geneontology.org/amigo/term/GO:1900026	ITGB3 TESK1 PREX1 BRAF OLFM4 CRKL
0.00496588	118	2810	1.352	GO:0010556 regulation of macromolecule biosynthetic process	http://amigo.geneontology.org/amigo/term/GO:0010556	SPIC ZNF274 CD40 MYD88 IL18R1 MXD1 ANKRD42 BCL6 NFE2 AURKB SAFB2 NR4A3 SEMA4D CREBRF UHRF1 TRAF1 NCF1 DDX58 KDM7A ZNF614 ELL PSPC1 BACH1 TNFRSF1A DDX25 CCNL2 NFAM1 MIER1 CREB1 IRF9 NFKB2 HEXIM1 IRAK2 GTF2IRD1 CYLD ZMYM5 IKBKB SAFB HCK POU2F2 ARID3A EIF2AK2 SF3B1 FOXS1 KMT2E ETS2 BCL3 DTX3L SERTAD1 IGF1 MED13 BATF3 JUNB GPBP1 IFNG LRIF1 CCPG1 IL1RAP NFAT5 TRAF3 ACVR1B KDM3A ACVRL1 SIRT1 ARID5A CCN…
0.005009	8	57	4.51872	GO:0070227 lymphocyte apoptotic process	http://amigo.geneontology.org/amigo/term/GO:0070227	AURKB ARG2 BCL3 SLC46A2 LYN FNIP1 CRKL BBC3
0.005009	11	103	3.43839	GO:2001235 positive regulation of apoptotic signaling pathway	http://amigo.geneontology.org/amigo/term/GO:2001235	DEDD2 CYLD S100A9 FAS S100A8 SIRT1 ADORA2A ITM2C DDIT3 INHBA BBC3
0.00504036	12	120	3.21959	GO:0002706 regulation of lymphocyte mediated immunity	http://amigo.geneontology.org/amigo/term/GO:0002706	CD40 IL18R1 BCL6 TAP2 IL12B MR1 ARID5A PIK3R6 FBXO38 NOD2 IL18RAP CD81
0.00504036	16	193	2.66909	GO:0022604 regulation of cell morphogenesis	http://amigo.geneontology.org/amigo/term/GO:0022604	SEMA4D FMNL1 HCK LPAR1 ITGB3 TESK1 FGR SEMA4A PREX1 BRWD3 FMNL3 MYO10 BRAF OLFM4 CRKL CDC42EP4
0.00513381	39	703	1.78612	GO:0044087 regulation of cellular component biogenesis	http://amigo.geneontology.org/amigo/term/GO:0044087	MYD88 SEMA4D STX1B FSCN1 GRB2 RICTOR IKBKB HCK EIF2AK2 EPS8L1 LPAR1 LIMK2 SSH2 EMILIN1 TESK1 USP50 NDEL1 SEMA4A IFNG IL1RAP ACVRL1 ISG15 GBP5 LRRK2 DNAJB1 ZNF304 RIPOR2 MYO10 HIP1R BRAF KIF14 CDH17 PTPRJ HJURP FNIP1 BBC3 BBS10 CDC42EP4 VEGFA
0.00517304	4	12	10.732	GO:0070486 leukocyte aggregation	http://amigo.geneontology.org/amigo/term/GO:0070486	NR4A3 SEMA4D S100A9 S100A8
0.00517403	35	608	1.85338	GO:0040007 growth	http://amigo.geneontology.org/amigo/term/GO:0040007	CSF1 BCL6 SEMA4D GNG4 DUSP6 CREB1 TNFAIP6 SOCS3 PTX3 PLXNA1 FOXS1 RBBP6 SERTAD1 CHST11 CDKN2C IGF1 NINJ1 TLL2 NDEL1 NAIF1 AURKA ACVR1B ACVRL1 SIRT1 ST7L CYP27B1 NIN DCSTAMP KIF14 PTPRJ CRKL CD81 INHBA BBC3 ARID5B
0.00523791	7	44	5.12207	GO:0071260 cellular response to mechanical stimulus	http://amigo.geneontology.org/amigo/term/GO:0071260	MYD88 TNFRSF1A FAS RIPOR2 NFKB1 CD40 IRF1
0.00525518	23	337	2.19734	GO:0051046 regulation of secretion	http://amigo.geneontology.org/amigo/term/GO:0051046	RBP4 STX1B RABGEF1 TNFRSF1A IL12B CREB1 NOS2 IGF1 SLC8B1 FGR IFNG S100A8 WLS BIRC5 TMF1 LRRK2 LYN ALOX5 ABCG1 HIP1R BRAF KLF7 INHBA
0.00544706	6	32	6.03673	GO:0030225 macrophage differentiation	http://amigo.geneontology.org/amigo/term/GO:0030225	CSF1 IFNG GAB3 SIRT1 ZBTB46 TRIB1
0.00544706	14	157	2.87097	GO:0051056 regulation of small GTPase mediated signal transduction	http://amigo.geneontology.org/amigo/term/GO:0051056	CSF1 BCL6 IQSEC1 RABGEF1 RASGRP4 EPS8L1 LPAR1 IGF1 RASA2 SCAI FOXM1 RIPOR2 GPR4 KIF14
0.00594759	67	1422	1.51696	GO:1901575 organic substance catabolic process	http://amigo.geneontology.org/amigo/term/GO:1901575	CBS DDIT4 UPF2 MYD88 PYGM UPB1 ADAMTS7 SLC2A6 UHRF1 KLHL8 BDH2 ECE1 MYLIP CYLD GGT5 DHX34 NOS2 ALDH1A1 FAP GPCPD1 UPP1 PDE4B FEM1C USP3 DAGLB RBBP6 CDC20 DTX3L USP15 PPP1R3B IGF1 HINT2 USP50 UBA7 IFNG AURKA CYP27A1 SIRT1 KMO ISG15 ISG20 TMF1 BTG2 ADH5 LRRK2 RNF122 USP18 CYP27B1 SHMT1 AOAH USP25 PLA2G7 DNPH1 N4BP1 PCYOX1L FBXO38 SMG1 PELI1 KIF14 TRIB1 RNF41 DDIT3 SDS CD81 PRODH CDA PGLYRP4
0.00595635	7	45	5.00825	GO:0070228 regulation of lymphocyte apoptotic process	http://amigo.geneontology.org/amigo/term/GO:0070228	AURKB ARG2 BCL3 SLC46A2 LYN FNIP1 BBC3
0.00600281	20	277	2.32461	GO:0033674 positive regulation of kinase activity	http://amigo.geneontology.org/amigo/term/GO:0033674	CSF1 NCF1 IL12B ITGB3 IGF1 FGR IFNG SIRT1 LRRK2 PIK3R6 RASSF2 TNFSF15 CHI3L1 LYN CD40 NOD2 EEF1A2 KIF14 SPDYA CD81
0.00609239	8	59	4.36554	GO:0032637 interleukin-8 production	http://amigo.geneontology.org/amigo/term/GO:0032637	MYD88 DDX58 NOS2 BCL3 CHI3L1 NOD2 DDIT3 C5AR2
0.00609239	8	59	4.36554	GO:0032677 regulation of interleukin-8 production	http://amigo.geneontology.org/amigo/term/GO:0032677	MYD88 DDX58 NOS2 BCL3 CHI3L1 NOD2 DDIT3 C5AR2
0.00609239	8	59	4.36554	GO:0043367 CD4-positive alpha-beta T cell differentiation	http://amigo.geneontology.org/amigo/term/GO:0043367	IL18R1 BCL6 IL12B BCL3 SEMA4A IFNG BRAF RELB
0.00609239	14	159	2.83486	GO:0051403 stress-activated MAPK cascade	http://amigo.geneontology.org/amigo/term/GO:0051403	MYD88 NCF1 CYLD EIF2AK2 DUSP16 FAS FOXM1 LRRK2 RASSF2 NFKB1 NOD2 TRIB1 GADD45B XIAP
0.00636252	10	90	3.57732	GO:0008360 regulation of cell shape	http://amigo.geneontology.org/amigo/term/GO:0008360	SEMA4D FMNL1 HCK LPAR1 FGR SEMA4A BRWD3 FMNL3 MYO10 CDC42EP4
0.00636252	10	90	3.57732	GO:0010811 positive regulation of cell-substrate adhesion	http://amigo.geneontology.org/amigo/term/GO:0010811	CSF1 ITGB3 EMILIN1 TESK1 PREX1 BRAF OLFM4 PTPRJ CRKL VEGFA
0.00641465	5	22	7.31724	GO:0045672 positive regulation of osteoclast differentiation	http://amigo.geneontology.org/amigo/term/GO:0045672	CSF1 IL12B CREB1 IFNG KLF10
0.00655402	13	142	2.94751	GO:0034612 response to tumor necrosis factor	http://amigo.geneontology.org/amigo/term/GO:0034612	CD40 ADAMTS7 TNFRSF1A CYLD TANK IKBKB TRAF3 SIRT1 CHI3L1 CXCL8 NFKB1 DCSTAMP XIAP
0.00665815	7	46	4.89937	GO:0002294 CD4-positive alpha-beta T cell differentiation involved in immune response	http://amigo.geneontology.org/amigo/term/GO:0002294	IL18R1 BCL6 IL12B BCL3 SEMA4A IFNG RELB
0.00675877	9	75	3.86351	GO:0002367 cytokine production involved in immune response	http://amigo.geneontology.org/amigo/term/GO:0002367	MYD88 IL18R1 BCL6 DDX58 RABGEF1 SIRT1 ARID5A NOD2 CD81
0.00675877	9	75	3.86351	GO:0002718 regulation of cytokine production involved in immune response	http://amigo.geneontology.org/amigo/term/GO:0002718	MYD88 IL18R1 BCL6 DDX58 RABGEF1 SIRT1 ARID5A NOD2 CD81
0.00678055	10	91	3.53801	GO:0001906 cell killing	http://amigo.geneontology.org/amigo/term/GO:0001906	MYD88 TAP2 IL12B NOS2 MR1 IFNG PIK3R6 LYST IL18RAP PGLYRP4
0.00678055	4	13	9.90642	GO:0035455 response to interferon-alpha	http://amigo.geneontology.org/amigo/term/GO:0035455	EIF2AK2 IFIT3 IFNAR2 IFIT2
0.00678055	4	13	9.90642	GO:0036124 histone H3-K9 trimethylation	http://amigo.geneontology.org/amigo/term/GO:0036124	ZNF274 SIRT1 ZNF304 ARID4A
0.00678055	4	13	9.90642	GO:0042359 vitamin D metabolic process	http://amigo.geneontology.org/amigo/term/GO:0042359	IFNG CYP27A1 CYP27B1 NFKB1
0.00678055	12	125	3.0908	GO:0043433 negative regulation of DNA-binding transcription factor activity	http://amigo.geneontology.org/amigo/term/GO:0043433	IRAK2 CYLD FOXS1 BCL3 MED13 TRAF3 SIRT1 PELI1 NOD2 TRIB1 DDIT3 NLRP12
0.00678055	4	13	9.90642	GO:0044546 NLRP3 inflammasome complex assembly	http://amigo.geneontology.org/amigo/term/GO:0044546	MYD88 EIF2AK2 USP50 GBP5
0.00678055	12	125	3.0908	GO:0071356 cellular response to tumor necrosis factor	http://amigo.geneontology.org/amigo/term/GO:0071356	CD40 ADAMTS7 TNFRSF1A CYLD TANK IKBKB TRAF3 SIRT1 CXCL8 NFKB1 DCSTAMP XIAP
0.00678055	4	13	9.90642	GO:1900225 regulation of NLRP3 inflammasome complex assembly	http://amigo.geneontology.org/amigo/term/GO:1900225	MYD88 EIF2AK2 USP50 GBP5
0.00695087	58	1197	1.56003	GO:0045893 positive regulation of transcription DNA-templated	http://amigo.geneontology.org/amigo/term/GO:0045893	CD40 NR4A3 CREBRF NCF1 DDX58 KDM7A ELL BACH1 TNFRSF1A CREB1 IRF9 NFKB2 IKBKB POU2F2 ARID3A SF3B1 KMT2E ETS2 BCL3 SPIC DTX3L SERTAD1 IGF1 MED13 JUNB GPBP1 CCPG1 NFAT5 KDM3A ACVRL1 SIRT1 ARID5A CCNT2 KLF10 E2F2 PBX2 REL TMF1 FOXM1 ETV1 E2F8 ZNF304 ZNF263 ARID4A NFKB1 HIVEP3 SBNO2 NOD2 CREBBP IRF1 DDIT3 MAML2 KLF7 CD81 IRF7 KDM6B INHBA CEBPB
0.00695087	58	1197	1.56003	GO:1903508 positive regulation of nucleic acid-templated transcription	http://amigo.geneontology.org/amigo/term/GO:1903508	CD40 NR4A3 CREBRF NCF1 DDX58 KDM7A ELL BACH1 TNFRSF1A CREB1 IRF9 NFKB2 IKBKB POU2F2 ARID3A SF3B1 KMT2E ETS2 BCL3 SPIC DTX3L SERTAD1 IGF1 MED13 JUNB GPBP1 CCPG1 NFAT5 KDM3A ACVRL1 SIRT1 ARID5A CCNT2 KLF10 E2F2 PBX2 REL TMF1 FOXM1 ETV1 E2F8 ZNF304 ZNF263 ARID4A NFKB1 HIVEP3 SBNO2 NOD2 CREBBP IRF1 DDIT3 MAML2 KLF7 CD81 IRF7 KDM6B INHBA CEBPB
0.0070981	3	6	16.0979	GO:0072675 osteoclast fusion	http://amigo.geneontology.org/amigo/term/GO:0072675	SBNO2 DCSTAMP CD81
0.00715373	6	34	5.68163	GO:0061082 myeloid leukocyte cytokine production	http://amigo.geneontology.org/amigo/term/GO:0061082	MYD88 BCL6 DDX58 RABGEF1 SIRT1 NOD2
0.00717657	12	126	3.06627	GO:0071674 mononuclear cell migration	http://amigo.geneontology.org/amigo/term/GO:0071674	CSF1 CXCL13 ITGB3 PECAM1 PLA2G7 CCR1 LYN ALOX5 C5AR1 JAML CRKL GCSAML
0.00726939	7	47	4.79513	GO:0002287 alpha-beta T cell activation involved in immune response	http://amigo.geneontology.org/amigo/term/GO:0002287	IL18R1 BCL6 IL12B BCL3 SEMA4A IFNG RELB
0.00726939	7	47	4.79513	GO:0002293 alpha-beta T cell differentiation involved in immune response	http://amigo.geneontology.org/amigo/term/GO:0002293	IL18R1 BCL6 IL12B BCL3 SEMA4A IFNG RELB
0.00726939	33	575	1.84776	GO:0051336 regulation of hydrolase activity	http://amigo.geneontology.org/amigo/term/GO:0051336	RAPGEF6 BCL6 SEMA4D IQSEC1 PIP5K1A S100A9 TANK RICTOR IKBKB PTX3 LPAR1 TIAM2 FAS VSIR USP50 NDEL1 IFNG S100A8 CCPG1 SIRT1 RASA2 PREX1 LRRK2 TNFSF15 RIPOR2 LYN CD40 HIP1R FNIP1 NLRP12 XIAP CRKL BBC3
0.00730345	11	109	3.24913	GO:0045766 positive regulation of angiogenesis	http://amigo.geneontology.org/amigo/term/GO:0045766	VEGFA CD40 ITGB8 EMILIN1 ACVRL1 SIRT1 PIK3R6 ZNF304 CHI3L1 CXCL8 C5AR1
0.00730345	11	109	3.24913	GO:1904018 positive regulation of vasculature development	http://amigo.geneontology.org/amigo/term/GO:1904018	VEGFA CD40 ITGB8 EMILIN1 ACVRL1 SIRT1 PIK3R6 ZNF304 CHI3L1 CXCL8 C5AR1
0.00751459	17	222	2.46545	GO:0007265 Ras protein signal transduction	http://amigo.geneontology.org/amigo/term/GO:0007265	CSF1 BCL6 IQSEC1 RABGEF1 RASGRP4 EPS8L1 LPAR1 IGF1 RASA2 SCAI FOXM1 ZNF304 RIPOR2 GPR4 KIF14 DOK3 CDC42EP4
0.00751459	58	1202	1.55354	GO:1902680 positive regulation of RNA biosynthetic process	http://amigo.geneontology.org/amigo/term/GO:1902680	CD40 NR4A3 CREBRF NCF1 DDX58 KDM7A ELL BACH1 TNFRSF1A CREB1 IRF9 NFKB2 IKBKB POU2F2 ARID3A SF3B1 KMT2E ETS2 BCL3 SPIC DTX3L SERTAD1 IGF1 MED13 JUNB GPBP1 CCPG1 NFAT5 KDM3A ACVRL1 SIRT1 ARID5A CCNT2 KLF10 E2F2 PBX2 REL TMF1 FOXM1 ETV1 E2F8 ZNF304 ZNF263 ARID4A NFKB1 HIVEP3 SBNO2 NOD2 CREBBP IRF1 DDIT3 MAML2 KLF7 CD81 IRF7 KDM6B INHBA CEBPB
0.0077682	18	243	2.38488	GO:0031589 cell-substrate adhesion	http://amigo.geneontology.org/amigo/term/GO:0031589	CSF1 BCL6 ITGB8 PIP5K1A BST1 ITGB3 EMILIN1 TESK1 ITGB5 ACVRL1 PREX1 PXN BRAF KIF14 OLFM4 PTPRJ CRKL VEGFA
0.00789454	20	285	2.25936	GO:0043254 regulation of protein-containing complex assembly	http://amigo.geneontology.org/amigo/term/GO:0043254	MYD88 STX1B FSCN1 GRB2 RICTOR HCK EIF2AK2 SSH2 USP50 IFNG ISG15 GBP5 HIP1R KIF14 CDH17 HJURP FNIP1 BBC3 BBS10 VEGFA
0.00806324	12	128	3.01836	GO:0050851 antigen receptor-mediated signaling pathway	http://amigo.geneontology.org/amigo/term/GO:0050851	NFAM1 TEC THEMIS2 PDE4B SH2B2 LYN BLNK BRAF PTPRJ CRKL CD81 GCSAML
0.00827631	76	1687	1.45044	GO:0009056 catabolic process	http://amigo.geneontology.org/amigo/term/GO:0009056	VMP1 CBS DDIT4 UPF2 MYD88 PYGM UPB1 ADAMTS7 SLC2A6 UHRF1 KLHL8 BDH2 ECE1 RUFY4 MYLIP IL10RA CYLD S100A9 GGT5 DHX34 NOS2 ALDH1A1 FAP GPCPD1 UPP1 PDE4B FEM1C USP3 DAGLB RBBP6 CDC20 DTX3L USP15 PPP1R3B VSIR IGF1 HINT2 USP50 EPG5 UBA7 IFNG S100A8 AURKA RUBCNL CYP27A1 SIRT1 KMO ISG15 ISG20 TMF1 BTG2 ADH5 LRRK2 RNF122 USP18 CYP27B1 SHMT1 AOAH USP25 PLA2G7 DNPH1 N4BP1 PCYOX1L FBXO38 SMG1 PELI1 NOD2 KIF1…
0.00827631	24	373	2.07158	GO:0040008 regulation of growth	http://amigo.geneontology.org/amigo/term/GO:0040008	CSF1 BCL6 SEMA4D GNG4 DUSP6 CREB1 SOCS3 FOXS1 SERTAD1 CDKN2C IGF1 TLL2 NAIF1 ACVR1B ACVRL1 SIRT1 ST7L CYP27B1 DCSTAMP KIF14 PTPRJ CRKL INHBA BBC3
0.00841193	21	308	2.19517	GO:1903530 regulation of secretion by cell	http://amigo.geneontology.org/amigo/term/GO:1903530	RBP4 STX1B RABGEF1 TNFRSF1A IL12B CREB1 NOS2 IGF1 SLC8B1 FGR IFNG WLS BIRC5 TMF1 LRRK2 LYN ALOX5 ABCG1 BRAF KLF7 INHBA
0.00843746	9	78	3.71491	GO:0019882 antigen processing and presentation	http://amigo.geneontology.org/amigo/term/GO:0019882	FCGR3A TAP2 BoLA FGL2 MR1 RAB8B TAPBPL NOD2 RELB
0.00868204	8	63	4.08837	GO:0032612 interleukin-1 production	http://amigo.geneontology.org/amigo/term/GO:0032612	MYD88 ARG2 IL1R2 IGF1 USP50 GBP5 NOD2 NLRP12
0.00868204	8	63	4.08837	GO:0032652 regulation of interleukin-1 production	http://amigo.geneontology.org/amigo/term/GO:0032652	MYD88 ARG2 IL1R2 IGF1 USP50 GBP5 NOD2 NLRP12
0.00868204	8	63	4.08837	GO:1903557 positive regulation of tumor necrosis factor superfamily cytokine production	http://amigo.geneontology.org/amigo/term/GO:1903557	MYD88 DDX58 IL12B IFIH1 IFNG ARID5A OAS2 NOD2
0.00874095	4	14	9.19882	GO:0002827 positive regulation of T-helper 1 type immune response	http://amigo.geneontology.org/amigo/term/GO:0002827	IL18R1 IL12B ARID5A IL23R
0.00885903	11	112	3.16209	GO:0007254 JNK cascade	http://amigo.geneontology.org/amigo/term/GO:0007254	MYD88 NCF1 CYLD DUSP16 LRRK2 RASSF2 NFKB1 NOD2 TRIB1 GADD45B XIAP
0.00885903	13	148	2.82802	GO:0050920 regulation of chemotaxis	http://amigo.geneontology.org/amigo/term/GO:0050920	VEGFA CSF1 BST1 TNFAIP6 CXCL13 RIPOR2 PLA2G7 CCR1 CXCL8 LYN C5AR1 NOD2 C5AR2
0.009001	7	49	4.59941	GO:0048008 platelet-derived growth factor receptor signaling pathway	http://amigo.geneontology.org/amigo/term/GO:0048008	NR4A3 ITGB3 PTGIR TXNIP HIP1R PTPRJ ARID5B
0.00923876	6	36	5.36598	GO:0014909 smooth muscle cell migration	http://amigo.geneontology.org/amigo/term/GO:0014909	NR4A3 PLXNA1 ITGB3 IGF1 TRIB1 DDIT3
0.00923876	6	36	5.36598	GO:0032613 interleukin-10 production	http://amigo.geneontology.org/amigo/term/GO:0032613	IL12B BCL3 VSIR ISG15 IL23R NOD2
0.00923876	6	36	5.36598	GO:0032653 regulation of interleukin-10 production	http://amigo.geneontology.org/amigo/term/GO:0032653	IL12B BCL3 VSIR ISG15 IL23R NOD2
0.00992526	13	150	2.79031	GO:0010810 regulation of cell-substrate adhesion	http://amigo.geneontology.org/amigo/term/GO:0010810	CSF1 BCL6 BST1 ITGB3 EMILIN1 TESK1 ACVRL1 PREX1 BRAF OLFM4 PTPRJ CRKL VEGFA
0.0100681	7	50	4.50742	GO:0032481 positive regulation of type I interferon production	http://amigo.geneontology.org/amigo/term/GO:0032481	MYD88 DDX58 IFIH1 OAS2 ISG15 IRF1 IRF7
0.0101328	17	229	2.39009	GO:0001558 regulation of cell growth	http://amigo.geneontology.org/amigo/term/GO:0001558	BCL6 SEMA4D GNG4 SERTAD1 CDKN2C IGF1 NAIF1 ACVR1B ACVRL1 SIRT1 ST7L CYP27B1 DCSTAMP KIF14 PTPRJ CRKL INHBA
0.0101497	12	132	2.9269	GO:0002285 lymphocyte activation involved in immune response	http://amigo.geneontology.org/amigo/term/GO:0002285	CD40 IL18R1 BCL6 IL12B BCL3 FGL2 CLEC4E SEMA4A IFNG CDH17 RELB CD81
0.0106478	5	25	6.43918	GO:0051567 histone H3-K9 methylation	http://amigo.geneontology.org/amigo/term/GO:0051567	ZNF274 KDM3A SIRT1 ZNF304 ARID4A
0.0106478	5	25	6.43918	GO:0090218 positive regulation of lipid kinase activity	http://amigo.geneontology.org/amigo/term/GO:0090218	FGR LYN NOD2 EEF1A2 CD81
0.0110575	3	7	13.7982	GO:0002836 positive regulation of response to tumor cell	http://amigo.geneontology.org/amigo/term/GO:0002836	IL12B MR1 FBXO38
0.0110575	3	7	13.7982	GO:0002839 positive regulation of immune response to tumor cell	http://amigo.geneontology.org/amigo/term/GO:0002839	IL12B MR1 FBXO38
0.0110575	147	3725	1.27055	GO:0044267 cellular protein metabolic process	http://amigo.geneontology.org/amigo/term/GO:0044267	UHRF1 ST3GAL6 VEGFA SENP7 CD40 CBS PARP11 CSF1 GTF2B GPNMB ADAMTS7 BCL6 PHF1 AURKB TGM3 SEMA4D KLHL8 NKTR NCF1 KDM7A RABGEF1 MYLIP TNFRSF1A DDX25 DUSP6 PKMYT1 IL12B WSB1 TEC CLK1 MIER1 CREB1 HEXIM1 BST1 IRAK2 CYLD IL1R2 S100A9 TANK ZFYVE28 VCPIP1 RICTOR NOS2 BUB1B IKBKB HCK FAP IFIH1 SOCS3 FEM1C EIF2AK2 USP3 KMT2E RBBP6 BCL3 CDC20 DTX3L ITGB3 CDK1 USP15 MOCS1 LIMK2 DUSP16 FAS VSIR SSH2 CDKN2C IGF…
0.0110575	3	7	13.7982	GO:0051409 response to nitrosative stress	http://amigo.geneontology.org/amigo/term/GO:0051409	DUSP6 ADH5 DDIT3
0.0110575	3	7	13.7982	GO:0060556 regulation of vitamin D biosynthetic process	http://amigo.geneontology.org/amigo/term/GO:0060556	IFNG CYP27B1 NFKB1
0.0110575	3	7	13.7982	GO:0060558 regulation of calcidiol 1-monooxygenase activity	http://amigo.geneontology.org/amigo/term/GO:0060558	IFNG CYP27B1 NFKB1
0.0110615	7	51	4.41904	GO:0002720 positive regulation of cytokine production involved in immune response	http://amigo.geneontology.org/amigo/term/GO:0002720	MYD88 IL18R1 DDX58 SIRT1 ARID5A NOD2 CD81
0.0110615	4	15	8.58557	GO:0050855 regulation of B cell receptor signaling pathway	http://amigo.geneontology.org/amigo/term/GO:0050855	NFAM1 LYN CD81 GCSAML
0.0110615	4	15	8.58557	GO:0140632 inflammasome complex assembly	http://amigo.geneontology.org/amigo/term/GO:0140632	MYD88 EIF2AK2 USP50 GBP5
0.0112247	20	295	2.18277	GO:0071396 cellular response to lipid	http://amigo.geneontology.org/amigo/term/GO:0071396	DDIT4 MYD88 SAFB2 IL12B CREB1 IRAK2 NOS2 PDE4B KDM3A SIRT1 ARID5A TMF1 CYP27B1 CXCL8 LYN NFKB1 SBNO2 NOD2 TRIB1 TNIP3
0.0112392	12	134	2.88321	GO:0070302 regulation of stress-activated protein kinase signaling cascade	http://amigo.geneontology.org/amigo/term/GO:0070302	MYD88 NCF1 CYLD EIF2AK2 DUSP16 FAS FOXM1 RASSF2 LYN NOD2 GADD45B XIAP
0.0115753	15	192	2.5153	GO:0045765 regulation of angiogenesis	http://amigo.geneontology.org/amigo/term/GO:0045765	VEGFA CD40 ITGB8 EMILIN1 SEMA4A ACVRL1 SIRT1 E2F2 PIK3R6 ZNF304 CHI3L1 GPR4 CXCL8 ALOX5 C5AR1
0.0118814	6	38	5.08356	GO:0043124 negative regulation of I-kappaB kinase/NF-kappaB signaling	http://amigo.geneontology.org/amigo/term/GO:0043124	TANK TNIP1 RHOH SIRT1 NLRP12 TNIP3
0.0123068	8	67	3.84428	GO:0002456 T cell mediated immunity	http://amigo.geneontology.org/amigo/term/GO:0002456	IL18R1 TAP2 IL12B MR1 ARID5A FBXO38 NOD2 CD81
0.0123206	9	83	3.49112	GO:0046632 alpha-beta T cell differentiation	http://amigo.geneontology.org/amigo/term/GO:0046632	IL18R1 BCL6 IL12B BCL3 SEMA4A IFNG BRAF IRF1 RELB
0.0123517	5	26	6.19151	GO:0042092 type 2 immune response	http://amigo.geneontology.org/amigo/term/GO:0042092	BCL6 ARG2 BCL3 NOD2 CD81
0.0123517	5	26	6.19151	GO:0042119 neutrophil activation	http://amigo.geneontology.org/amigo/term/GO:0042119	MYD88 FCGR3A KMT2E CXCL8 IL18RAP
0.0124132	10	100	3.21959	GO:0070665 positive regulation of leukocyte proliferation	http://amigo.geneontology.org/amigo/term/GO:0070665	CD40 CSF1 MYD88 BCL6 IL12B IGF1 TYK2 LYN PELI1 CD81
0.012621	15	194	2.48937	GO:0032943 mononuclear cell proliferation	http://amigo.geneontology.org/amigo/term/GO:0032943	CD40 CSF1 MYD88 GPNMB BCL6 ARG2 IL12B VSIR IGF1 TYK2 LYN PELI1 IRF1 CD81 CEBPB
0.012621	15	194	2.48937	GO:1901342 regulation of vasculature development	http://amigo.geneontology.org/amigo/term/GO:1901342	VEGFA CD40 ITGB8 EMILIN1 SEMA4A ACVRL1 SIRT1 E2F2 PIK3R6 ZNF304 CHI3L1 GPR4 CXCL8 ALOX5 C5AR1
0.0126779	11	118	3.00131	GO:0002822 regulation of adaptive immune response based on somatic recombination of immune receptors built from immunoglobulin superfamily domains	http://amigo.geneontology.org/amigo/term/GO:0002822	CD40 IL18R1 BCL6 TAP2 IL12B MR1 ARID5A IL23R FBXO38 NOD2 CD81
0.0126779	11	118	3.00131	GO:0042129 regulation of T cell proliferation	http://amigo.geneontology.org/amigo/term/GO:0042129	GPNMB BCL6 ARG2 IL12B VSIR IGF1 TYK2 PELI1 IRF1 CD81 CEBPB
0.0133405	6	39	4.95321	GO:0032720 negative regulation of tumor necrosis factor production	http://amigo.geneontology.org/amigo/term/GO:0032720	ARG2 BCL3 VSIR IGF1 NOD2 C5AR2
0.0133405	6	39	4.95321	GO:0060337 type I interferon signaling pathway	http://amigo.geneontology.org/amigo/term/GO:0060337	MYD88 ZBP1 ISG15 IFNAR2 IFNAR1 IRF7
0.0137504	4	16	8.04897	GO:0034390 smooth muscle cell apoptotic process	http://amigo.geneontology.org/amigo/term/GO:0034390	IL12B IGF1 IFNG SIRT1
0.0137504	4	16	8.04897	GO:0034391 regulation of smooth muscle cell apoptotic process	http://amigo.geneontology.org/amigo/term/GO:0034391	IL12B IGF1 IFNG SIRT1
0.0137504	17	237	2.30941	GO:0045862 positive regulation of proteolysis	http://amigo.geneontology.org/amigo/term/GO:0045862	S100A9 TANK FAS VSIR USP50 IFNG S100A8 TNIP1 AURKA SIRT1 LRRK2 TNFSF15 LYN ASTL HIP1R TRIB1 BBC3
0.0137504	24	390	1.98128	GO:1902532 negative regulation of intracellular signal transduction	http://amigo.geneontology.org/amigo/term/GO:1902532	DDIT4 BCL6 RABGEF1 DUSP6 CYLD TANK PPP1R10 DUSP16 EMILIN1 TNIP1 RHOH SIRT1 RASA2 SCAI FOXM1 LRRK2 RASSF2 RIPOR2 LYN PTPRJ FNIP1 DDIT3 NLRP12 TNIP3
0.0137504	4	16	8.04897	GO:2000108 positive regulation of leukocyte apoptotic process	http://amigo.geneontology.org/amigo/term/GO:2000108	SIRT1 LYN FNIP1 BBC3
0.0141483	16	217	2.37389	GO:0070661 leukocyte proliferation	http://amigo.geneontology.org/amigo/term/GO:0070661	CD40 CSF1 MYD88 GPNMB BCL6 ARG2 IL12B VSIR IGF1 TYK2 JUNB LYN PELI1 IRF1 CD81 CEBPB
0.0148022	7	54	4.17354	GO:0070664 negative regulation of leukocyte proliferation	http://amigo.geneontology.org/amigo/term/GO:0070664	GPNMB BCL6 ARG2 VSIR LYN PELI1 CEBPB
0.0149203	6	40	4.82938	GO:0002534 cytokine production involved in inflammatory response	http://amigo.geneontology.org/amigo/term/GO:0002534	MYD88 ANKRD42 IL1R2 NOS2 ALOX5 NOD2
0.0149203	6	40	4.82938	GO:0071357 cellular response to type I interferon	http://amigo.geneontology.org/amigo/term/GO:0071357	MYD88 ZBP1 ISG15 IFNAR2 IFNAR1 IRF7
0.0149203	6	40	4.82938	GO:1900015 regulation of cytokine production involved in inflammatory response	http://amigo.geneontology.org/amigo/term/GO:1900015	MYD88 ANKRD42 IL1R2 NOS2 ALOX5 NOD2
0.0149203	6	40	4.82938	GO:1903556 negative regulation of tumor necrosis factor superfamily cytokine production	http://amigo.geneontology.org/amigo/term/GO:1903556	ARG2 BCL3 VSIR IGF1 NOD2 C5AR2
0.0152205	20	304	2.11815	GO:0007264 small GTPase mediated signal transduction	http://amigo.geneontology.org/amigo/term/GO:0007264	CSF1 RAPGEF6 BCL6 IQSEC1 RABGEF1 RASGRP4 EPS8L1 LPAR1 TIAM2 IGF1 SH2D3C RASA2 SCAI FOXM1 ZNF304 RIPOR2 GPR4 KIF14 DOK3 CDC42EP4
0.0159776	3	8	12.0735	GO:0031100 animal organ regeneration	http://amigo.geneontology.org/amigo/term/GO:0031100	UPF2 AURKA CEBPB
0.0159776	3	8	12.0735	GO:0072672 neutrophil extravasation	http://amigo.geneontology.org/amigo/term/GO:0072672	PECAM1 RIPOR2 JAML
0.0159776	3	8	12.0735	GO:0072674 multinuclear osteoclast differentiation	http://amigo.geneontology.org/amigo/term/GO:0072674	SBNO2 DCSTAMP CD81
0.0159776	3	8	12.0735	GO:0090713 immunological memory process	http://amigo.geneontology.org/amigo/term/GO:0090713	BCL6 FGL2 CD81
0.0159776	3	8	12.0735	GO:1900227 positive regulation of NLRP3 inflammasome complex assembly	http://amigo.geneontology.org/amigo/term/GO:1900227	MYD88 USP50 GBP5
0.016088	7	55	4.09766	GO:0031341 regulation of cell killing	http://amigo.geneontology.org/amigo/term/GO:0031341	TAP2 IL12B NOS2 MR1 IFNG PIK3R6 IL18RAP
0.016088	7	55	4.09766	GO:0050688 regulation of defense response to virus	http://amigo.geneontology.org/amigo/term/GO:0050688	DDX58 IL12B FGL2 DTX3L TRAF3 IL23R HERC5
0.0161616	9	87	3.33061	GO:0071675 regulation of mononuclear cell migration	http://amigo.geneontology.org/amigo/term/GO:0071675	CSF1 CXCL13 ITGB3 PLA2G7 CCR1 LYN C5AR1 CRKL GCSAML
0.01635	135	3417	1.27201	GO:0016070 RNA metabolic process	http://amigo.geneontology.org/amigo/term/GO:0016070	SPIC ZNF274 CD40 UPF2 GTF2B MYD88 IL18R1 MXD1 ANKRD42 BCL6 NFE2 AURKB SAFB2 NR4A3 SEMA4D CREBRF UHRF1 LUC7L3 INTS6 TRAF1 NCF1 DDX58 KDM7A ZNF614 ELL PSPC1 BACH1 TNFRSF1A CCNL2 NFAM1 CLK1 MIER1 CREB1 IRF9 NFKB2 HEXIM1 IRAK2 GTF2IRD1 CYLD DHX34 ZMYM5 ELL2 IKBKB SAFB HCK WTAP EXD1 POU2F2 ARID3A EIF2AK2 PTBP2 SF3B1 FOXS1 KMT2E ETS2 RBBP6 BCL3 DTX3L SERTAD1 IGF1 MED13 BATF3 JUNB GPBP1 ZFC3H1 IFNG LRIF…
0.0163865	45	911	1.59036	GO:1901565 organonitrogen compound catabolic process	http://amigo.geneontology.org/amigo/term/GO:1901565	CBS UPB1 ADAMTS7 UHRF1 KLHL8 ECE1 MYLIP CYLD GGT5 NOS2 FAP PDE4B FEM1C USP3 RBBP6 CDC20 DTX3L USP15 USP50 UBA7 IFNG AURKA SIRT1 KMO ISG15 TMF1 LRRK2 RNF122 USP18 SHMT1 USP25 PLA2G7 N4BP1 PCYOX1L FBXO38 PELI1 KIF14 TRIB1 RNF41 DDIT3 SDS CD81 PRODH CDA PGLYRP4
0.0164847	6	41	4.71159	GO:0002753 cytoplasmic pattern recognition receptor signaling pathway	http://amigo.geneontology.org/amigo/term/GO:0002753	DDX58 IFIH1 USP15 SLC46A2 NOD2 ALPK1
0.0164847	6	41	4.71159	GO:0031343 positive regulation of cell killing	http://amigo.geneontology.org/amigo/term/GO:0031343	TAP2 IL12B NOS2 MR1 IFNG IL18RAP
0.0164847	6	41	4.71159	GO:0043550 regulation of lipid kinase activity	http://amigo.geneontology.org/amigo/term/GO:0043550	SOCS3 FGR LYN NOD2 EEF1A2 CD81
0.0164847	6	41	4.71159	GO:1900024 regulation of substrate adhesion-dependent cell spreading	http://amigo.geneontology.org/amigo/term/GO:1900024	ITGB3 TESK1 PREX1 BRAF OLFM4 CRKL
0.0165642	4	17	7.5755	GO:0001783 B cell apoptotic process	http://amigo.geneontology.org/amigo/term/GO:0001783	AURKB LYN FNIP1 CRKL
0.0165642	11	123	2.87931	GO:0010952 positive regulation of peptidase activity	http://amigo.geneontology.org/amigo/term/GO:0010952	S100A9 TANK FAS VSIR USP50 S100A8 SIRT1 TNFSF15 LYN HIP1R BBC3
0.0165642	13	161	2.59967	GO:0015833 peptide transport	http://amigo.geneontology.org/amigo/term/GO:0015833	RBP4 TAP2 NOS2 SLC8B1 IFNG S100A8 BIRC5 IL1RN CCDC186 ALOX5 CDH17 SLC7A11 KLF7
0.0165642	11	123	2.87931	GO:0022408 negative regulation of cell-cell adhesion	http://amigo.geneontology.org/amigo/term/GO:0022408	GPNMB BCL6 ARG2 FGL2 VSIR ADORA2A IL1RN PELI1 IRF1 TARM1 CEBPB
0.0165642	11	123	2.87931	GO:0110148 biomineralization	http://amigo.geneontology.org/amigo/term/GO:0110148	ALPL IGF1 FGR KLF10 ISG15 CYP27B1 ADORA2A SRGN ALOX5 SBNO2 CEBPB
0.0165642	13	161	2.59967	GO:1903039 positive regulation of leukocyte cell-cell adhesion	http://amigo.geneontology.org/amigo/term/GO:1903039	BCL6 NR4A3 IL12B VSIR IGF1 TYK2 IFNG NFAT5 RHOH PIK3R6 CD80 ALOX5 CD81
0.0170422	9	88	3.29276	GO:0032946 positive regulation of mononuclear cell proliferation	http://amigo.geneontology.org/amigo/term/GO:0032946	CD40 CSF1 MYD88 BCL6 IL12B IGF1 TYK2 PELI1 CD81
0.0173429	7	56	4.02448	GO:0050853 B cell receptor signaling pathway	http://amigo.geneontology.org/amigo/term/GO:0050853	NFAM1 TEC SH2B2 LYN BLNK CD81 GCSAML
0.0177064	26	446	1.87689	GO:0030162 regulation of proteolysis	http://amigo.geneontology.org/amigo/term/GO:0030162	IL1R2 S100A9 TANK FAS VSIR USP50 IFNG S100A8 TNIP1 AURKA TRAF3 SIRT1 TMF1 LRRK2 TNFSF15 GSAP USP25 N4BP1 LYN ASTL HIP1R TRIB1 FNIP1 NLRP12 XIAP BBC3
0.0182131	43	866	1.59864	GO:1901700 response to oxygen-containing compound	http://amigo.geneontology.org/amigo/term/GO:1901700	CBS DDIT4 RBP4 MYD88 NCF1 GRB2 IL12B CREB1 IRAK2 NOS2 ALDH1A1 SOCS3 PDE4B ALPL SH2B2 IGF1 NDEL1 AQP9 BIRC5 SIRT1 ARID5A PTGIR IL23R ADH5 LRRK2 CYP27B1 SHMT1 CXCL8 LYN CCDC186 NFKB1 SBNO2 PELI1 C5AR1 NOD2 TRIB1 PTAFR KLF7 CRKL TNIP3 DRD1 KDM6B CEBPB
0.0184591	35	665	1.69452	GO:1901701 cellular response to oxygen-containing compound	http://amigo.geneontology.org/amigo/term/GO:1901701	DDIT4 MYD88 NCF1 GRB2 IL12B CREB1 IRAK2 NOS2 ALDH1A1 SOCS3 PDE4B SH2B2 IGF1 NDEL1 AQP9 BIRC5 SIRT1 ARID5A ADH5 LRRK2 CYP27B1 SHMT1 CXCL8 LYN CCDC186 NFKB1 SBNO2 NOD2 TRIB1 KLF7 CRKL TNIP3 DRD1 KDM6B CEBPB
0.0186538	26	448	1.86851	GO:0008285 negative regulation of cell population proliferation	http://amigo.geneontology.org/amigo/term/GO:0008285	GPNMB BCL6 ARG2 IL12B FAP EIF2AK2 IFIT3 VSIR CDKN2C MORC3 IFNG ACVRL1 PTGIR BTG2 CYP27B1 LYN ALOX5 BTG1 PELI1 TRIB1 PTPRJ FNIP1 RNF41 IRF1 INHBA CEBPB
0.0186538	5	29	5.55101	GO:0036230 granulocyte activation	http://amigo.geneontology.org/amigo/term/GO:0036230	MYD88 FCGR3A KMT2E CXCL8 IL18RAP
0.0186538	5	29	5.55101	GO:0046636 negative regulation of alpha-beta T cell activation	http://amigo.geneontology.org/amigo/term/GO:0046636	BCL6 ARG2 VSIR ADORA2A TARM1
0.0187118	64	1422	1.44904	GO:0009891 positive regulation of biosynthetic process	http://amigo.geneontology.org/amigo/term/GO:0009891	CD40 AURKB NR4A3 CREBRF NCF1 DDX58 KDM7A ELL BACH1 TNFRSF1A CREB1 IRF9 NFKB2 IKBKB POU2F2 ARID3A SF3B1 PTX3 KMT2E ETS2 BCL3 SPIC DTX3L SERTAD1 IGF1 MED13 JUNB GPBP1 IFNG CCPG1 NFAT5 KDM3A ACVRL1 SIRT1 ARID5A CCNT2 KLF10 E2F2 PBX2 REL TMF1 FOXM1 ETV1 E2F8 ZNF304 POLG2 ZNF263 ARID4A CXCL8 NFKB1 HIVEP3 SBNO2 NOD2 CREBBP IRF1 DDIT3 MAML2 NLRP12 KLF7 CD81 IRF7 KDM6B INHBA CEBPB
0.0187323	10	107	3.00896	GO:0051092 positive regulation of NF-kappaB transcription factor activity	http://amigo.geneontology.org/amigo/term/GO:0051092	CD40 MYD88 IL18R1 ANKRD42 TRAF1 IRAK2 IKBKB EIF2AK2 IL1RAP NOD2
0.0189188	61	1342	1.46345	GO:0010557 positive regulation of macromolecule biosynthetic process	http://amigo.geneontology.org/amigo/term/GO:0010557	CD40 AURKB NR4A3 CREBRF NCF1 DDX58 KDM7A ELL BACH1 TNFRSF1A CREB1 IRF9 NFKB2 IKBKB POU2F2 ARID3A SF3B1 KMT2E ETS2 BCL3 SPIC DTX3L SERTAD1 IGF1 MED13 JUNB GPBP1 CCPG1 NFAT5 KDM3A ACVRL1 SIRT1 ARID5A CCNT2 KLF10 E2F2 PBX2 REL TMF1 FOXM1 ETV1 E2F8 ZNF304 POLG2 ZNF263 ARID4A NFKB1 HIVEP3 SBNO2 NOD2 CREBBP IRF1 DDIT3 MAML2 NLRP12 KLF7 CD81 IRF7 KDM6B INHBA CEBPB
0.0197895	46	948	1.56225	GO:0010648 negative regulation of cell communication	http://amigo.geneontology.org/amigo/term/GO:0010648	TMEM88 DDIT4 DKK4 BCL6 RABGEF1 DUSP6 IL12B CYLD IL1R2 TANK ZFYVE28 PPP1R10 TNFAIP6 SOCS3 PDE4B BCL3 CHST11 DUSP16 IGF1 EMILIN1 TNIP1 RHOH SIRT1 PTGIR ISG15 RASA2 SCAI FOXM1 LRRK2 PARP14 RASSF2 RIPOR2 IL1RN CXCL8 LYN NOD2 BRAF TRIB1 PTPRJ FNIP1 SORCS2 DDIT3 NLRP12 XIAP KLF7 TNIP3
0.0201715	4	18	7.15464	GO:0043011 myeloid dendritic cell differentiation	http://amigo.geneontology.org/amigo/term/GO:0043011	ITGB8 BATF3 DCSTAMP RELB
0.0201715	4	18	7.15464	GO:1902993 positive regulation of amyloid precursor protein catabolic process	http://amigo.geneontology.org/amigo/term/GO:1902993	IFNG GSAP LYN ABCG1
0.0203594	59	1293	1.46911	GO:0051254 positive regulation of RNA metabolic process	http://amigo.geneontology.org/amigo/term/GO:0051254	CD40 NR4A3 CREBRF NCF1 DDX58 KDM7A ELL BACH1 TNFRSF1A CREB1 IRF9 NFKB2 IKBKB POU2F2 ARID3A SF3B1 KMT2E ETS2 BCL3 SPIC DTX3L SERTAD1 IGF1 MED13 JUNB GPBP1 CCPG1 NFAT5 KDM3A ACVRL1 SIRT1 ARID5A CCNT2 KLF10 E2F2 PBX2 REL TMF1 BTG2 FOXM1 ETV1 E2F8 ZNF304 ZNF263 ARID4A NFKB1 HIVEP3 SBNO2 NOD2 CREBBP IRF1 DDIT3 MAML2 KLF7 CD81 IRF7 KDM6B INHBA CEBPB
0.0207514	63	1402	1.44675	GO:0031328 positive regulation of cellular biosynthetic process	http://amigo.geneontology.org/amigo/term/GO:0031328	CD40 AURKB NR4A3 CREBRF NCF1 DDX58 KDM7A ELL BACH1 TNFRSF1A CREB1 IRF9 NFKB2 IKBKB POU2F2 ARID3A SF3B1 PTX3 KMT2E ETS2 BCL3 SPIC DTX3L SERTAD1 IGF1 MED13 JUNB GPBP1 IFNG CCPG1 NFAT5 KDM3A ACVRL1 SIRT1 ARID5A CCNT2 KLF10 E2F2 PBX2 REL TMF1 FOXM1 ETV1 E2F8 ZNF304 POLG2 ZNF263 ARID4A CXCL8 NFKB1 HIVEP3 SBNO2 NOD2 CREBBP IRF1 DDIT3 MAML2 KLF7 CD81 IRF7 KDM6B INHBA CEBPB
0.0208438	9	91	3.18421	GO:1903900 regulation of viral life cycle	http://amigo.geneontology.org/amigo/term/GO:1903900	IFIH1 EIF2AK2 PTX3 ISG15 ISG20 CXCL8 N4BP1 ZNFX1 MX1
0.0208759	14	186	2.42335	GO:0007162 negative regulation of cell adhesion	http://amigo.geneontology.org/amigo/term/GO:0007162	GPNMB BCL6 SEMA4D ARG2 FGL2 VSIR ACVRL1 ADORA2A RIPOR2 IL1RN PELI1 IRF1 TARM1 CEBPB
0.0211222	10	109	2.95375	GO:0050792 regulation of viral process	http://amigo.geneontology.org/amigo/term/GO:0050792	HEXIM1 IFIH1 EIF2AK2 PTX3 ISG15 ISG20 CXCL8 N4BP1 ZNFX1 MX1
0.0214109	166	4365	1.2244	GO:0019538 protein metabolic process	http://amigo.geneontology.org/amigo/term/GO:0019538	UHRF1 ST3GAL6 VEGFA FAP SENP7 CD40 CBS PARP11 CSF1 GTF2B GPNMB ADAMTS7 BCL6 PHF1 AURKB TGM3 SEMA4D KLHL8 NKTR ECE1 NCF1 DDX58 KDM7A ADAM19 RABGEF1 MYLIP TNFRSF1A DDX25 SERPINC1 DUSP6 PKMYT1 IL12B WSB1 TEC CLK1 MIER1 CREB1 HEXIM1 BST1 IRAK2 CYLD IL1R2 S100A9 GGT5 TANK ZFYVE28 VCPIP1 RICTOR NOS2 CPB2 BUB1B TSPAN33 IKBKB HCK IFIH1 SOCS3 C1R FEM1C EIF2AK2 USP3 PTX3 KMT2E RBBP6 BCL3 CDC20 DTX3L ITGB3 …
0.0214675	3	9	10.732	GO:0002837 regulation of immune response to tumor cell	http://amigo.geneontology.org/amigo/term/GO:0002837	IL12B MR1 FBXO38
0.0214675	46	953	1.55405	GO:0023057 negative regulation of signaling	http://amigo.geneontology.org/amigo/term/GO:0023057	TMEM88 DDIT4 DKK4 BCL6 RABGEF1 DUSP6 IL12B CYLD IL1R2 TANK ZFYVE28 PPP1R10 TNFAIP6 SOCS3 PDE4B BCL3 CHST11 DUSP16 IGF1 EMILIN1 TNIP1 RHOH SIRT1 PTGIR ISG15 RASA2 SCAI FOXM1 LRRK2 PARP14 RASSF2 RIPOR2 IL1RN CXCL8 LYN NOD2 BRAF TRIB1 PTPRJ FNIP1 SORCS2 DDIT3 NLRP12 XIAP KLF7 TNIP3
0.0214675	3	9	10.732	GO:0030656 regulation of vitamin metabolic process	http://amigo.geneontology.org/amigo/term/GO:0030656	IFNG CYP27B1 NFKB1
0.0214675	3	9	10.732	GO:0035821 modulation of process of another organism	http://amigo.geneontology.org/amigo/term/GO:0035821	S100A9 NOS2 IFNG
0.0214675	3	9	10.732	GO:0140042 lipid droplet formation	http://amigo.geneontology.org/amigo/term/GO:0140042	CDS2 FITM1 CDS1
0.0214675	3	9	10.732	GO:1903054 negative regulation of extracellular matrix organization	http://amigo.geneontology.org/amigo/term/GO:1903054	TNFRSF1A FAP EMILIN1
0.0214675	3	9	10.732	GO:2000774 positive regulation of cellular senescence	http://amigo.geneontology.org/amigo/term/GO:2000774	ARG2 MORC3 SIRT1
0.0215408	22	361	1.96208	GO:0030335 positive regulation of cell migration	http://amigo.geneontology.org/amigo/term/GO:0030335	VEGFA CD40 CSF1 GPNMB NR4A3 SEMA4D CXCL13 ITGB3 VSIR IGF1 FGR PECAM1 IFNG ACVR1B SIRT1 ZNF304 RIPOR2 PLA2G7 CCR1 LYN C5AR1 CRKL
0.0219502	9	92	3.1496	GO:0030282 bone mineralization	http://amigo.geneontology.org/amigo/term/GO:0030282	ALPL IGF1 FGR KLF10 ISG15 CYP27B1 SRGN ALOX5 SBNO2
0.0221066	167	4401	1.2217	GO:0016043 cellular component organization	http://amigo.geneontology.org/amigo/term/GO:0016043	STX1B VMP1 STMN1 ALCAM DDIT4 PARP11 GTF2B MYD88 RAPGEF6 UPB1 C1H21orf91 ADAMTS7 BCL6 AURKB TGM3 SEMA4D MARCKS UHRF1 LUC7L3 PSTPIP2 REC8 HORMAD1 GNG4 ECE1 FSCN1 ABCA13 RABGEF1 ASF1B MYLIP FMNL1 TNFRSF1A GRB2 WSB1 MIER1 CREB1 DEDD2 NFKB2 CDS2 PIP5K1A BST1 CYLD RICTOR PPP1R10 BUB1B TNFAIP6 TSPAN33 IKBKB NLGN3 RILPL2 HCK FAP CHAF1A KCNJ2 DIXDC1 EIF2AK2 PTBP2 ZNF207 SF3B1 PTX3 PLXNA1 BCL3 EPS8L1 LPAR1…
0.0221066	6	44	4.39035	GO:0034340 response to type I interferon	http://amigo.geneontology.org/amigo/term/GO:0034340	MYD88 ZBP1 ISG15 IFNAR2 IFNAR1 IRF7
0.0221066	6	44	4.39035	GO:0042987 amyloid precursor protein catabolic process	http://amigo.geneontology.org/amigo/term/GO:0042987	ADAM19 IGF1 IFNG GSAP LYN ABCG1
0.0221066	22	362	1.95666	GO:0044283 small molecule biosynthetic process	http://amigo.geneontology.org/amigo/term/GO:0044283	CBS RBP4 UPB1 HAAO GGT5 DAGLB PCK2 IFNG CYP27A1 KDM3A SIRT1 KMO CYP27B1 SHMT1 ISYNA1 PDXK PC NFKB1 ALOX5 PTAFR SDS PHGDH
0.0221066	7	59	3.81985	GO:0071346 cellular response to interferon-gamma	http://amigo.geneontology.org/amigo/term/GO:0071346	IL12B NOS2 IFNG GBP5 PARP14 IRF1 CDC42EP4
0.0233988	14	189	2.38488	GO:0022409 positive regulation of cell-cell adhesion	http://amigo.geneontology.org/amigo/term/GO:0022409	BCL6 NR4A3 ADAM19 IL12B VSIR IGF1 TYK2 IFNG NFAT5 RHOH PIK3R6 CD80 ALOX5 CD81
0.0237692	4	19	6.77808	GO:0002825 regulation of T-helper 1 type immune response	http://amigo.geneontology.org/amigo/term/GO:0002825	IL18R1 IL12B ARID5A IL23R
0.0237692	4	19	6.77808	GO:0032740 positive regulation of interleukin-17 production	http://amigo.geneontology.org/amigo/term/GO:0032740	MYD88 IL12B ARID5A NOD2
0.0237692	4	19	6.77808	GO:0060544 regulation of necroptotic process	http://amigo.geneontology.org/amigo/term/GO:0060544	CYLD ZBP1 PELI1 BIRC3
0.0238396	5	31	5.19288	GO:1902991 regulation of amyloid precursor protein catabolic process	http://amigo.geneontology.org/amigo/term/GO:1902991	IGF1 IFNG GSAP LYN ABCG1
0.0240019	23	388	1.90852	GO:0040017 positive regulation of locomotion	http://amigo.geneontology.org/amigo/term/GO:0040017	VEGFA CD40 CSF1 GPNMB NR4A3 SEMA4D CXCL13 ITGB3 VSIR IGF1 FGR PECAM1 IFNG ACVR1B SIRT1 ZNF304 RIPOR2 PLA2G7 CCR1 CXCL8 LYN C5AR1 CRKL
0.0240109	7	60	3.75619	GO:0032760 positive regulation of tumor necrosis factor production	http://amigo.geneontology.org/amigo/term/GO:0032760	MYD88 DDX58 IL12B IFIH1 ARID5A OAS2 NOD2
0.0243637	6	45	4.29278	GO:0010770 positive regulation of cell morphogenesis involved in differentiation	http://amigo.geneontology.org/amigo/term/GO:0010770	ITGB3 TESK1 PREX1 BRAF OLFM4 CRKL
0.0243637	6	45	4.29278	GO:0042093 T-helper cell differentiation	http://amigo.geneontology.org/amigo/term/GO:0042093	IL18R1 BCL6 IL12B BCL3 SEMA4A RELB
0.0244136	12	150	2.57567	GO:0007160 cell-matrix adhesion	http://amigo.geneontology.org/amigo/term/GO:0007160	CSF1 BCL6 ITGB8 PIP5K1A BST1 ITGB3 EMILIN1 ITGB5 ACVRL1 PXN PTPRJ VEGFA
0.0247858	61	1362	1.44196	GO:0006508 proteolysis	http://amigo.geneontology.org/amigo/term/GO:0006508	FAP SENP7 ADAMTS7 UHRF1 KLHL8 ECE1 ADAM19 MYLIP CYLD IL1R2 S100A9 GGT5 TANK VCPIP1 CPB2 C1R FEM1C USP3 RBBP6 CDC20 DTX3L USP15 FAS VSIR PM20D2 TLL2 USP50 UBA7 IFNG S100A8 TNIP1 AURKA TRAF3 SIRT1 ISG15 TMF1 LRRK2 RNF122 MMP25 USP18 TNFSF15 GSAP USP25 N4BP1 LYN FBXO38 ASTL PELI1 CASP4 HIP1R KIF14 TRIB1 CELA2A FNIP1 RNF41 DDIT3 PRSS36 NLRP12 XIAP CFD BBC3
0.0248381	11	131	2.70347	GO:0032872 regulation of stress-activated MAPK cascade	http://amigo.geneontology.org/amigo/term/GO:0032872	MYD88 NCF1 CYLD EIF2AK2 DUSP16 FAS FOXM1 RASSF2 NOD2 GADD45B XIAP
0.0260381	2	3	21.4639	GO:0001550 ovarian cumulus expansion	http://amigo.geneontology.org/amigo/term/GO:0001550	TNFAIP6 PTX3
0.0260381	2	3	21.4639	GO:0010710 regulation of collagen catabolic process	http://amigo.geneontology.org/amigo/term/GO:0010710	FAP VSIR
0.0260381	2	3	21.4639	GO:0010956 negative regulation of calcidiol 1-monooxygenase activity	http://amigo.geneontology.org/amigo/term/GO:0010956	CYP27B1 NFKB1
0.0260381	2	3	21.4639	GO:0016024 CDP-diacylglycerol biosynthetic process	http://amigo.geneontology.org/amigo/term/GO:0016024	CDS2 CDS1
[truncated: 472 more rows]

## Sheet: S6C_KEGG_S. aureus
Table S6C. Functional enrichment KEGG pathway analysis of differentially expressed snoRNA correlated genes of Staphylococcus aureus versus control group
Enrichment FDR	nGenes	Pathway Genes	Fold Enrichment	Pathway	URL	Genes
[truncated: 85 more rows]

## Sheet: S6D_KEGG_S. chromogenes
Table S6D. Functional enrichment KEGG pathway analysis of differentially expressed snoRNA correlated genes of Staphylococcus chromogenes versus control group
[truncated: 94 more rows]

[truncated: 14 more sheets: S6E_KEGG_S.aureus_S. chromogene, S6F_GO_BP_S. aureus_S. chromoge, S6G_KEGG_SC_7 hub snoRNAs, S6H_GO_BP_SC_7 hub snoRNAs, S6I_GO_BP_SA_7 hub snoRNAs, S6J_KEGG_SA_7 hub snoRNAs, S6K_GO_BP_SA_SNORA1, S6L_KEGG_SA_SNORA1, S6M_GO_BP_SA_SNORA66, S6N_KEGG_SA_SNORA66, S6O_GO_BP_SC_SNORA79, S6P_KEGG_SC_SNORA79, S6Q_GO_BP_SC_SNORD49, S6R_KEGG_SC_SNORD49]
