# Supplementary material for: Small nucleolar RNA dysregulation and potential roles in bovine subclinical mastitis
Source: J Anim Sci Biotechnol. 2025 Sep 12;16:124. doi: 10.1186/s40104-025-01230-9 (PMC12427106; doi:10.1186/s40104-025-01230-9)
Supplement: Supplementary file 7 — Supplementary Material 7. Table S7 Genes and their primer sequences used for real-time qPCR validation of RNA-sequencing results. [file 40104_2025_1230_MOESM7_ESM.xlsx]

## Sheet: Sheet1
Table S7: Genes and their primer sequences used for real-time qPCR validation of RNA-sequencing results.
SNORNAs for RT-qPCR	NCBI#	Forward primer	Reverse primer	Amplicon size (bp)
Downregulated snoRNAs in S. aureus
SNORA1	XR_003033370.1	AATGGGCACTTGTTCATGGTGT	ACAGGTCTCATTGTCACCACTGC	110
SNORA58	XR_003034184.1	GACCTTGCCTGACTATCCCTGT	GCAAGAGCTAGCACAAACTCCA	80
Upregulated snoRNAs in S. aureus
SNORA29	XR_003036561.1	TTTTAGTGGCTATGCTTGTGGGA	ATAGGAGGAGGACACGAGCA	79
SNORNA not differentially expressed
SNORA20	XR_003036682.1	AGTCCTTCCGTGATATGAGCAGG	ACCATGGAGAAGAGATGAAATGGCA	98
Reference gene
U6	NM_001143862.1	CTCGCTTCGGCAGCACA	AACGCTTCACGAATTTGCGT	96
